# Supplementary material for: Functional annotation of genetic associations by transcriptome-wide association analysis provides insights into neutrophil development regulation
Source: Commun Biol. 2020 Dec 18;3:790. doi: 10.1038/s42003-020-01527-7 (PMC7749173; doi:10.1038/s42003-020-01527-7)
Supplement: Supplementary file 3 — Supplementary Data 1–5 [file 42003_2020_1527_MOESM3_ESM.xlsx]

## Sheet: Supplementary Data 1
Supplementary Data 1. TWAS hit genes of NEUT# (neutrophil count)
Column	Value
A	No.
B-E	Gene ID, Symbol, full name and type of gene from Human Release 30 (GENCODE)
F	Whether this gene is the nearest one to the GWAS lead SNP within a risk locus
G	Jointly significant gene based on joint/conditional tests
H-J	Chr, Gene start and end
K	Heritability of the gene
L-N	Rs ID, Z-score and P-value of the most significant GWAS SNP within a TWAS locus
O-R	RsID, Cross-validation R2, Z-score and GWAS Z-score of the best eQTL in the locus
S	Number of SNPs in the locus
T	Best performing model
U-V	Cross-validation R2 and Cross-validation P-value of the best performing model
W-X	TWAS Z-score and P-value (our primary statistic of interest)
Y-Z	The empirical permutation P-value and the total number of permutations performed
#	Ensembl ID	Symbol	Full name	Type of gene	Whether nearest gene to GWAS lead SNP	Jointly significant gene	Chr	P0	P1	HSQ	Best GWAS rsID	Best GWAS P-value	Best GWAS Z	eQTL rsID	eQTL R2	eQTL Z	eQTL GWAS Z	N of SNP	Model	Model CV R2	Model CV PV	TWAS Z	TWAS P-value	PERM.PV	PERM.N
1	ENSG00000162511.8_3	LAPTM5	lysosomal protein transmembrane 5	protein_coding	N	LAPTM5	1	31200000	31200000	0.169	rs10737353	4.183e-07	-5.06	rs12736883	0.141	5.38	4.52053	546	lasso	0.11209	9.64e-07	4.59935	4.24e-06	0.0123	977
2	ENSG00000086015.21_3	MAST2	microtubule associated serine/threonine kinase 2	protein_coding	Y		1	46300000	46500000	0.093	rs4420029	2.379e-09	5.97	rs6694340	0.0185	3.45	-5.47742	397	blup	0.03888	0.00324	-5.26972	1.37e-07	0.028	428
3	ENSG00000278139.1_6	AL358075.4		protein_coding	N	AL358075.4	1	46500000	46600000	0.0645	rs4420029	2.379e-09	5.97	rs1707321	0.0208	3.98	-5.7437	371	blup	0.03185	0.00706	-5.70883	1.14e-08	0	1000
4	ENSG00000117461.15_4	PIK3R3	phosphoinositide-3-kinase regulatory subunit 3	protein_coding	N		1	46500000	46600000	0.0512	rs4420029	2.379e-09	5.97	rs1707321	0.0318	3.66	-5.7437	352	blup	0.02331	0.0184	-5.55994	2.7e-08	0	1000
5	ENSG00000085491.17_4	SLC25A24	solute carrier family 25 member 24	protein_coding	Y	SLC25A24	1	109000000	109000000	0.6109	rs828999	1.157e-10	-6.44	rs828999	0.604	-10.91	-6.44489	408	enet	0.61697	1.65e-42	6.9511	3.62e-12	0	1000
6	ENSG00000072694.20_3	FCGR2B	Fc fragment of IgG receptor IIb	protein_coding	Y	FCGR2B	1	162000000	162000000	0.5575	rs10800309	8.507e-10	6.14	rs35835689	0.184	7.25	-5.25259	485	enet	0.43801	2.75e-26	-5.38878	7.09e-08	0	1000
7	ENSG00000143771.12_4	CNIH4	cornichon family AMPA receptor auxiliary protein 4	protein_coding	N	CNIH4	1	225000000	225000000	0.0831	rs12740255	5.774e-08	5.43	rs7517754	0.0781	-4.54	5.12144	362	lasso	0.05898	0.000355	-5.12176	3.03e-07	0.0583	206
8	ENSG00000163050.17_5	COQ8A	coenzyme Q8A	protein_coding	N		1	227000000	227000000	0.6389	rs6659424	8.975e-13	-7.15	rs3738725	0.747	12.08	-7.02301	547	enet	0.74937	2.03e-60	-7.35693	1.88e-13	0	1000
9	ENSG00000143801.17_6	PSEN2	presenilin 2	protein_coding	N	PSEN2	1	227000000	227000000	0.4256	rs6659424	8.975e-13	-7.15	rs3738725	0.435	9.54	-7.02301	504	enet	0.47374	4.52e-29	-7.67431	1.66e-14	0	1000
10	ENSG00000186453.13_6	FAM228A	family with sequence similarity 228 member A	protein_coding	N	FAM228A	2	24400000	24400000	0.3685	rs2543662	7.19e-09	5.79	rs4149372	0.271	8.47	5.38644	288	blup	0.41567	1.24e-24	4.80691	1.53e-06	0.071	169
11	ENSG00000138080.13_2	EMILIN1	elastin microfibril interfacer 1	protein_coding	N	EMILIN1	2	27300000	27300000	0.0605	rs1260326	1.155e-19	9.07	rs2011616	0.0155	-3.52	3.21989	316	lasso	0.05145	0.000811	-5.3588	8.38e-08	0.1188	101
12	ENSG00000243147.8_4	MRPL33	mitochondrial ribosomal protein L33	protein_coding	N	MRPL33	2	28000000	28200000	0.1335	rs1260326	1.155e-19	9.07	rs17006590	0.00361	-3.64	-0.32546	395	blup	0.03179	0.00711	-4.55763	5.17e-06	0.3429	35
13	ENSG00000115306.16_5	SPTBN1	spectrin beta, non-erythrocytic 1	protein_coding	N	SPTBN1	2	54700000	54900000	0.5946	rs6713115	2.206e-10	6.35	rs12624153	0.435	9.31	3.63027	638	lasso	0.52819	1.08e-33	4.59108	4.41e-06	0.01	1000
14	ENSG00000152291.14_3	TGOLN2	trans-golgi network protein 2	protein_coding	N		2	85500000	85600000	0.3849	rs4832163	3.318e-07	5.1	rs10460586	0.396	-8.86	4.6095	447	enet	0.36036	8.56e-21	-4.65551	3.23e-06	0.006	1000
15	ENSG00000115459.18_3	ELMOD3	ELMO domain containing 3	protein_coding	N	ELMOD3	2	85600000	85600000	0.2964	rs4832163	3.318e-07	5.1	rs10460586	0.301	-7.91	4.6095	457	enet	0.2633	8.89e-15	-4.98206	6.29e-07	0.002	1000
16	ENSG00000042445.14_4	RETSAT	retinol saturase	protein_coding	N		2	85600000	85600000	0.5718	rs4832163	3.318e-07	5.1	rs10460586	0.741	-12.04	4.6095	446	enet	0.71968	1.08e-55	-4.73738	2.17e-06	0.005	1000
17	ENSG00000123636.18_4	BAZ2B	bromodomain adjacent to zinc finger domain 2B	protein_coding	Y	BAZ2B	2	160000000	160000000	0.4588	rs10173538	1.616e-12	7.06	rs4665083	0.479	9.72	6.87568	583	lasso	0.5574	2.13e-36	7.10671	1.19e-12	0.004	1000
18	ENSG00000226266.6_6	AC009961.1		lincRNA	N		2	161000000	161000000	0.3341	rs10173538	1.616e-12	7.06	rs4665083	0.293	7.97	6.87568	485	lasso	0.29704	8.89e-17	6.32496	2.53e-10	0.01	1000
19	ENSG00000241399.7_4	CD302	CD302 molecule	protein_coding	N		2	161000000	161000000	0.3392	rs10173538	1.616e-12	7.06	rs4477859	0.143	-6.82	4.40599	457	lasso	0.26945	3.9e-15	-4.73449	2.2e-06	0.0663	181
20	ENSG00000115232.14_3	ITGA4	integrin subunit alpha 4	protein_coding	Y	ITGA4	2	182000000	182000000	0.5487	rs6740847	4.551e-12	-6.92	rs2124440	0.443	9.37	-6.64275	386	enet	0.43361	5.9e-26	-6.63099	3.33e-11	0	1000
21	ENSG00000163466.16_3	ARPC2	actin related protein 2/3 complex subunit 2	protein_coding	N	ARPC2	2	219000000	219000000	0.305	rs4791	3.181e-12	-6.97	rs12612347	0.353	-8.34	-5.65729	465	enet	0.36437	4.62e-21	5.94084	2.84e-09	0.0324	370
22	ENSG00000114650.20_4	SCAP	SREBF chaperone	protein_coding	N	SCAP	3	47500000	47500000	0.335	rs11920354	1.033e-08	-5.73	rs13075233	0.341093	-8.71	-5.17801	161	blup	0.353196	2.55e-20	5.06758	4.03e-07	0.0876	137
23	ENSG00000155893.13_5	PXYLP1	2-phosphoxylose phosphatase 1	protein_coding	N	PXYLP1	3	141000000	141000000	0.5758	rs7643346	1.598e-10	6.4	rs6439982	0.625786	11.06	6.30207	451	lasso	0.687649	3.99e-51	6.92731	4.29e-12	0	1000
24	ENSG00000144893.12_6	MED12L	mediator complex subunit 12L	protein_coding	N	MED12L	3	151000000	151000000	0.4788	rs4603933	0.0003643	-3.56	rs11710513	0.3252	-8.14	3.13026	601	lasso	0.441326	1.54e-26	-5.03785	4.71e-07	0	1000
25	ENSG00000114770.17_4	ABCC5	ATP binding cassette subfamily C member 5	protein_coding	N	ABCC5	3	184000000	184000000	0.404	rs3749440	5.133e-08	5.45	rs939335	0.474349	-10.31	4.93175	540	enet	0.524297	2.4e-33	-5.39131	6.99e-08	0.002	1000
26	ENSG00000145191.14_5	EIF2B5	eukaryotic translation initiation factor 2B subunit epsilon	protein_coding	N		3	184000000	184000000	0.2913	rs3749440	5.133e-08	5.45	rs939335	0.264748	-7.43	4.93175	500	blup	0.219735	2.55e-12	-5.13367	2.84e-07	0.002	1000
27	ENSG00000215375.6_3	MYL5	myosin light chain 5	protein_coding	N	MYL5	4	667000	676000	0.4919	rs4690187	2.136e-11	6.7	rs4690293	0.383613	-8.76	6.67641	385	lasso	0.38234	2.8e-22	-6.56778	5.11e-11	0.001	1000
28	ENSG00000169026.12_5	SLC49A3	solute carrier family 49 member 3	protein_coding	N		4	676000	683000	0.6679	rs4690187	2.136e-11	6.7	rs4690187	0.557681	-10.45	6.6964	384	lasso	0.55189	7.11e-36	-6.43941	1.2e-10	0.003	1000
29	ENSG00000185619.18_1	PCGF3	polycomb group ring finger 3	protein_coding	Y		4	700000	764000	0.8914	rs4690187	2.136e-11	6.7	rs4690187	0.77459	-12.32	6.6964	410	enet	0.85215	1.12e-82	-6.45315	1.1e-10	0	1000
30	ENSG00000169429.11_4	CXCL8	C-X-C motif chemokine ligand 8	protein_coding	N	CXCL8	4	74600000	74600000	0.0861	rs9131	2.825e-85	19.57	rs10031141	-0.000971	3.31	11.4696	285	blup	0.00814	0.108	9.74227	1.99e-22	0.1154	104
31	ENSG00000164142.16_4	FAM160A1	family with sequence similarity 160 member A1	protein_coding	N	FAM160A1	4	152000000	153000000	0.5487	rs361197	7.582e-07	4.95	rs4696259	0.665228	11.41	-4.63319	442	enet	0.69384	5.7e-52	-5.21099	1.88e-07	0.006	1000
32	ENSG00000109686.18_7	SH3D19	SH3 domain containing 19	protein_coding	N		4	152000000	152000000	0.2282	rs7676493	1.133e-06	-4.87	rs9968292	0.342345	8.18	-4.80413	355	lasso	0.33569	3.48e-19	-4.79773	1.6e-06	0.0262	458
33	ENSG00000251611.1_5	FAM160A1-DT	FAM160A1 divergent transcript	lincRNA	N		4	152000000	152000000	0.1786	rs361197	7.582e-07	4.95	rs4696259	0.235615	6.84	-4.63319	309	lasso	0.22287	1.71e-12	-4.68838	2.75e-06	0.0577	208
34	ENSG00000134058.12_4	CDK7	cyclin dependent kinase 7	protein_coding	N		5	68500000	68600000	0.0777	rs11745591	5.886e-15	-7.81	rs6879078	0.0113	-3.78	6.9766	280	enet	0.03321	0.00607	-5.79493	6.84e-09	0.0502	239
35	ENSG00000183323.12_4	CCDC125	coiled-coil domain containing 125	protein_coding	Y		5	68600000	68600000	0.2064	rs11745591	5.886e-15	-7.81	rs12513817	0.2	-7.11	7.028	256	blup	0.23981	1.95e-13	-7.04893	1.8e-12	0.001	1000
36	ENSG00000085231.14_4	AK6	adenylate kinase 6	protein_coding	N	AK6	5	68600000	68700000	0.1953	rs11745591	5.886e-15	-7.81	rs12187268	0.285	-7.49	6.9694	231	lasso	0.28548	4.41e-16	-7.08015	1.44e-12	0.0438	274
37	ENSG00000273841.5_5	TAF9	TATA-box binding protein associated factor 9	protein_coding	N		5	68700000	68700000	0.1938	rs11745591	5.886e-15	-7.81	rs12187268	0.264	-7.49	6.9694	227	lasso	0.27882	1.1e-15	-7.07645	1.48e-12	0.0486	247
38	ENSG00000197822.11_3	OCLN	occludin	protein_coding	N		5	68800000	68900000	0.0601	rs11745591	5.886e-15	-7.81	rs6862253	0.0362	3.75	-4.2912	187	blup	0.02136	0.0229	-5.88011	4.1e-09	0.0649	185
39	ENSG00000183474.15_2	GTF2H2C	GTF2H2 family member C	protein_coding	N		5	68900000	68900000	0.5144	rs11745591	5.886e-15	-7.81	rs299085	0.0855	5.5	-6.7408	151	enet	0.26377	8.35e-15	-6.0063	1.9e-09	0.1875	64
40	ENSG00000197375.12_2	SLC22A5	solute carrier family 22 member 5	protein_coding	Y		5	132000000	132000000	0.4633	rs2631360	1.347e-15	-7.99	rs17622208	0.332	-8.4	-7.9248	430	lasso	0.3389	2.16e-19	7.46292	8.46e-14	0.006	1000
41	ENSG00000224015.1_5	AC063976.1		lincRNA	N	AC063976.1	5	132000000	132000000	0.1103	rs2631360	1.347e-15	-7.99	rs11950562	0.0502	-4.28	-7.9339	396	blup	0.06227	0.000247	7.51801	5.56e-14	0.005	1000
42	ENSG00000233006.7_5	MIR3936HG	MIR3936 host gene	processed_transcript	N		5	132000000	132000000	0.2397	rs2631360	1.347e-15	-7.99	rs274567	0.271	7.73	5.4341	427	lasso	0.30269	4.03e-17	4.92702	8.35e-07	0.3243	37
43	ENSG00000131507.11_3	NDFIP1	Nedd4 family interacting protein 1	protein_coding	Y	NDFIP1	5	141000000	142000000	0.4221	rs11749731	1.454e-12	-7.08	rs12653848	0.292	7.62	-7.0577	609	enet	0.30023	5.69e-17	-7.03437	2e-12	0	1000
44	ENSG00000113742.13_4	CPEB4	cytoplasmic polyadenylation element binding protein 4	protein_coding	Y		5	173000000	173000000	0.5422	rs791357	1.375e-24	10.24	rs791357	0.521	10.1	10.2355	676	lasso	0.53781	1.45e-34	9.94504	2.65e-23	0.001	1000
45	ENSG00000253686.1_5	LINC01484	long intergenic non-protein coding RNA 1484	lincRNA	N	LINC01484	5	173000000	173000000	0.7229	rs791357	1.375e-24	10.24	rs791357	0.79	12.42	10.2355	621	lasso	0.78241	2.21e-66	10.2715	9.48e-25	0	1000
46	ENSG00000285978.1_1	AC113348.2		protein_coding	N		5	178000000	178000000	0.6848	rs6866344	2.057e-07	5.19	rs4419608	0.594	-11.01	4.3419	608	enet	0.62861	8.2e-44	-4.61058	4.02e-06	0.003	1000
47	ENSG00000169131.13_4	ZNF354A	zinc finger protein 354A	protein_coding	N		5	178000000	178000000	0.6678	rs6866344	2.057e-07	5.19	rs4419608	0.599	-11.05	4.3419	598	enet	0.63333	2.36e-44	-4.63779	3.52e-06	0.003	1000
48	ENSG00000113240.13_4	CLK4	CDC like kinase 4	protein_coding	N	CLK4	5	178000000	178000000	0.5918	rs6866344	2.057e-07	5.19	rs10516147	0.452	-9.55	4.6287	574	lasso	0.49064	1.88e-30	-4.79442	1.63e-06	0.003	1000
49	ENSG00000127022.15_4	CANX	calnexin	protein_coding	N	CANX	5	179000000	179000000	0.2597	rs34646062	7.162e-12	-6.85	rs34646062	0.0705	5.14	-6.8544	489	blup	0.11202	9.71e-07	-6.13612	8.46e-10	0.001	1000
50	ENSG00000124788.18_5	ATXN1	ataxin 1	protein_coding	Y	ATXN1	6	16300000	16800000	0.4637	rs1144700	2.153e-13	-7.34	rs1144700	0.365265	-8.63	-7.33896	802	lasso	0.3641	4.82e-21	7.26856	3.63e-13	0	1000
51	ENSG00000272462.2_5	U91328.1		lincRNA	N	U91328.1	6	26000000	26000000	0.1769	rs16891725	7.994e-12	-6.84	rs13198474	0.172118	6.13	-4.98533	676	enet	0.15133	1.05e-08	-4.97854	6.41e-07	0.0417	288
52	ENSG00000065029.15_5	ZNF76	zinc finger protein 76	protein_coding	N	ZNF76	6	35200000	35300000	0.1289	rs914547	1.42e-08	-5.67	rs10755687	0.164826	-5.9	-5.39029	442	lasso	0.14924	1.34e-08	5.39029	7.03e-08	0.0698	172
53	ENSG00000023892.11_3	DEF6	DEF6 guanine nucleotide exchange factor	protein_coding	N		6	35300000	35300000	0.5342	rs914547	1.42e-08	-5.67	rs13214290	0.338181	-8.48	-5.6565	439	blup	0.42425	2.92e-25	5.08172	3.74e-07	0.2143	56
54	ENSG00000124496.12_3	TRERF1	transcriptional regulating factor 1	protein_coding	N	TRERF1	6	42200000	42400000	0.2161	rs11755487	2.291e-10	6.34	rs9349229	0.043359	-4.37	-2.38219	480	lasso	0.15387	7.79e-09	5.88675	3.94e-09	0.001	1000
55	ENSG00000112773.16_7	TENT5A	terminal nucleotidyltransferase 5A	protein_coding	N	TENT5A	6	82200000	82500000	0.1965	rs915125	4.362e-07	-5.05	rs34138673	0.136687	5.28	4.02309	503	lasso	0.15495	6.86e-09	5.34846	8.87e-08	0.001	1000
56	ENSG00000188994.13_4	ZNF292	zinc finger protein 292	protein_coding	Y		6	87900000	88000000	0.0639	rs7774080	8.293e-17	-8.33	rs1753153	0.103793	4.79	7.60833	428	lasso	0.09427	7.14e-06	7.59985	2.96e-14	0.0674	178
57	ENSG00000111850.11_4	SMIM8	small integral membrane protein 8	protein_coding	N	SMIM8	6	88000000	88100000	0.1609	rs7774080	8.293e-17	-8.33	rs373646	0.196603	-6.5	7.52596	444	enet	0.17969	3.59e-10	-7.95343	1.81e-15	0.003	1000
58	ENSG00000164411.11_3	GJB7	gap junction protein beta 7	protein_coding	N		6	88000000	88000000	0.1496	rs7774080	8.293e-17	-8.33	rs1753153	0.198606	6.61	7.60833	414	enet	0.20082	2.71e-11	7.73219	1.06e-14	0.0126	956
59	ENSG00000203872.7_5	C6orf163	chromosome 6 open reading frame 163	protein_coding	N		6	88100000	88100000	0.1353	rs7774080	8.293e-17	-8.33	rs373646	0.127038	-5.56	7.52596	423	enet	0.10113	3.32e-06	-7.93237	2.15e-15	0	1000
60	ENSG00000213204.8_6	AL049697.1		protein_coding	N		6	88100000	88200000	0.5952	rs7774080	8.293e-17	-8.33	rs1051148	0.67479	-11.5	5.50104	499	lasso	0.68254	1.93e-50	-5.36515	8.09e-08	0.2553	47
61	ENSG00000164414.18_4	SLC35A1	solute carrier family 35 member A1	protein_coding	N		6	88200000	88200000	0.6201	rs7774080	8.293e-17	-8.33	rs1051148	0.698605	-11.69	5.50104	475	lasso	0.71465	6.09e-55	-5.34078	9.25e-08	0.2609	46
62	ENSG00000135587.9_4	SMPD2	sphingomyelin phosphodiesterase 2	protein_coding	N		6	110000000	110000000	0.2675	rs6927569	1.868e-20	-9.27	rs7773095	0.165795	5.93	5.24247	377	blup	0.22173	1.98e-12	6.98985	2.75e-12	0.0401	299
63	ENSG00000185250.15_5	PPIL6	peptidylprolyl isomerase like 6	protein_coding	N	PPIL6	6	110000000	110000000	0.1058	rs6927569	1.868e-20	-9.27	rs9487034	0.024394	4.26	9.20239	399	blup	0.08071	3.23e-05	7.49388	6.69e-14	0.0496	242
64	ENSG00000203760.8_2	CENPW	centromere protein W	protein_coding	N	CENPW	6	127000000	127000000	0.2492	rs2184968	2.532e-06	-4.71	rs6919397	0.197472	-6.73	-4.47843	189	lasso	0.18855	1.23e-10	4.83265	1.35e-06	0.006	1000
65	ENSG00000118514.14_4	ALDH8A1	aldehyde dehydrogenase 8 family member A1	protein_coding	N	ALDH8A1	6	135000000	135000000	0.393	rs9399137	2.221e-15	-7.93	rs6929661	0.39379	-8.98	-4.71532	412	enet	0.44432	9.14e-27	5.34968	8.81e-08	0.1791	67
66	ENSG00000135541.21_5	AHI1	Abelson helper integration site 1	protein_coding	Y	AHI1	6	136000000	136000000	0.3716	rs9399137	2.221e-15	-7.93	rs7750586	0.442482	-9.41	-5.48337	433	lasso	0.42897	1.31e-25	5.93966	2.86e-09	0.1091	110
67	ENSG00000112357.13_3	PEX7	peroxisomal biogenesis factor 7	protein_coding	N	PEX7	6	137000000	137000000	0.3659	rs9373174	2.189e-07	5.18	rs3757167	0.452291	-9.53	4.32736	446	lasso	0.44641	6.33e-27	-4.54224	5.57e-06	0.0526	228
68	ENSG00000153814.13_4	JAZF1	JAZF zinc finger 1	protein_coding	Y	JAZF1	7	27900000	28200000	0.6125	rs41348	2.923e-44	13.96	rs4722771	0.223132	-7.85	12.4394	713	enet	0.496872	5.65e-31	-11.079	1.59e-28	0.001	1000
69	ENSG00000146592.17_4	CREB5	cAMP responsive element binding protein 5	protein_coding	Y	CREB5	7	28300000	28900000	0.2989	rs41348	2.923e-44	13.96	rs41348	0.20481	-7.37	13.9552	947	lasso	0.310045	1.42e-17	-15.749	6.98e-56	0	1000
70	ENSG00000185811.18_5	IKZF1	IKAROS family zinc finger 1	protein_coding	Y	IKZF1	7	50300000	50500000	0.4469	rs1870028	9.597e-10	6.12	rs10251980	0.260237	7.45	4.2877	535	lasso	0.378987	4.75e-22	5.08612	3.65e-07	0.003	1000
71	ENSG00000196715.7_4	VKORC1L1	vitamin K epoxide reductase complex subunit 1 like 1	protein_coding	N		7	65300000	65400000	0.7479	rs937108	1.035e-06	4.88	rs11971971	0.802783	12.84	4.86766	225	enet	0.847202	2.73e-81	4.89379	9.89e-07	0.3	40
72	ENSG00000169919.17_3	GUSB	glucuronidase beta	protein_coding	N	GUSB	7	65400000	65400000	0.3312	rs937108	1.035e-06	4.88	rs11971971	0.351355	8.57	4.86766	191	enet	0.377459	6.04e-22	5.04966	4.43e-07	0.1905	63
73	ENSG00000170265.12_3	ZNF282	zinc finger protein 282	protein_coding	N	ZNF282	7	149000000	149000000	0.352	rs6959224	3.037e-10	6.3	rs12530946	0.432422	-9.69	5.51908	389	enet	0.510397	3.97e-32	-5.51575	3.47e-08	0.0211	569
74	ENSG00000268955.2_6	AC068020.1		lincRNA	N		8	8050000	8050000	0.3345	rs2945230	3.308e-11	-6.63	rs2980436	0.390104	-9.08	-6.47	299	enet	0.41922	6.82e-25	6.5583	5.44e-11	0	1000
75	ENSG00000275342.4_2	PRAG1	PEAK1 related, kinase-activating pseudokinase 1	protein_coding	N		8	8180000	8240000	0.6089	rs2945230	3.308e-11	-6.63	rs17153181	0.264074	8.1	-2.15	435	enet	0.47372	4.55e-29	-4.674	2.95e-06	0.1212	99
76	ENSG00000147324.11_3	MFHAS1	malignant fibrous histiocytoma amplified sequence 1	protein_coding	N	MFHAS1	8	8640000	8750000	0.1709	rs1562211	3.242e-12	-6.97	rs1045529	0.241271	7.38	-6.52	754	lasso	0.23944	2.05e-13	-7.0043	2.48e-12	0	1000
77	ENSG00000104626.14_2	ERI1	exoribonuclease 1	protein_coding	N		8	8860000	8970000	0.1737	rs1562211	3.242e-12	-6.97	rs1045529	0.125201	6.02	-6.52	746	enet	0.1699	1.16e-09	-6.4343	1.24e-10	0.003	1000
78	ENSG00000248538.7_5	AC022784.1	uncharacterized LOC157273	lincRNA	N		8	9010000	9280000	0.2466	rs1562211	3.242e-12	-6.97	rs1045529	0.278596	8.32	-6.52	759	lasso	0.30479	3e-17	-6.7242	1.77e-11	0	1000
79	ENSG00000171056.8_4	SOX7	SRY-box transcription factor 7	protein_coding	N		8	10600000	10600000	0.1059	rs10093774	4.88e-13	-7.23	rs7018397	0.02052	4.47	-5.55	687	lasso	0.03126	0.00754	-5.6441	1.66e-08	0.1143	105
80	ENSG00000171044.10_4	XKR6	XK related 6	protein_coding	N		8	10800000	11100000	0.4899	rs10093774	4.88e-13	-7.23	rs11985603	0.337167	8.23	-5.37	833	enet	0.3095	1.54e-17	-5.8661	4.46e-09	0.0591	203
81	ENSG00000254839.1_6	AF131215.3		lincRNA	N		8	10900000	10900000	0.1561	rs10093774	4.88e-13	-7.23	rs11985603	0.149329	5.62	-5.37	632	lasso	0.10434	2.31e-06	-5.8041	6.47e-09	0.096	125
82	ENSG00000215346.3	AF131215.5		protein_coding	N		8	11000000	11000000	0.4487	rs10093774	4.88e-13	-7.23	rs11985603	0.243048	7.21	-5.37	631	blup	0.25872	1.64e-14	-5.5023	3.75e-08	0.1081	111
83	ENSG00000104643.10_3	MTMR9	myotubularin related protein 9	protein_coding	N		8	11100000	11200000	0.1713	rs10093774	4.88e-13	-7.23	rs11985603	0.07817	4.83	-5.37	672	blup	0.07401	6.77e-05	-6.1678	6.92e-10	0.0179	671
84	ENSG00000145002.12_3	FAM86B2	family with sequence similarity 86 member B2	protein_coding	N		8	12300000	12300000	0.1905	rs7460395	7.535e-10	6.15	rs12676145	0.15415	6.37	-4.17	190	blup	0.13827	4.81e-08	-4.9041	9.39e-07	0.002	1000
85	ENSG00000120889.13_3	TNFRSF10B	TNF receptor superfamily member 10b	protein_coding	N		8	22900000	22900000	0.7563	rs12550612	1.274e-10	6.43	rs11135696	0.650739	11.53	5.11	637	lasso	0.68837	3.19e-51	6.0225	1.72e-09	0	1000
86	ENSG00000284956.1_2	AC107959.5		protein_coding	N		8	22900000	23000000	0.5656	rs12550612	1.274e-10	6.43	rs11135696	0.326312	-8.55	5.11	649	lasso	0.46045	5.15e-28	-6.2948	3.08e-10	0	1000
87	ENSG00000173535.14_3	TNFRSF10C	TNF receptor superfamily member 10c	protein_coding	Y	TNFRSF10C	8	23000000	23000000	0.5814	rs12550612	1.274e-10	6.43	rs11135696	0.396294	-9.35	5.11	639	lasso	0.50928	4.96e-32	-6.3081	2.83e-10	0	1000
88	ENSG00000251396.6_4	LINC01301	long intergenic non-protein coding RNA 1301	lincRNA	N		8	61300000	61400000	0.1509	rs6981399	7.77e-31	11.55	rs7824479	-0.000673	3.07	-1.36	443	blup	0.03824	0.00348	-4.7885	1.68e-06	0.1263	95
89	ENSG00000177182.11_4	CLVS1	clavesin 1	protein_coding	N	CLVS1	8	62000000	62400000	0.1303	rs6981399	7.77e-31	11.55	rs4288413	0.083851	-5.47	9.63	645	enet	0.10849	1.45e-06	-5.1866	2.14e-07	0.0223	539
90	ENSG00000022567.9_3	SLC45A4	solute carrier family 45 member 4	protein_coding	Y	SLC45A4	8	142000000	142000000	0.3071	rs6985508	1.059e-14	-7.73	rs6985508	0.187365	-6.43	-7.73	464	lasso	0.1668	1.69e-09	7.1928	6.35e-13	0.003	1000
91	ENSG00000147852.16_3	VLDLR	very low density lipoprotein receptor	protein_coding	N	VLDLR	9	2620000	2660000	0.4765	rs1970074	1.121e-07	5.31	rs7032549	0.04094	-4.29	-1.6621	781	lasso	0.30024	5.68e-17	4.73489	2.19e-06	0	1000
92	ENSG00000107249.23_5	GLIS3	GLIS family zinc finger 3	protein_coding	N		9	3820000	4350000	0.4785	rs385893	3.809e-13	7.26	rs2146423	0.25366	-7.23	-4.2418	1077	lasso	0.27618	1.57e-15	4.71636	2.4e-06	0.007	1000
93	ENSG00000205808.5_2	PLPP6	phospholipid phosphatase 6	protein_coding	N	PLPP6	9	4660000	4670000	0.451	rs385893	3.809e-13	7.26	rs1385454	0.06438	5.69	1.5305	685	enet	0.34393	1.02e-19	5.33054	9.79e-08	0.003	1000
94	ENSG00000106772.18_4	PRUNE2	prune homolog 2 with BCH domain	protein_coding	N	PRUNE2	9	79200000	79500000	0.8605	rs680775	2.307e-06	4.72	rs560094	0.86467	12.97	4.5144	734	lasso	0.86639	5.97e-87	4.54106	5.6e-06	0.005	1000
95	ENSG00000165119.21_4	HNRNPK	heterogeneous nuclear ribonucleoprotein K	protein_coding	N	HNRNPK	9	86600000	86600000	0.0859	rs7047907	2.897e-08	-5.55	rs296888	0.10118	-5.08	-5.1358	521	lasso	0.08125	3.04e-05	5.31561	1.06e-07	0	1000
96	ENSG00000178966.16_4	RMI1	RecQ mediated genome instability 1	protein_coding	N		9	86600000	86600000	0.1679	rs7047907	2.897e-08	-5.55	rs9410888	0.08457	5.85	-5.3067	521	lasso	0.15639	5.79e-09	-5.19856	2.01e-07	0	1000
97	ENSG00000227463.2_6	AL390838.1		lincRNA	N		9	86700000	86700000	0.1208	rs7047907	2.897e-08	-5.55	rs10868082	0.14536	5.39	-5.1043	528	lasso	0.13412	7.77e-08	-5.10431	3.32e-07	0.0217	554
98	ENSG00000136867.11_3	SLC31A2	solute carrier family 31 member 2	protein_coding	N	SLC31A2	9	116000000	116000000	0.3068	rs10121164	2.245e-08	5.59	rs10435864	0.07364	4.94	4.4464	575	blup	0.12246	2.96e-07	5.01625	5.27e-07	0.004	1000
99	ENSG00000235106.10_6	BRD3OS	BRD3 opposite strand	protein_coding	N	BRD3OS	9	137000000	137000000	0.2792	rs460154	2.207e-09	5.98	rs2810489	0.09269	-5.9	5.8086	554	lasso	0.11566	6.43e-07	-5.88093	4.08e-09	0.001	1000
100	ENSG00000085265.11_3	FCN1	ficolin 1	protein_coding	N	FCN1	9	138000000	138000000	0.4574	rs11103600	4.601e-06	4.58	rs13297471	0.36599	8.59	4.557	679	enet	0.37444	9.7e-22	4.84555	1.26e-06	0	1000
101	ENSG00000236403.1_5	AL353611.1		lincRNA	N		9	138000000	138000000	0.7322	rs11103600	4.601e-06	4.58	rs13297471	0.6224	11.15	4.557	678	lasso	0.77207	2.01e-64	4.54188	5.58e-06	0.002	1000
102	ENSG00000165689.17_6	ENTR1	endosome associated trafficking regulator 1	protein_coding	N	ENTR1	9	139000000	139000000	0.8973	rs11146021	3.737e-15	7.86	rs1130635	0.29611	-7.74	6.849	370	enet	0.70348	2.54e-53	-6.67349	2.5e-11	0	1000
103	ENSG00000148396.18_4	SEC16A	SEC16 homolog A, endoplasmic reticulum export factor	protein_coding	N	SEC16A	9	139000000	139000000	0.1996	rs11146021	3.737e-15	7.86	rs10870194	0.1484	-5.7	5.8262	393	lasso	0.13306	8.78e-08	-6.26173	3.81e-10	0.0429	280
104	ENSG00000187796.14_5	CARD9	caspase recruitment domain family member 9	protein_coding	N		9	139000000	139000000	0.3894	rs11146021	3.737e-15	7.86	rs10781496	0.34361	8.83	6.2456	375	lasso	0.38087	3.53e-22	5.95153	2.66e-09	0.0486	247
105	ENSG00000237128.1_6	LINC02652	long intergenic non-protein coding RNA 2652	lincRNA	N	LINC02652	10	28700000	28800000	0.6768	rs2807743	1.945e-21	-9.51	rs2807743	0.397593	-9.44	-9.5079	588	enet	0.73654	2.61e-58	8	1.24e-15	0.003	1000
106	ENSG00000187122.17_4	SLIT1	slit guidance ligand 1	protein_coding	N	SLIT1	10	98800000	98900000	0.616	rs10786327	8.396e-38	-12.85	rs11189131	0.55761	10.79	-11.3576	530	lasso	0.66304	6.36e-48	-11.4	2.66e-30	0.005	1000
107	ENSG00000052749.13_5	RRP12	ribosomal RNA processing 12 homolog	protein_coding	N		10	99100000	99200000	0.5173	rs10786327	8.396e-38	-12.85	rs7092499	0.489675	9.84	3.8838	515	lasso	0.51599	1.29e-32	4.96	7.17e-07	0.1818	66
108	ENSG00000181274.6_2	FRAT2	FRAT regulator of WNT signaling pathway 2	protein_coding	N		10	99100000	99100000	0.2584	rs10786327	8.396e-38	-12.85	rs1547328	0.318254	7.92	6.1967	470	lasso	0.30927	1.59e-17	6.63	3.26e-11	0.1379	87
109	ENSG00000185885.16_4	IFITM1	interferon induced transmembrane protein 1	protein_coding	N	IFITM1	11	314000	315000	0.469	rs7102856	1.408e-31	11.69	rs9704354	0.313894	7.96	-7.93074	332	enet	0.38986	8.46e-23	-6.64752	2.98e-11	0.0226	532
110	ENSG00000142089.16_5	IFITM3	interferon induced transmembrane protein 3	protein_coding	N	IFITM3	11	320000	328000	0.5229	rs7102856	1.408e-31	11.69	rs11246068	0.185151	6.9	4.90587	337	enet	0.48389	6.77e-30	7.96709	1.62e-15	0.002	1000
111	ENSG00000270105.1_6	AC136475.8		lincRNA	N	AC136475.8	11	322000	323000	0.2396	rs7102856	1.408e-31	11.69	rs6598040	0.199325	6.54	-7.79363	335	lasso	0.21422	5.1e-12	-8.10122	5.44e-16	0.009	1000
112	ENSG00000270030.1_6	AC136475.7		lincRNA	N	AC136475.7	11	326000	326000	0.8045	rs7102856	1.408e-31	11.69	rs9704354	0.622872	11.03	-7.93074	337	lasso	0.69409	5.27e-52	-7.98147	1.45e-15	0.0216	556
113	ENSG00000255328.1_5	AC136475.5		lincRNA	N		11	327000	330000	0.7771	rs7102856	1.408e-31	11.69	rs9704354	0.358867	8.45	-7.93074	341	lasso	0.64855	3.82e-46	-6.11695	9.54e-10	0.0286	420
114	ENSG00000270972.1_5	AC136475.9		lincRNA	N		11	333000	334000	0.7511	rs7102856	1.408e-31	11.69	rs9704354	0.331587	8.12	-7.93074	343	lasso	0.63524	1.42e-44	-5.51074	3.57e-08	0.0545	220
115	ENSG00000134571.10_2	MYBPC3	myosin binding protein C3	protein_coding	N	MYBPC3	11	47400000	47400000	0.4271	rs10838748	5.176e-08	5.45	rs11605672	0.475877	-9.99	5.21035	303	lasso	0.48572	4.79e-30	-5.12914	2.91e-07	0.0194	619
116	ENSG00000149516.14_4	MS4A3	membrane spanning 4-domains A3	protein_coding	N		11	59800000	59800000	0.1682	rs11230180	2.277e-08	-5.59	rs528823	0.109385	4.88	-4.47958	402	lasso	0.09066	1.07e-05	-4.6611	3.15e-06	0.0909	132
117	ENSG00000254952.1_2	AP001257.1		lincRNA	N	AP001257.1	11	59900000	59900000	0.3236	rs11230180	2.277e-08	-5.59	rs617135	0.415018	-9.46	-4.26185	413	enet	0.42498	2.58e-25	5.08565	3.66e-07	0.008	1000
118	ENSG00000110077.14_6	MS4A6A	membrane spanning 4-domains A6A	protein_coding	N		11	59900000	60000000	0.479	rs11230180	2.277e-08	-5.59	rs617135	0.601241	-11.23	-4.26185	412	enet	0.65487	6.53e-47	4.82796	1.38e-06	0.027	445
119	ENSG00000134824.14_4	FADS2	fatty acid desaturase 2	protein_coding	Y	FADS2	11	61600000	61600000	0.8967	rs174555	1.104e-11	-6.79	rs968567	0.901122	13.25	-5.97089	435	lasso	0.89914	8.38e-99	-5.99303	2.06e-09	0.0323	371
120	ENSG00000149485.18_3	FADS1	fatty acid desaturase 1	protein_coding	N		11	61600000	61600000	0.6186	rs174555	1.104e-11	-6.79	rs968567	0.650772	11.29	-5.97089	423	lasso	0.65023	2.39e-46	-5.97795	2.26e-09	0.0341	352
121	ENSG00000167996.16_4	FTH1	ferritin heavy chain 1	protein_coding	N	FTH1	11	61700000	61700000	0.2108	rs174555	1.104e-11	-6.79	rs174448	-0.002138	3.96	-4.92479	455	blup	0.08076	3.21e-05	-4.81559	1.47e-06	0.0674	178
122	ENSG00000149311.18_4	ATM	ATM serine/threonine kinase	protein_coding	N		11	108000000	108000000	0.3228	rs10431061	8.304e-09	5.76	rs3781868	0.501609	10	-5.23946	380	enet	0.49781	4.71e-31	-5.2544	1.49e-07	0.003	1000
123	ENSG00000149308.17_4	NPAT	nuclear protein, coactivator of histone transcription	protein_coding	N	NPAT	11	108000000	108000000	0.1824	rs10431061	8.304e-09	5.76	rs595747	0.248445	7.16	-5.03291	382	lasso	0.24742	7.25e-14	-5.64383	1.66e-08	0.0122	981
124	ENSG00000109906.13_5	ZBTB16	zinc finger and BTB domain containing 16	protein_coding	Y	ZBTB16	11	114000000	114000000	0.2744	rs2846630	9.662e-13	7.14	rs2846630	0.092077	4.93	7.13524	626	enet	0.15646	5.74e-09	5.36474	8.11e-08	0	1000
125	ENSG00000090382.6_2	LYZ	lysozyme	protein_coding	Y	LYZ	12	69700000	69700000	0.7267	rs2168029	1.227e-08	-5.7	rs2168029	0.54033	10.85	-5.69599	534	enet	0.73142	1.69e-57	-6.42552	1.31e-10	0	1000
126	ENSG00000274979.1_5	AC020656.2		lincRNA	N		12	69700000	69700000	0.3871	rs2168029	1.227e-08	-5.7	rs10784774	0.254032	-7.51	5.28358	537	lasso	0.30518	2.84e-17	-5.72747	1.02e-08	0	1000
127	ENSG00000127337.7_3	YEATS4	YEATS domain containing 4	protein_coding	N		12	69800000	69800000	0.7931	rs2168029	1.227e-08	-5.7	rs589448	0.782867	-12.34	4.43235	549	lasso	0.80109	3.62e-70	-4.92982	8.23e-07	0.0161	747
128	ENSG00000111252.10_2	SH2B3	SH2B adaptor protein 3	protein_coding	Y		12	112000000	112000000	0.1474	rs3184504	4.126e-12	6.93	rs11065898	0.075967	-4.6	-5.44822	244	blup	0.05835	0.00038	5.14535	2.67e-07	0.0199	602
129	ENSG00000111275.13_4	ALDH2	aldehyde dehydrogenase 2 family member	protein_coding	N		12	112000000	112000000	0.2939	rs3184504	4.126e-12	6.93	rs2238151	0.217886	7.26	-5.41383	219	lasso	0.26081	1.24e-14	-5.8402	5.21e-09	0.0177	677
130	ENSG00000257767.2_6	AC002996.1		protein_coding	N	AC002996.1	12	112000000	112000000	0.2815	rs3184504	4.126e-12	6.93	rs17696736	0.189936	-6.87	5.7179	219	lasso	0.25235	3.79e-14	-6.21537	5.12e-10	0.0151	795
131	ENSG00000100890.15_4	KIAA0391	Also PRORP (protein only RNase P catalytic subunit)	protein_coding	N		14	35600000	35700000	0.741	rs12100841	2.043e-06	4.75	rs12100841	0.65722	11.33	4.74915	410	lasso	0.79313	1.63e-68	4.74281	2.11e-06	0.003	1000
132	ENSG00000258790.1_6	AL121594.1		protein_coding	N	AL121594.1	14	35600000	35800000	0.779	rs12100841	2.043e-06	4.75	rs12100841	0.75069	12.11	4.74915	422	lasso	0.81975	2.53e-74	4.81732	1.45e-06	0	1000
133	ENSG00000029364.12_3	SLC39A9	solute carrier family 39 member 9	protein_coding	N	SLC39A9	14	69900000	69900000	0.8144	rs12884741	2.543e-08	5.57	rs12884741	0.59966	10.92	5.57027	475	lasso	0.66502	3.59e-48	5.51878	3.41e-08	0	1000
134	ENSG00000100583.4_2	SAMD15	sterile alpha motif domain containing 15	protein_coding	N		14	77800000	77900000	0.2157	rs12435136	1.796e-11	6.72	rs17824034	0.1786	-6.4	-6.32273	547	lasso	0.1632	2.59e-09	6.68222	2.35e-11	0.001	1000
135	ENSG00000100580.8_3	TMED8	transmembrane p24 trafficking protein family member 8	protein_coding	N	TMED8	14	77800000	77800000	0.2494	rs12435136	1.796e-11	6.72	rs12435136	0.26097	7.48	6.72169	567	lasso	0.27204	2.75e-15	6.89841	5.26e-12	0.001	1000
136	ENSG00000137804.13_6	NUSAP1	nucleolar and spindle associated protein 1	protein_coding	N		15	41600000	41700000	0.2666	rs12440045	1.549e-11	6.74	rs28631111	0.126	6.28	-2.6934	304	enet	0.222697	1.75e-12	-4.87218	1.1e-06	0.4	30
137	ENSG00000247556.6_3	OIP5-AS1	OIP5 antisense RNA 1	processed_transcript	N		15	41600000	41600000	0.2775	rs12440045	1.549e-11	6.74	rs11633799	0.327	8.65	-5.3341	275	lasso	0.356065	1.65e-20	-5.45781	4.82e-08	0.1111	108
138	ENSG00000285920.1_1	AC087721.2		protein_coding	N	AC087721.2	15	41600000	41700000	0.3831	rs12440045	1.549e-11	6.74	rs11633799	0.372	9.13	-5.3341	317	lasso	0.409608	3.39e-24	-5.60943	2.03e-08	0.1053	114
139	ENSG00000137806.9_4	NDUFAF1	NADH:ubiquinone oxidoreductase complex assembly factor 1	protein_coding	N		15	41700000	41700000	0.3904	rs12440045	1.549e-11	6.74	rs17730589	0.231	6.79	-5.5636	297	enet	0.295853	1.05e-16	-4.96385	6.91e-07	0.0789	152
140	ENSG00000157734.14_3	SNX22	sorting nexin 22	protein_coding	N	SNX22	15	64400000	64400000	0.0864	rs2062250	2.897e-10	-6.3	rs12102207	0.0158	-4.27	-2.5037	291	blup	0.034557	0.00522	5.02565	5.02e-07	0.5217	23
141	ENSG00000103742.12_3	IGDCC4	immunoglobulin superfamily DCC subclass member 4	protein_coding	N	IGDCC4	15	65700000	65700000	0.0715	rs4539547	6.879e-06	4.5	rs28661781	-0.00388	3.71	3.955	320	blup	0.028631	0.0101	4.91803	8.74e-07	0.0223	539
142	ENSG00000213918.10_5	DNASE1	deoxyribonuclease 1	protein_coding	N	DNASE1	16	3661729	3730144	0.1503	rs6500550	5.45e-10	-6.21	rs6501178	0.092688	-5.18	-5.04266	398	lasso	0.107469	1.62e-06	4.89677	9.74e-07	0.0145	830
143	ENSG00000169180.11_6	XPO6	exportin 6	protein_coding	N	XPO6	16	28109300	28223241	0.1304	rs169524	6.714e-06	-4.5	rs205432	0.027629	4.2	-3.9802	365	lasso	0.040711	0.00265	-4.47693	7.57e-06	0.0553	217
144	ENSG00000072818.12_4	ACAP1	ArfGAP with coiled-coil, ankyrin repeat and PH domains 1	protein_coding	N	ACAP1	17	7239848	7254796	0.6558	rs35776863	4.21e-07	-5.06	rs35776863	0.510269	-10.05	-5.05919	448	lasso	0.53285	4.09e-34	4.95825	7.11e-07	0	1000
145	ENSG00000141027.21_5	NCOR1	nuclear receptor corepressor 1	protein_coding	N	NCOR1	17	15932471	16121499	0.4656	rs1029809	1.139e-24	-10.25	rs12936233	0.64943	-11.26	-10.2043	324	enet	0.654259	7.76e-47	9.59908	8.07e-22	0.0136	882
146	ENSG00000108474.16_3	PIGL	phosphatidylinositol glycan anchor biosynthesis class L	protein_coding	Y		17	16120505	16255111	0.1151	rs1029809	1.139e-24	-10.25	rs2015353	0.12268	5.58	9.4675	292	blup	0.145184	2.15e-08	8.8411	9.48e-19	0.0902	133
147	ENSG00000131771.14_3	PPP1R1B	protein phosphatase 1 regulatory inhibitor subunit 1B	protein_coding	N	PPP1R1B	17	37782993	37792879	0.2728	rs8070454	4.58e-239	33.02	rs879606	0.295922	7.7	7.00264	326	lasso	0.283314	5.94e-16	7.00289	2.51e-12	0.4138	29
148	ENSG00000108344.15_3	PSMD3	proteasome 26S subunit, non-ATPase 3	protein_coding	N	PSMD3	17	38137060	38154212	0.2189	rs8070454	4.58e-239	33.02	rs1045929	0.010085	-4.41	32.1766	307	blup	0.127897	1.59e-07	-14.4885	1.43e-47	0.4138	29
149	ENSG00000108352.12_6	RAPGEFL1	Rap guanine nucleotide exchange factor like 1	protein_coding	N	RAPGEFL1	17	38333263	38351908	0.5543	rs8070454	4.58e-239	33.02	rs1107651	0.510928	9.92	-5.2192	300	lasso	0.506195	9.13e-32	-5.2192	1.8e-07	0.4615	26
150	ENSG00000267246.1_6	AC091132.5		processed_transcript	N		17	43627147	43636104	0.2198	rs17689882	4.725e-09	5.86	rs1876829	0.253602	-7.17	5.68418	138	enet	0.253954	3.07e-14	-5.36724	8e-08	0.005	1000
151	ENSG00000285668.1_1	AC126544.2		lincRNA	N	AC126544.2	17	43663818	43665745	0.5869	rs17689882	4.725e-09	5.86	rs17689918	0.831032	12.71	5.72036	120	lasso	0.813301	7.69e-73	5.72961	1.01e-08	0.0139	862
152	ENSG00000263715.7_5	LINC02210-CRHR1	corticotropin releasing hormone receptor 1	protein_coding	N		17	43697710	43913192	0.1452	rs17689882	4.725e-09	5.86	rs17689471	0.211032	6.74	5.11687	92	lasso	0.220057	2.45e-12	5.38497	7.25e-08	0.0405	296
153	ENSG00000228696.8_4	ARL17B	ADP ribosylation factor like GTPase 17A	protein_coding	N		17	44352150	44439163	0.4281	rs17689882	4.725e-09	5.86	rs199513	0.48355	9.73	4.99515	85	enet	0.530376	6.85e-34	4.58231	4.6e-06	0.3077	39
154	ENSG00000176681.14_2	LRRC37A	leucine rich repeat containing 37A	protein_coding	N		17	44370099	44415160	0.4528	rs17689882	4.725e-09	5.86	rs17689471	0.55375	10.48	5.11687	75	enet	0.557269	2.19e-36	4.88781	1.02e-06	0.3077	39
155	ENSG00000262633.2_6	AC005670.2		protein_coding	N		17	45000499	45127298	0.5671	rs199501	2.605e-07	5.15	rs169201	0.521436	10.16	5.08317	296	lasso	0.610999	7.43e-42	4.79363	1.64e-06	0.0296	406
156	ENSG00000108406.10_3	DHX40	DEAH-box helicase 40	protein_coding	N		17	57642919	57685706	0.1238	rs2665397	6.11e-17	-8.36	rs4968382	0.053876	-5.21	-4.07404	329	blup	0.083446	2.38e-05	5.10571	3.3e-07	1	12
157	ENSG00000108423.15_3	TUBD1	tubulin delta 1	protein_coding	Y	TUBD1	17	57936840	57970306	0.1007	rs2665397	6.11e-17	-8.36	rs1292045	0.086749	4.72	-6.88159	290	lasso	0.083957	2.25e-05	-6.78443	1.17e-11	0.0531	226
158	ENSG00000189050.16_4	RNFT1	ring finger protein, transmembrane 1	protein_coding	N	RNFT1	17	58029601	58042122	0.149	rs2665397	6.11e-17	-8.36	rs2271304	0.121343	-5.7	-5.54923	252	lasso	0.129126	1.38e-07	5.59086	2.26e-08	0.2927	41
159	ENSG00000161547.16_3	SRSF2	serine and arginine rich splicing factor 2	protein_coding	N	SRSF2	17	74730197	74733456	0.1922	rs2240772	8.655e-07	4.92	rs7211963	0.182014	6.27	4.04177	523	enet	0.122298	3.02e-07	4.56714	4.94e-06	0.004	1000
160	ENSG00000141452.9_3	RMC1	regulator of MON1-CCZ1	protein_coding	N	RMC1	18	21083434	21111771	0.1722	rs891389	5.194e-11	-6.57	rs1788821	0.0932	-5.13	-6.5305	346	lasso	0.13654	5.88e-08	6.10779	1.01e-09	0.006	1000
161	ENSG00000152242.11_5	C18orf25	chromosome 18 open reading frame 25	protein_coding	Y	C18orf25	18	43753519	43846955	0.1382	rs8095374	1e-08	5.73	rs7231820	0.08103	-5.06	5.36389	583	lasso	0.05658	0.000461	-5.36354	8.16e-08	0.014	855
162	ENSG00000130517.14_4	PGPEP1	pyroglutamyl-peptidase I	protein_coding	N	PGPEP1	19	18451408	18480760	0.3229	rs11668719	3.788e-13	7.26	rs12985909	0.059238	-5.64	1.75955	398	enet	0.17008	1.14e-09	-4.7502	2.03e-06	0.0174	690
163	ENSG00000175489.10_3	LRRC25	leucine rich repeat containing 25	protein_coding	Y	LRRC25	19	18501947	18508432	0.2545	rs11668719	3.788e-13	7.26	rs13344313	0.28011	-7.51	5.10445	392	enet	0.32361	2.03e-18	-6.8334	8.3e-12	0	1000
164	ENSG00000105197.11_5	TIMM50	translocase of inner mitochondrial membrane 50	protein_coding	N	TIMM50	19	39971052	39984425	0.1075	rs8107194	1.01e-05	4.41	rs3786949	-0.000462	4.01	-0.8023	447	blup	0.01933	0.0289	-4.5736	4.8e-06	0.001	1000
165	ENSG00000105767.3_3	CADM4	cell adhesion molecule 4	protein_coding	N	CADM4	19	44126520	44144002	0.1791	rs4760	1.428e-68	-17.5	rs4760	0.131608	5.25	-17.5002	414	lasso	0.10528	2.08e-06	-17.436	4.39e-68	0.003	1000
166	ENSG00000101246.20_3	ARFRP1	ADP ribosylation factor related protein 1	protein_coding	N	ARFRP1	20	62329995	62339377	0.3394	rs381331	3.037e-07	-5.12	rs6011040	0.43949	9.29	-4.74588	439	lasso	0.43384	5.66e-26	-4.73844	2.15e-06	0.0154	779
167	ENSG00000235888.2_6	AF064858.1		lincRNA	N	AF064858.1	21	40360633	40434820	0.2816	rs2836878	9.49e-10	-6.12	rs999790	0.085101	-5.09	-1.58559	680	lasso	0.1461	1.94e-08	4.8785	1.07e-06	0.001	1000
168	ENSG00000160199.14_3	PKNOX1	PBX/knotted 1 homeobox 1	protein_coding	N	PKNOX1	21	44394620	44454041	0.7868	rs11700748	1.248e-06	4.85	rs11700748	0.559566	10.5	4.84785	590	lasso	0.7391	1.01e-58	5.6382	1.72e-08	0	1000
169	ENSG00000160200.17_2	CBS	cystathionine beta-synthase	protein_coding	N		21	44473301	44497053	0.7977	rs11700748	1.248e-06	4.85	rs11700748	0.622776	11.03	4.84785	563	lasso	0.7869	2.95e-67	5.3464	8.97e-08	0	1000
170	ENSG00000274276.4_4	CBSL	cystathionine beta-synthase like	protein_coding	N		21	44473301	44496472	0.7983	rs11700748	1.248e-06	4.85	rs11700748	0.623013	11.03	4.84785	563	lasso	0.787	2.75e-67	5.3455	9.02e-08	0	1000
171	ENSG00000160201.11_3	U2AF1	U2 small nuclear RNA auxiliary factor 1	protein_coding	N		21	44513066	44527697	0.522	rs11700748	1.248e-06	4.85	rs12329764	0.200833	-7.71	-3.53	519	lasso	0.4337	5.77e-26	4.791	1.66e-06	0.001	1000
172	ENSG00000275895.7_5	U2AF1L5	U2 small nuclear RNA auxiliary factor 1 like 5	protein_coding	N		21	44513066	44527693	0.522	rs11700748	1.248e-06	4.85	rs12329764	0.200843	-7.71	-3.53	519	lasso	0.434	5.54e-26	4.7911	1.66e-06	0	1000
173	ENSG00000160294.11_4	MCM3AP	minichromosome maintenance complex component 3 associated protein	protein_coding	N		21	47655047	47706211	0.3474	rs2839183	1.688e-06	-4.79	rs11702450	0.371244	-8.61	-4.78614	472	lasso	0.3589	1.07e-20	4.5582	5.16e-06	0.0157	763
174	ENSG00000160299.17_4	PCNT	pericentrin	protein_coding	N	PCNT	21	47744055	47865682	0.3374	rs2839183	1.688e-06	-4.79	rs1007893	0.353531	-8.44	4.61272	447	enet	0.3567	1.5e-20	-4.5614	5.08e-06	0.006	1000

## Sheet: Supplementary Data 2
Supplementary Data 2. spTWAS associations for NEUT#
Column	Value
A	No.
B-C	Location of splicing junction and gene symbol from Human Release 30 (GENCODE)
D-F	Chr, Gene start and end
G	Heritability of the gene
H-I	Rs ID, Z-score and P-value of the most significant GWAS SNP within a TWAS locus
J-M	RsID, Cross-validation R2, Z-score and GWAS Z-score of the best eQTL in the locus
O	Number of SNPs in the locus
P	Best performing model
Q-R	Cross-validation R2 and Cross-validation P-value of the best performing model
S-T	TWAS Z-score and P-value (our primary statistic of interest)
#	ID	Symbol	CHR	P0	P1	HSQ	BEST.GWAS.ID	BEST.GWAS.Z	EQTL.ID	EQTL.R2	EQTL.Z	EQTL.GWAS.Z	NSNP	NWGT	MODEL	MODELCV.R2	MODELCV.PV	TWAS.Z	TWAS.P
1	chr1:108679460-108681679:-	SLC25A24	1	109000000	109000000	0.2808	rs828999	-6.44	rs828999	0.278	-7.43	-6.44489	396	3	lasso	0.276315	1.54e-15	6.68	2.44e-11
2	chr1:108681831-108686164:-	SLC25A24	1	109000000	109000000	0.4104	rs828999	-6.44	rs828999	0.319	-8.02	-6.44489	396	8	lasso	0.316226	5.89e-18	6.31	2.72e-10
3	chr1:108686333-108690900:-	SLC25A24	1	109000000	109000000	0.3532	rs828999	-6.44	rs828999	0.324	-8.05	-6.44489	391	12	lasso	0.332633	5.46e-19	6.46	1.02e-10
4	chr1:108691009-108697604:-	SLC25A24	1	109000000	109000000	0.3518	rs828999	-6.44	rs828999	0.35	-8.35	-6.44489	387	7	lasso	0.339391	2.01e-19	6.8	1.02e-11
5	chr1:108697758-108700083:-	SLC25A24	1	109000000	109000000	0.4224	rs828999	-6.44	rs828999	0.352	-8.34	-6.44489	384	5	lasso	0.354623	2.05e-20	7.07	1.58e-12
6	chr1:108700243-108703803:-	SLC25A24	1	109000000	109000000	0.4242	rs828999	-6.44	rs828999	0.387	-8.76	-6.44489	383	5	lasso	0.427095	1.8e-25	7.2	6.08e-13
7	chr1:108703916-108724562:-	SLC25A24	1	109000000	109000000	0.4489	rs828999	-6.44	rs828999	0.399	-8.91	-6.44489	385	4	lasso	0.398885	1.97e-23	6.8	1.02e-11
8	chr1:108724651-108728449:-	SLC25A24	1	109000000	109000000	0.2254	rs828999	-6.44	rs828999	0.122	-5.87	-6.44489	371	9	lasso	0.150411	1.17e-08	7.08	1.46e-12
9	chr1:108728577-108738053:-	SLC25A24	1	109000000	109000000	0.0853	rs828999	-6.44	rs1419000	0.0138	3.8	4.46214	370	4	lasso	0.00542	0.153	5.38	7.61e-08
10	chr1:108728577-108742577:-	SLC25A24	1	109000000	109000000	0.2314	rs828999	-6.44	rs828999	0.123	-5.58	-6.44489	374	10	lasso	0.126521	1.86e-07	5.71	1.13e-08
11	chr1:149755814-149759921:+	HIST2H2BF	1	150000000	150000000	0.0913	rs11806879	-5.04	rs15931	0.0353	3.75	3.82242	101	12	enet	0.033532	0.00585	5.25	1.54e-07
12	chr1:149760174-149761609:+	HIST2H2BF	1	150000000	150000000	0.0867	rs11806879	-5.04	rs15931	0.0607	3.92	3.82242	102	14	enet	0.04793	0.00119	5.18	2.19e-07
13	chr1:161599826-161600844:-	FCGR3B	1	162000000	162000000	0.5106	rs10800309	6.14	rs35835689	0.162	6.29	-5.25259	452	19	lasso	0.322412	2.42e-18	-6.41	1.45e-10
14	chr1:161600179-161600563:-	FCGR3B	1	162000000	162000000	0.3233	rs10800309	6.14	rs35835689	0.245	-6.98	-5.25259	452	48	enet	0.316821	5.41e-18	4.89	1.01e-06
15	chr1:161633144-161640041:+	FCGR2B	1	162000000	162000000	0.4989	rs10800309	6.14	rs35835689	0.298	7.7	-5.25259	481	41	enet	0.409442	3.49e-24	-5.41	6.16e-08
16	chr1:161640063-161641181:+	FCGR2B	1	162000000	162000000	0.5397	rs10800309	6.14	rs35835689	0.275	7.41	-5.25259	477	59	enet	0.445066	8.02e-27	-5.17	2.29e-07
17	chr1:161643864-161645046:+	FCGR2B	1	162000000	162000000	0.4074	rs10800309	6.14	rs35835689	0.122	5.61	-5.25259	476	37	enet	0.217953	3.19e-12	-5.6	2.18e-08
18	chr1:161643864-161647117:+	FCGR2B	1	162000000	162000000	0.4835	rs10800309	6.14	rs35835689	0.2	6.69	-5.25259	477	58	enet	0.417743	8.75e-25	-5.18	2.22e-07
19	chr1:161647156-161647265:+	FCGR2B	1	162000000	162000000	0.5469	rs10800309	6.14	rs35835689	0.268	7.34	-5.25259	475	49	enet	0.464956	2.28e-28	-5.58	2.34e-08
20	chr1:207940541-207941123:+	CD46	1	208000000	208000000	0.5341	rs4844621	-5.57	rs4844390	0.627	-11.3	-4.96211	479	6	lasso	0.644836	1.06e-45	5.2	2.03e-07
21	chr1:207940541-207943665:+	CD46	1	208000000	208000000	0.7717	rs4844621	-5.57	rs2796265	0.843	12.94	-4.86771	481	7	lasso	0.857056	4.22e-84	-4.87	1.11e-06
22	chr1:207940541-207956636:+	CD46	1	208000000	208000000	0.245	rs4844621	-5.57	rs2796265	0.225	6.81	-4.86771	491	6	lasso	0.196622	4.55e-11	-4.85	1.22e-06
23	chr1:207941169-207943665:+	CD46	1	208000000	208000000	0.5523	rs4844621	-5.57	rs4844390	0.656	-11.32	-4.96211	480	7	lasso	0.64315	1.68e-45	5.17	2.33e-07
24	chr1:224553694-224558984:+	CD46	1	225000000	225000000	0.1051	rs12740255	5.43	rs6675858	0.0426	-3.79	5.42268	351	8	lasso	0.089352	1.24e-05	-5.13	2.91e-07
25	chr1:224644624-224646914:+	CD46	1	225000000	225000000	0.1749	rs12740255	5.43	rs10916619	0.163	-6.05	5.41898	376	3	lasso	0.133754	8.11e-08	-5.36	8.34e-08
26	chr1:227069750-227071405:+	PSEN2	1	227000000	227000000	0.1275	rs6659424	-7.15	rs6659424	0.0678	4.88	-7.14538	493	6	lasso	0.077379	4.67e-05	-7.56	4.06e-14
27	chr1:227079546-227081707:+	PSEN2	1	227000000	227000000	0.148	rs6659424	-7.15	rs3768425	0.144	5.75	-7.09303	487	16	lasso	0.140182	3.85e-08	-7.23	4.87e-13
28	chr1:227128101-227149077:+	COQ8A	1	227000000	227000000	0.2396	rs6659424	-7.15	rs3738725	0.136	5.95	-7.02301	509	33	enet	0.165709	1.92e-09	-5.25	1.49e-07
29	chr1:227149264-227152700:+	COQ8A	1	227000000	227000000	0.4435	rs6659424	-7.15	rs3738725	0.47	9.63	-7.02301	496	15	lasso	0.458362	7.52e-28	-7.29	3.04e-13
30	chr1:227153112-227153371:+	COQ8A	1	227000000	227000000	0.3744	rs6659424	-7.15	rs3738725	0.484	9.73	-7.02301	496	6	lasso	0.486366	4.24e-30	-7.19	6.59e-13
31	chr1:227153439-227165149:+	COQ8A	1	227000000	227000000	0.3265	rs6659424	-7.15	rs3738725	0.399	8.88	-7.02301	500	19	enet	0.393336	4.84e-23	-7.6	2.98e-14
32	chr1:227165225-227169727:+	COQ8A	1	227000000	227000000	0.4353	rs6659424	-7.15	rs3738725	0.49	9.84	-7.02301	499	3	lasso	0.512307	2.71e-32	-7.27	3.52e-13
33	chr1:227169851-227170378:+	COQ8A	1	227000000	227000000	0.4185	rs6659424	-7.15	rs3738725	0.554	10.42	-7.02301	500	4	lasso	0.561232	9.13e-37	-7.19	6.57e-13
34	chr1:227170465-227170594:+	COQ8A	1	227000000	227000000	0.4626	rs6659424	-7.15	rs3738725	0.581	10.67	-7.02301	500	4	lasso	0.592224	7.3e-40	-7.19	6.36e-13
35	chr1:227170736-227171252:+	COQ8A	1	227000000	227000000	0.408	rs6659424	-7.15	rs3738725	0.544	10.32	-7.02301	500	5	lasso	0.544748	3.31e-35	-7.11	1.13e-12
36	chr1:227171335-227171461:+	COQ8A	1	227000000	227000000	0.4463	rs6659424	-7.15	rs3738725	0.496	10.2	-7.02301	498	4	lasso	0.529615	8.02e-34	-7.41	1.26e-13
37	chr1:227171556-227171794:+	COQ8A	1	227000000	227000000	0.2783	rs6659424	-7.15	rs3738725	0.336	8.2	-7.02301	498	31	enet	0.322009	2.56e-18	-6.94	3.79e-12
38	chr1:227171937-227172248:+	COQ8A	1	227000000	227000000	0.559	rs6659424	-7.15	rs3738725	0.589	10.74	-7.02301	497	7	lasso	0.601866	7.11e-41	-7.33	2.31e-13
39	chr1:227172357-227172576:+	COQ8A	1	227000000	227000000	0.5027	rs6659424	-7.15	rs3738725	0.621	11.03	-7.02301	497	4	lasso	0.618193	1.21e-42	-7.08	1.46e-12
40	chr1:227172643-227172954:+	COQ8A	1	227000000	227000000	0.4091	rs6659424	-7.15	rs3738725	0.539	10.3	-7.02301	497	5	lasso	0.535494	2.35e-34	-7.15	8.76e-13
41	chr1:227173042-227174153:+	COQ8A	1	227000000	227000000	0.502	rs6659424	-7.15	rs3738725	0.601	10.87	-7.02301	498	5	lasso	0.609665	1.04e-41	-7.2	6.24e-13
42	chr1:235854997-235963227:-	LYST	1	236000000	236000000	0.6709	rs4660129	11.17	rs7541057	0.763	-12.24	-5.03115	442	23	enet	0.75675	1.12e-61	4.87	1.14e-06
43	chr1:247582380-247586531:+	NLRP3	1	248000000	248000000	0.1969	rs12239046	-8.98	rs12565738	0.133	-5.43	-5.43914	473	5	lasso	0.119129	4.33e-07	6.13	8.95e-10
44	chr1:247597239-247597280:+	NLRP3	1	248000000	248000000	0.2109	rs12239046	-8.98	rs10925019	0.0828	5.19	5.00751	475	4	lasso	0.074344	6.53e-05	5.31	1.11e-07
45	chr1:247599443-247607273:+	NLRP3	1	248000000	248000000	0.1669	rs12239046	-8.98	rs12565738	0.0168	-3.81	-5.43914	475	7	lasso	0.056729	0.000454	6.57	4.99e-11
46	chr1:247607445-247607952:+	NLRP3	1	248000000	248000000	0.2279	rs12239046	-8.98	rs12565738	0.0497	-4.94	-5.43914	473	34	enet	0.088152	1.41e-05	6.51	7.49e-11
47	chr1:31214564-31215302:-	LAPTM5	1	31200000	31200000	0.2556	rs10737353	-5.06	rs1050663	0.0487	-5.39	-2.8345	524	5	lasso	0.157652	4.99e-09	5.04	4.54e-07
48	chr1:31230124-31230186:-	LAPTM5	1	31200000	31200000	0.7222	rs10737353	-5.06	rs4949294	0.664	-11.45	-4.95305	523	20	enet	0.647371	5.29e-46	4.93	8.12e-07
49	chr1:36933823-36934578:-	CSF3R	1	36900000	36900000	0.3067	rs3917981	9.33	rs2275472	0.0774	4.86	4.06129	367	28	enet	0.123377	2.67e-07	8.29	1.12e-16
50	chr1:36933823-36934756:-	CSF3R	1	36900000	36900000	0.1421	rs3917981	9.33	rs1538634	0.00297	3.61	5.81502	367	13	enet	0.017202	0.037	6	2.02e-09
51	chr1:36934859-36935252:-	CSF3R	1	36900000	36900000	0.1499	rs3917981	9.33	rs3917984	0.106	-4.72	-8.62884	368	3	lasso	0.081471	2.97e-05	8.6	8.32e-18
52	chr1:36935442-36937033:-	CSF3R	1	36900000	36900000	0.2362	rs3917981	9.33	rs3917981	0.123	6.13	9.3267	369	19	enet	0.147978	1.55e-08	8.95	3.66e-19
53	chr1:36941275-36943205:-	CSF3R	1	36900000	36900000	0.45	rs3917981	9.33	rs6667860	0.268	8.05	9.27728	371	10	enet	0.335227	3.72e-19	9.3	1.34e-20
54	chr1:36941437-36943205:-	CSF3R	1	36900000	36900000	0.1363	rs3917981	9.33	rs6667860	0.0278	4.39	9.27728	371	9	enet	0.050128	0.000938	7.2	6.02e-13
55	chr1:36942948-36944088:-	CSF3R	1	36900000	36900000	0.266	rs3917981	9.33	rs3917981	0.034	-4.42	9.3267	372	372	blup	0.107173	1.68e-06	-6.69	2.19e-11
56	chr1:36942974-36943473:-	CSF3R	1	36900000	36900000	0.3003	rs3917981	9.33	rs6667860	0.124	-5.76	9.27728	371	22	enet	0.229761	7.12e-13	-9.83	8.72e-23
57	chr1:36943279-36945033:-	CSF3R	1	36900000	36900000	0.4417	rs3917981	9.33	rs6667860	0.22	7.72	9.27728	372	23	enet	0.314576	7.47e-18	11.4	5.87e-30
58	chr1:36945118-36945587:-	CSF3R	1	36900000	36900000	0.8145	rs3917981	9.33	rs3917925	0.793	-12.46	-9.2421	370	2	lasso	0.794903	7.08e-69	9.24	2.42e-20
59	chr1:36945118-36945716:-	CSF3R	1	36900000	36900000	0.5585	rs3917981	9.33	rs4439327	0.326	8.3	5.53113	370	61	enet	0.342996	1.18e-19	8.18	2.77e-16
60	chr1:36945118-36947078:-	CSF3R	1	36900000	36900000	0.2134	rs3917981	9.33	rs4439327	0.105	-5.38	5.53113	372	30	enet	0.058774	0.000363	-8.07	6.99e-16
61	chr1:36945663-36946047:-	CSF3R	1	36900000	36900000	0.4268	rs3917981	9.33	rs3917925	0.425	-9.18	-9.2421	371	2	lasso	0.413949	1.65e-24	9.24	2.42e-20
62	chr1:36945682-36945998:-	CSF3R	1	36900000	36900000	0.2991	rs3917981	9.33	rs3917925	0.288	-7.64	-9.2421	371	12	enet	0.287959	3.14e-16	8.22	2e-16
63	chr1:36945682-36946100:-	CSF3R	1	36900000	36900000	0.4283	rs3917981	9.33	rs3917925	0.405	-9.03	-9.2421	371	3	lasso	0.398143	2.22e-23	9.34	9.51e-21
64	chr1:36945682-36946162:-	CSF3R	1	36900000	36900000	0.4054	rs3917981	9.33	rs3917925	0.461	-9.54	-9.2421	371	3	lasso	0.444741	8.49e-27	9.19	4.02e-20
65	chr1:36945682-36947078:-	CSF3R	1	36900000	36900000	0.8303	rs3917981	9.33	rs3917925	0.779	-12.37	-9.2421	372	2	lasso	0.780857	4.41e-66	9.24	2.42e-20
66	chr1:36945848-36947078:-	CSF3R	1	36900000	36900000	0.5541	rs3917981	9.33	rs4439327	0.376	8.96	5.53113	371	9	lasso	0.389025	9.66e-23	5.89	3.82e-09
67	chr1:36946237-36947078:-	CSF3R	1	36900000	36900000	0.136	rs3917981	9.33	rs3917925	0.207	-6.48	-9.2421	371	2	lasso	0.194425	5.97e-11	9.24	2.42e-20
68	chr1:36946280-36947078:-	CSF3R	1	36900000	36900000	0.326	rs3917981	9.33	rs3917925	0.386	-8.74	-9.2421	371	2	lasso	0.385291	1.75e-22	9.24	2.42e-20
69	chr1:36946344-36947078:-	CSF3R	1	36900000	36900000	0.1681	rs3917981	9.33	rs3917925	0.222	-6.71	-9.2421	371	2	lasso	0.220283	2.38e-12	9.24	2.42e-20
70	chr1:46207005-46211791:-	IPP	1	46200000	46200000	0.1018	rs4420029	5.97	rs5021934	0.0197	3.73	-5.09907	295	295	blup	0.031572	0.00728	-5.9	3.68e-09
71	chr1:66062277-66064342:+	LEPR	1	66100000	66100000	0.1962	rs1892534	-12.66	rs9436748	0.0503	-4.82	6.69876	459	45	enet	0.126009	1.97e-07	-5.27	1.34e-07
72	chr1:8568735-8601272:-	RERE	1	8570000	8600000	0.0865	rs10864368	-6.35	rs10492963	0.0191	4.49	3.98413	361	361	blup	0.081616	2.92e-05	6.21	5.33e-10
73	chr1:93142776-93159358:-	EVI5	1	93100000	93200000	0.0632	rs942753	4.78	rs4847221	0.0428	4.28	2.93142	275	275	blup	0.070628	9.83e-05	4.8	1.6e-06
74	chr10:104632991-104634348:+	AS3MT	10	105000000	105000000	0.0983	rs7917772	-5.16	rs9527	0.0174	-4.56	3.95	346	346	blup	0.06212	0.000251	-4.95866	7.1e-07
75	chr10:104638268-104638605:+	AS3MT	10	105000000	105000000	0.066	rs7917772	-5.16	rs9527	0.00645	-3.86	3.95	347	347	blup	0.02945	0.00922	-4.98835	6.09e-07
76	chr10:104849666-104850367:-	NT5C2	10	105000000	105000000	0.2839	rs7917772	-5.16	rs11191580	0.152	6.38	-4.31	352	352	blup	0.24587	8.87e-14	-5.22867	1.71e-07
77	chr10:104857132-104857804:-	NT5C2	10	105000000	105000000	0.1163	rs7917772	-5.16	rs12764388	0.00347	-3.81	2.73	355	355	blup	0.06035	0.000305	-5.23794	1.62e-07
78	chr10:104866464-104871501:-	NT5C2	10	105000000	105000000	0.2656	rs7917772	-5.16	rs11191499	0.173	6.28	-4.15	358	358	blup	0.1827	2.49e-10	-5.40479	6.49e-08
79	chr10:28813541-28814876:-	WAC-AS1	10	28800000	28800000	0.0939	rs2807743	-9.51	rs2772435	0.0954	4.92	-8.33	574	15	enet	0.08974	1.18e-05	-8.75732	2e-18
80	chr10:64927870-64928194:-	JMJD1C	10	64900000	64900000	0.0768	rs10509186	-9.9	rs3999089	0.0683	4.5	-9.74	364	9	enet	0.06761	0.000137	-9.77271	1.47e-22
81	chr10:65017452-65024410:-	JMJD1C	10	65000000	65000000	0.0621	rs10509186	-9.9	rs10509185	0.000374	3.83	-3.27	367	367	blup	0.02834	0.0104	-5.93614	2.92e-09
82	chr10:73519644-73519777:+	CDH23	10	73500000	73500000	0.685	rs3747869	-5.61	rs3747869	0.561	10.51	-5.61	609	10	lasso	0.61328	4.19e-42	-5.2801	1.29e-07
83	chr10:98790586-98791362:-	SLIT1	10	98800000	98800000	0.1751	rs10786327	-12.85	rs7906782	0.14	5.67	-10.7	444	3	lasso	0.14465	2.29e-08	-11.8035	3.74e-32
84	chr10:98808876-98816077:-	SLIT1	10	98800000	98800000	0.1276	rs10786327	-12.85	rs953097	0.102	4.92	-12.7	450	450	blup	0.10748	1.62e-06	-11.0732	1.69e-28
85	chr10:98816222-98816966:-	SLIT1	10	98800000	98800000	0.1742	rs10786327	-12.85	rs953097	0.178	6.57	-12.7	447	7	lasso	0.17143	9.69e-10	-12.6194	1.65e-36
86	chr10:98823997-98824561:-	SLIT1	10	98800000	98800000	0.221	rs10786327	-12.85	rs11189131	0.175	6.19	-11.4	445	9	lasso	0.16463	2.18e-09	-11.4164	3.46e-30
87	chr10:98825844-98917574:-	SLIT1	10	98800000	98900000	0.1357	rs10786327	-12.85	rs11189131	0.0655	5.16	-11.4	484	18	enet	0.13757	5.22e-08	-11.4066	3.87e-30
88	chr10:98917647-98923136:-	SLIT1	10	98900000	98900000	0.2105	rs10786327	-12.85	rs11189131	0.176	6.05	-11.4	433	20	enet	0.20542	1.53e-11	-9.66826	4.11e-22
89	chr10:98924648-98988903:-	ARHGAP19-SLIT1	10	98900000	99000000	0.2229	rs10786327	-12.85	rs953097	0.227	7.44	-12.7	463	5	lasso	0.2381	2.43e-13	-12.4807	9.52e-36
90	chr10:99024664-99025835:-	ARHGAP19	10	99000000	99000000	0.3928	rs10786327	-12.85	rs3740522	0.413	9.06	-12.6	451	11	lasso	0.42619	2.1e-25	-11.3668	6.12e-30
91	chr10:99080992-99081441:+	FRAT1	10	99100000	99100000	0.2943	rs10786327	-12.85	rs10786321	0.258	7.28	-11.7	466	20	enet	0.28167	7.43e-16	-12.1468	5.97e-34
92	chr10:99093011-99093064:-	FRAT2	10	99100000	99100000	0.1513	rs10786327	-12.85	rs1547328	0.095	5.06	6.2	469	469	blup	0.10279	2.75e-06	8.81079	1.24e-18
93	chr10:99118403-99118699:-	RRP12	10	99100000	99100000	0.0906	rs10786327	-12.85	rs10882904	0.0171	4.46	4.29	468	468	blup	0.04436	0.00177	5.27253	1.35e-07
94	chr10:99118768-99120302:-	RRP12	10	99100000	99100000	0.4532	rs10786327	-12.85	rs7092499	0.473	9.77	3.88	469	27	enet	0.49678	5.76e-31	5.05506	4.3e-07
95	chr10:99125991-99126202:-	RRP12	10	99100000	99100000	0.3286	rs10786327	-12.85	rs1547328	0.276	7.94	6.2	467	12	lasso	0.32485	1.7e-18	5.3729	7.75e-08
96	chr10:99126667-99126797:-	RRP12	10	99100000	99100000	0.4456	rs10786327	-12.85	rs10882904	0.409	9.28	4.29	467	15	lasso	0.4743	4.08e-29	5.40619	6.44e-08
97	chr10:99129340-99129923:-	RRP12	10	99100000	99100000	0.4578	rs10786327	-12.85	rs7092499	0.456	9.47	3.88	467	25	enet	0.45495	1.39e-27	4.85066	1.23e-06
98	chr10:99131924-99132492:-	RRP12	10	99100000	99100000	0.5022	rs10786327	-12.85	rs10882904	0.495	9.9	4.29	465	16	lasso	0.50661	8.42e-32	4.83073	1.36e-06
99	chr10:99132561-99132802:-	RRP12	10	99100000	99100000	0.3834	rs10786327	-12.85	rs11189172	0.384	8.88	4.09	464	12	lasso	0.39623	3.03e-23	4.97365	6.57e-07
100	chr10:99140671-99141142:-	RRP12	10	99100000	99100000	0.4847	rs10786327	-12.85	rs7092499	0.468	9.88	3.88	473	12	lasso	0.52147	4.27e-33	4.92048	8.63e-07
101	chr10:99141241-99144922:-	RRP12	10	99100000	99100000	0.1437	rs10786327	-12.85	rs11189170	-0.00429	3.91	-2.56	477	477	blup	0.03277	0.00637	-9.67352	3.91e-22
102	chr10:99153518-99160061:-	RRP12	10	99200000	99200000	0.3868	rs10786327	-12.85	rs7092499	0.344	8.68	3.88	484	13	lasso	0.37161	1.51e-21	4.86986	1.12e-06
103	chr10:99160292-99160849:-	RRP12	10	99200000	99200000	0.4349	rs10786327	-12.85	rs7092499	0.385	8.88	3.88	481	16	lasso	0.41762	8.93e-25	5.06776	4.03e-07
196	chr11:309068-309155:+	IFITM2	11	309000	309000	0.6867	rs7102856	11.69	rs7944394	0.271	8.06	-9.58002	328	13	enet	0.497528	4.98e-31	-13.939	3.67e-44
193	chr11:308439-309017:+	IFITM2	11	308000	309000	0.7869	rs7102856	11.69	rs7944394	0.45	9.44	-9.58002	328	20	enet	0.683615	1.39e-50	-13.8074	2.3e-43
190	chr11:308406-314323:+	IFITM1	11	308000	314000	0.7282	rs7102856	11.69	rs7944394	0.246	-8.24	-9.58002	332	11	lasso	0.563786	5.17e-37	13.6085	3.57e-42
194	chr11:308475-309012:+	IFITM2	11	308000	309000	0.4509	rs7102856	11.69	rs7102856	0.161	-6.69	11.6915	328	6	lasso	0.23882	2.22e-13	-13.4578	2.77e-41
192	chr11:308439-309012:+	IFITM2	11	308000	309000	0.1974	rs7102856	11.69	rs7102856	0.176	-5.95	11.6915	328	8	enet	0.188835	1.18e-10	-13.3481	1.22e-40
199	chr11:309108-319928:-	IFITM3	11	309000	320000	0.4875	rs7102856	11.69	rs3809112	0.11	7.03	9.44743	334	5	lasso	0.300432	5.53e-17	13.2257	6.23e-40
198	chr11:309075-309170:+	IFITM2	11	309000	309000	0.2143	rs7102856	11.69	rs3809112	0.131	-5.75	9.44743	328	6	lasso	0.195624	5.15e-11	-12.75	3.12e-37
197	chr11:309070-309153:+	IFITM2	11	309000	309000	0.8165	rs7102856	11.69	rs7944394	0.445	9.35	-9.58002	328	48	enet	0.6438	1.41e-45	-12.6729	8.36e-37
201	chr11:314317-320630:+	IFITM1	11	314000	321000	0.3163	rs7102856	11.69	rs7102856	0.261	7.19	11.6915	334	19	enet	0.299685	6.14e-17	12.6463	1.17e-36
191	chr11:308439-308754:+	IFITM2	11	308000	309000	0.3231	rs7102856	11.69	rs3809112	0.223	-6.69	9.44743	328	4	lasso	0.252799	3.58e-14	-12.5874	2.48e-36
204	chr11:314357-314926:+	IFITM1	11	314000	315000	0.6528	rs7102856	11.69	rs3809112	0.364	8.49	9.44743	332	11	lasso	0.517217	1.01e-32	12.1162	8.67e-34
203	chr11:314357-314921:+	IFITM1	11	314000	315000	0.7218	rs7102856	11.69	rs3809112	0.419	9.09	9.44743	332	9	lasso	0.592768	6.41e-40	12.0816	1.32e-33
206	chr11:319991-320564:-	IFITM3	11	320000	321000	0.6085	rs7102856	11.69	rs11246068	0.337	8.56	4.90587	334	8	lasso	0.531907	4.98e-34	11.3133	1.13e-29
205	chr11:319986-320564:-	IFITM3	11	320000	321000	0.4439	rs7102856	11.69	rs11246068	0.198	6.87	4.90587	334	14	lasso	0.249144	5.78e-14	10.3568	3.9e-25
188	chr11:131525-133587:-	LINC01001	11	132000	134000	0.149	rs7102856	11.69	rs10160565	0.0157	-4	6.91999	246	8	lasso	0.025848	0.0138	-8.8726	7.15e-19
202	chr11:314347-362669:-	IFITM3	11	314000	363000	0.1755	rs7102856	11.69	rs7944394	0.0619	-4.59	-9.58002	360	13	enet	0.06766	0.000136	7.92574	2.27e-15
195	chr11:308890-309012:+	IFITM2	11	309000	309000	0.7854	rs7102856	11.69	rs7944394	0.32	8	-9.58002	328	65	enet	0.544129	3.78e-35	-6.79122	1.11e-11
231	chr11:61557394-61557964:-	TMEM25B	11	61600000	61600000	0.1283	rs174555	-6.79	rs968567	0.0206	4.62	-5.97089	401	18	enet	0.038889	0.00323	-6.20841	5.35e-10
240	chr11:61630851-61631178:+	FADS2	11	61600000	61600000	0.8463	rs174555	-6.79	rs968567	0.823	12.67	-5.97089	427	9	lasso	0.819988	2.23e-74	-6.0532	1.42e-09
235	chr11:61608198-61615630:+	FADS2	11	61600000	61600000	0.8443	rs174555	-6.79	rs968567	0.814	12.59	-5.97089	428	7	lasso	0.809014	6.97e-72	-6.02497	1.69e-09
237	chr11:61624544-61624925:+	FADS2	11	61600000	61600000	0.7729	rs174555	-6.79	rs968567	0.787	12.39	-5.97089	427	4	lasso	0.783652	1.27e-66	-6.01043	1.85e-09
232	chr11:61596070-61605249:+	FADS2	11	61600000	61600000	0.8157	rs174555	-6.79	rs968567	0.82	12.64	-5.97089	427	2	lasso	0.817581	8.09e-74	-5.9805	2.22e-09
241	chr11:61631259-61632623:+	FADS2	11	61600000	61600000	0.8045	rs174555	-6.79	rs968567	0.812	12.58	-5.97089	427	2	lasso	0.80849	9.1e-72	-5.97127	2.35e-09
236	chr11:61615757-61624482:+	FADS2	11	61600000	61600000	0.7915	rs174555	-6.79	rs968567	0.822	12.66	-5.97089	428	1	lasso	0.817703	7.58e-74	-5.97089	2.36e-09
238	chr11:61625003-61630443:+	FADS2	11	61600000	61600000	0.821	rs174555	-6.79	rs968567	0.808	12.55	-5.97089	428	5	lasso	0.802953	1.45e-70	-5.97112	2.36e-09
239	chr11:61630542-61630753:+	FADS2	11	61600000	61600000	0.8338	rs174555	-6.79	rs968567	0.81	12.58	-5.97089	427	3	lasso	0.80648	2.51e-71	-5.96616	2.43e-09
233	chr11:61605361-61607805:+	FADS2	11	61600000	61600000	0.8191	rs174555	-6.79	rs968567	0.807	12.54	-5.97089	429	8	lasso	0.806534	2.44e-71	-5.94061	2.84e-09
242	chr11:61632750-61633109:+	FADS2	11	61600000	61600000	0.8463	rs174555	-6.79	rs968567	0.838	12.78	-5.97089	427	6	lasso	0.83493	4.93e-78	-5.92037	3.21e-09
234	chr11:61608004-61608095:+	FADS2	11	61600000	61600000	0.8545	rs174555	-6.79	rs968567	0.833	12.75	-5.97089	428	7	lasso	0.833613	1.07e-77	-5.91015	3.42e-09
114	chr11:108060058-108061186:-	NPAT	11	108000000	108000000	0.0605	rs10431061	5.76	rs228606	0.0533	-4.58	5.67283	352	17	enet	0.045472	0.00157	-5.83935	5.24e-09
126	chr11:108117855-108119659:+	ATM	11	108000000	108000000	0.2776	rs10431061	5.76	rs3781868	0.358	8.53	-5.23946	342	48	enet	0.383456	2.35e-22	-5.80458	6.45e-09
120	chr11:108098616-108099904:+	ATM	11	108000000	108000000	0.1928	rs10431061	5.76	rs227061	0.246	7.61	-4.95946	350	350	blup	0.245092	9.82e-14	-5.76503	8.16e-09
179	chr11:108224608-108225537:+	ATM	11	108000000	108000000	0.2196	rs10431061	5.76	rs3781868	0.303	8.25	-5.23946	310	7	lasso	0.33423	4.31e-19	-5.74627	9.12e-09
119	chr11:108098424-108098502:+	ATM	11	108000000	108000000	0.2663	rs10431061	5.76	rs227061	0.361	8.74	-4.95946	349	349	blup	0.390281	7.9e-23	-5.71642	1.09e-08
106	chr11:108032908-108040470:-	NPAT	11	108000000	108000000	0.0599	rs10431061	5.76	rs4753826	0.014	-4.24	2.19543	364	364	blup	0.013561	0.0565	-5.69412	1.24e-08
138	chr11:108141874-108141977:+	ATM	11	108000000	108000000	0.3066	rs10431061	5.76	rs3781868	0.405	9.14	-5.23946	334	334	blup	0.418512	7.69e-25	-5.69244	1.25e-08
215	chr11:47360231-47360874:-	MYBPC3	11	47400000	47400000	0.1657	rs10838748	5.45	rs10838698	0.125	-5.79	5.12695	296	296	blup	0.124489	2.35e-07	-5.68298	1.32e-08
107	chr11:108040580-108040654:-	NPAT	11	108000000	108000000	0.0893	rs10431061	5.76	rs227061	0.0527	4.28	-4.95946	360	360	blup	0.076543	5.12e-05	-5.67043	1.42e-08
177	chr11:108216636-108218005:+	ATM	11	108000000	108000000	0.2608	rs10431061	5.76	rs3781868	0.332	8.21	-5.23946	308	308	blup	0.33058	7.37e-19	-5.64182	1.68e-08
168	chr11:108199966-108200940:+	ATM	11	108000000	108000000	0.2232	rs10431061	5.76	rs3781868	0.215	7.58	-5.23946	313	313	blup	0.271899	2.8e-15	-5.63442	1.76e-08
142	chr11:108150336-108151721:+	ATM	11	108000000	108000000	0.3633	rs10431061	5.76	rs3781868	0.414	9.12	-5.23946	334	334	blup	0.404669	7.66e-24	-5.61762	1.94e-08
131	chr11:108123640-108124540:+	ATM	11	108000000	108000000	0.325	rs10431061	5.76	rs3781868	0.422	9.28	-5.23946	339	339	blup	0.436898	3.34e-26	-5.60832	2.04e-08
130	chr11:108122759-108123543:+	ATM	11	108000000	108000000	0.219	rs10431061	5.76	rs227061	0.321	8.19	-4.95946	342	342	blup	0.337911	2.51e-19	-5.59879	2.16e-08
172	chr11:108203628-108204612:+	ATM	11	108000000	108000000	0.2058	rs10431061	5.76	rs673281	0.37	8.64	-5.05836	311	47	enet	0.376044	7.55e-22	-5.59791	2.17e-08
115	chr11:108061228-108062844:-	NPAT	11	108000000	108000000	0.0886	rs10431061	5.76	rs228606	0.0942	-5.14	5.67283	353	3	lasso	0.07462	6.33e-05	-5.56723	2.59e-08
156	chr11:108175580-108178623:+	ATM	11	108000000	108000000	0.2245	rs10431061	5.76	rs3781868	0.338	8.54	-5.23946	317	317	blup	0.338931	2.15e-19	-5.55033	2.85e-08
163	chr11:108190786-108192027:+	ATM	11	108000000	108000000	0.2198	rs10431061	5.76	rs4754298	0.278	7.66	-5.00011	315	315	blup	0.283171	6.05e-16	-5.49825	3.84e-08
158	chr11:108181043-108183137:+	ATM	11	108000000	108000000	0.2036	rs10431061	5.76	rs3781868	0.249	7.37	-5.23946	316	316	blup	0.260258	1.33e-14	-5.48264	4.19e-08
148	chr11:108159831-108160328:+	ATM	11	108000000	108000000	0.2334	rs10431061	5.76	rs3781868	0.31	8.03	-5.23946	331	5	lasso	0.282988	6.21e-16	-5.46671	4.58e-08
125	chr11:108115754-108117690:+	ATM	11	108000000	108000000	0.2569	rs10431061	5.76	rs609261	0.386	8.98	-5.10217	344	28	enet	0.393892	4.42e-23	-5.45667	4.85e-08
151	chr11:108164205-108165653:+	ATM	11	108000000	108000000	0.2679	rs10431061	5.76	rs227061	0.311	8.06	-4.95946	327	327	blup	0.343109	1.16e-19	-5.43985	5.33e-08
111	chr11:108056222-108057208:-	NPAT	11	108000000	108000000	0.0867	rs10431061	5.76	rs3781868	0.0146	4.32	-5.23946	351	351	blup	0.040784	0.00262	-5.43805	5.39e-08
155	chr11:108172517-108173579:+	ATM	11	108000000	108000000	0.2188	rs10431061	5.76	rs3781868	0.37	8.72	-5.23946	323	40	enet	0.383976	2.16e-22	-5.43712	5.41e-08
164	chr11:108192148-108196036:+	ATM	11	108000000	108000000	0.2311	rs10431061	5.76	rs3781868	0.282	7.72	-5.23946	315	27	enet	0.295546	1.1e-16	-5.42307	5.86e-08
121	chr11:108100051-108106396:+	ATM	11	108000000	108000000	0.2404	rs10431061	5.76	rs3781868	0.367	8.66	-5.23946	351	351	blup	0.335321	3.67e-19	-5.42191	5.9e-08
159	chr11:108183226-108186549:+	ATM	11	108000000	108000000	0.3394	rs10431061	5.76	rs227061	0.337	8.37	-4.95946	316	316	blup	0.359678	9.5e-21	-5.41537	6.12e-08
134	chr11:108128334-108129712:+	ATM	11	108000000	108000000	0.3238	rs10431061	5.76	rs3781868	0.432	9.49	-5.23946	334	7	lasso	0.442501	1.26e-26	-5.39836	6.73e-08
170	chr11:108202285-108202605:+	ATM	11	108000000	108000000	0.2224	rs10431061	5.76	rs227061	0.334	8.51	-4.95946	311	40	enet	0.3492	4.65e-20	-5.39716	6.77e-08
167	chr11:108198486-108199747:+	ATM	11	108000000	108000000	0.3158	rs10431061	5.76	rs227055	0.334	8.43	-5.1401	313	313	blup	0.336152	3.25e-19	-5.38432	7.27e-08
161	chr11:108186841-108188099:+	ATM	11	108000000	108000000	0.2109	rs10431061	5.76	rs3781868	0.335	8.26	-5.23946	314	33	enet	0.33189	6.08e-19	-5.38391	7.29e-08
140	chr11:108143335-108143448:+	ATM	11	108000000	108000000	0.2483	rs10431061	5.76	rs227061	0.303	7.82	-4.95946	334	42	enet	0.340758	1.64e-19	-5.38303	7.32e-08
143	chr11:108151896-108153436:+	ATM	11	108000000	108000000	0.2832	rs10431061	5.76	rs4754298	0.326	8.17	-5.00011	333	60	enet	0.320036	3.41e-18	-5.37334	7.73e-08
175	chr11:108206689-108213948:+	ATM	11	108000000	108000000	0.2226	rs10431061	5.76	rs12787445	0.294	7.73	-5.04928	311	13	lasso	0.278654	1.12e-15	-5.3734	7.73e-08
117	chr11:108094414-108098321:+	ATM	11	108000000	108000000	0.1891	rs10431061	5.76	rs3781868	0.134	5.49	-5.23946	350	350	blup	0.117162	5.42e-07	-5.37254	7.76e-08
224	chr11:47379727-47379847:-	SPI1	11	47400000	47400000	0.6145	rs10838748	5.45	rs10838698	0.63	11.36	5.12695	299	6	lasso	0.664623	4.02e-48	5.35232	8.68e-08
223	chr11:47378569-47378679:-	SPI1	11	47400000	47400000	0.1179	rs10838748	5.45	rs11605672	0.105	-5.38	5.21035	299	2	lasso	0.085978	1.8e-05	-5.33915	9.34e-08
160	chr11:108186639-108186737:+	ATM	11	108000000	108000000	0.2055	rs10431061	5.76	rs3781868	0.32	8.16	-5.23946	314	37	enet	0.327351	1.18e-18	-5.33784	9.41e-08
128	chr11:108119830-108121427:+	ATM	11	108000000	108000000	0.2823	rs10431061	5.76	rs3781868	0.396	8.96	-5.23946	341	10	lasso	0.390475	7.66e-23	-5.3342	9.6e-08
178	chr11:108218093-108224492:+	ATM	11	108000000	108000000	0.3008	rs10431061	5.76	rs595747	0.356	8.59	-5.03291	310	310	blup	0.363989	4.91e-21	-5.32768	9.95e-08
165	chr11:108196272-108196784:+	ATM	11	108000000	108000000	0.2302	rs10431061	5.76	rs3781868	0.401	8.95	-5.23946	314	10	lasso	0.398793	2e-23	-5.32195	1.03e-07
162	chr11:108188249-108190680:+	ATM	11	108000000	108000000	0.2721	rs10431061	5.76	rs12787445	0.402	9.02	-5.04928	315	13	lasso	0.391158	6.86e-23	-5.31324	1.08e-07
108	chr11:108040771-108042925:-	NPAT	11	108000000	108000000	0.046	rs10431061	5.76	rs609261	-0.00275	3.67	-5.10217	360	360	blup	0.045691	0.00153	-5.3048	1.13e-07
139	chr11:108142134-108143258:+	ATM	11	108000000	108000000	0.2865	rs10431061	5.76	rs3781868	0.41	9.18	-5.23946	334	45	enet	0.422093	4.21e-25	-5.3038	1.13e-07
157	chr11:108178712-108180886:+	ATM	11	108000000	108000000	0.1774	rs10431061	5.76	rs3781868	0.254	7.48	-5.23946	319	18	lasso	0.246391	8.29e-14	-5.29474	1.19e-07
174	chr11:108205837-108206571:+	ATM	11	108000000	108000000	0.3118	rs10431061	5.76	rs3781868	0.355	8.45	-5.23946	310	14	lasso	0.377636	5.88e-22	-5.28758	1.24e-07
154	chr11:108170613-108172374:+	ATM	11	108000000	108000000	0.2186	rs10431061	5.76	rs3781868	0.343	8.44	-5.23946	325	21	lasso	0.332943	5.21e-19	-5.27476	1.33e-07
200	chr11:309154-314963:+	IFITM2	11	309000	315000	0.1282	rs7102856	11.69	rs3809112	-0.00245	3.7	9.44743	332	26	enet	0.033672	0.00576	5.2606	1.44e-07
181	chr11:108235946-108236051:+	ATM	11	108000000	108000000	0.2189	rs10431061	5.76	rs3781868	0.319	8.26	-5.23946	309	7	lasso	0.315701	6.35e-18	-5.25452	1.48e-07
146	chr11:108155201-108158326:+	ATM	11	108000000	108000000	0.2538	rs10431061	5.76	rs609261	0.407	9.2	-5.10217	333	12	lasso	0.409865	3.25e-24	-5.24868	1.53e-07
133	chr11:108127068-108128207:+	ATM	11	108000000	108000000	0.2789	rs10431061	5.76	rs3781868	0.413	9.19	-5.23946	337	6	lasso	0.443791	1e-26	-5.24401	1.57e-07
166	chr11:108196953-108198371:+	ATM	11	108000000	108000000	0.2237	rs10431061	5.76	rs3781868	0.361	8.76	-5.23946	314	4	lasso	0.366976	3.1e-21	-5.23896	1.61e-07
109	chr11:108044579-108046972:-	NPAT	11	108000000	108000000	0.0639	rs10431061	5.76	rs595747	0.032	3.83	-5.03291	360	360	blup	0.006244	0.137	-5.23509	1.65e-07
173	chr11:108204696-108205695:+	ATM	11	108000000	108000000	0.2898	rs10431061	5.76	rs3781868	0.415	9.08	-5.23946	311	9	lasso	0.404938	7.33e-24	-5.22896	1.7e-07
210	chr11:47354885-47355107:-	MYBPC3	11	47400000	47400000	0.1242	rs10838748	5.45	rs4752999	0.0829	-4.42	5.22155	295	7	lasso	0.064144	0.000201	-5.2292	1.7e-07
176	chr11:108214099-108216469:+	ATM	11	108000000	108000000	0.2008	rs10431061	5.76	rs4754298	0.264	7.34	-5.00011	308	38	enet	0.265089	7e-15	-5.22311	1.76e-07
144	chr11:108153607-108154953:+	ATM	11	108000000	108000000	0.2021	rs10431061	5.76	rs3781868	0.332	8.23	-5.23946	333	9	lasso	0.327522	1.15e-18	-5.21824	1.81e-07
149	chr11:108160529-108163345:+	ATM	11	108000000	108000000	0.2362	rs10431061	5.76	rs3781868	0.383	8.89	-5.23946	331	19	lasso	0.391097	6.93e-23	-5.20986	1.89e-07
180	chr11:108225602-108235808:+	ATM	11	108000000	108000000	0.2031	rs10431061	5.76	rs595747	0.316	8.14	-5.03291	311	37	enet	0.309139	1.62e-17	-5.20676	1.92e-07
214	chr11:47359131-47359240:-	MYBPC3	11	47400000	47400000	0.1914	rs10838748	5.45	rs4752999	0.222	-6.93	5.22155	296	13	enet	0.218033	3.16e-12	-5.20617	1.93e-07
127	chr11:108117855-108121427:+	ATM	11	108000000	108000000	0.0914	rs10431061	5.76	rs4754298	0.129	5.37	-5.00011	342	16	enet	0.129193	1.37e-07	-5.20462	1.94e-07
218	chr11:47362584-47362688:-	MYBPC3	11	47400000	47400000	0.1683	rs10838748	5.45	rs4752993	0.188	-6.23	5.10745	296	2	lasso	0.18469	1.96e-10	-5.19994	1.99e-07
110	chr11:108047818-108055958:-	NPAT	11	108000000	108000000	0.1127	rs10431061	5.76	rs373759	0.106	-5.42	4.80586	360	7	lasso	0.128913	1.42e-07	-5.19711	2.02e-07
141	chr11:108143580-108150217:+	ATM	11	108000000	108000000	0.3017	rs10431061	5.76	rs227072	0.414	9.13	-5.02438	335	22	lasso	0.416789	1.03e-24	-5.19331	2.07e-07
225	chr11:59939727-59940500:-	MS4A6A	11	59900000	59900000	0.4564	rs11230180	-5.59	rs610932	0.505	-10.47	-4.68354	410	28	enet	0.583431	5.82e-39	5.19096	2.09e-07
135	chr11:108129803-108137897:+	ATM	11	108000000	108000000	0.1806	rs10431061	5.76	rs609261	0.36	8.56	-5.10217	335	5	lasso	0.360551	8.31e-21	-5.18159	2.2e-07
124	chr11:108114846-108115514:+	ATM	11	108000000	108000000	0.2843	rs10431061	5.76	rs609261	0.403	9.03	-5.10217	347	15	lasso	0.406496	5.67e-24	-5.17391	2.29e-07
147	chr11:108158443-108159703:+	ATM	11	108000000	108000000	0.2046	rs10431061	5.76	rs3781868	0.311	8.08	-5.23946	332	7	lasso	0.3029	3.91e-17	-5.17265	2.31e-07
132	chr11:108124767-108126941:+	ATM	11	108000000	108000000	0.3035	rs10431061	5.76	rs3781868	0.346	8.56	-5.23946	337	11	lasso	0.347493	6.01e-20	-5.16713	2.38e-07
153	chr11:108168110-108170440:+	ATM	11	108000000	108000000	0.3076	rs10431061	5.76	rs4754298	0.402	9.1	-5.00011	326	49	enet	0.408279	4.23e-24	-5.16575	2.39e-07
186	chr11:118085602-118091195:-	JAML	11	118000000	118000000	0.3682	rs1715455	-5.17	rs1715455	0.382	9.02	-5.17317	546	2	lasso	0.37878	4.91e-22	-5.16503	2.4e-07
189	chr11:284358-284400:+	NLRP6	11	284000	284000	0.3241	rs7102856	11.69	rs7944917	0.0112	-4.25	5.2001	318	9	lasso	0.061068	0.000282	-5.16125	2.45e-07
212	chr11:47355562-47356592:-	MYBPC3	11	47400000	47400000	0.1029	rs10838748	5.45	rs10838698	0.126	-5.41	5.12695	296	10	enet	0.073817	6.92e-05	-5.15395	2.55e-07
184	chr11:118083277-118090961:-	JAML	11	118000000	118000000	0.4463	rs1715455	-5.17	rs1715455	0.495	10.01	-5.17317	546	2	lasso	0.492686	1.27e-30	-5.15038	2.6e-07
219	chr11:47362796-47363541:-	MYBPC3	11	47400000	47400000	0.097	rs10838748	5.45	rs10769258	0.105	-5.08	5.17044	297	5	lasso	0.082236	2.73e-05	-5.14899	2.62e-07
129	chr11:108121800-108122563:+	ATM	11	108000000	108000000	0.2469	rs10431061	5.76	rs227061	0.381	8.82	-4.95946	342	342	blup	0.392564	5.48e-23	-5.14563	2.67e-07
211	chr11:47355304-47355472:-	MYBPC3	11	47400000	47400000	0.1487	rs10838748	5.45	rs4752993	0.173	-6.34	5.10745	295	12	lasso	0.16968	1.2e-09	-5.14295	2.7e-07
217	chr11:47361342-47362553:-	MYBPC3	11	47400000	47400000	0.1633	rs10838748	5.45	rs4752993	0.161	-5.79	5.10745	296	3	lasso	0.145815	2e-08	-5.13727	2.79e-07
136	chr11:108138070-108139136:+	ATM	11	108000000	108000000	0.2939	rs10431061	5.76	rs227061	0.384	8.95	-4.95946	335	52	enet	0.395946	3.17e-23	-5.13329	2.85e-07
208	chr11:47354254-47354364:-	MYBPC3	11	47400000	47400000	0.1997	rs10838748	5.45	rs4752993	0.177	-6.93	5.10745	295	2	lasso	0.178758	4.02e-10	-5.12805	2.93e-07
221	chr11:47364296-47364380:-	MYBPC3	11	47400000	47400000	0.0631	rs10838748	5.45	rs10838698	0.0757	-4.2	5.12695	297	1	lasso	0.060507	0.0003	-5.12695	2.94e-07
185	chr11:118085602-118090961:-	JAML	11	118000000	118000000	0.6991	rs1715455	-5.17	rs1715455	0.728	12.02	-5.17317	546	6	lasso	0.720924	7.01e-56	-5.11968	3.06e-07
169	chr11:108201149-108202170:+	ATM	11	108000000	108000000	0.2069	rs10431061	5.76	rs227055	0.329	8.19	-5.1401	312	9	lasso	0.327252	1.2e-18	-5.1162	3.12e-07
187	chr11:118091210-118095655:-	JAML	11	118000000	118000000	0.6619	rs1715455	-5.17	rs1715455	0.688	11.71	-5.17317	545	3	lasso	0.690133	1.84e-51	-5.11004	3.22e-07
145	chr11:108155009-108155110:+	ATM	11	108000000	108000000	0.1201	rs10431061	5.76	rs12787445	0.175	6.35	-5.04928	333	11	lasso	0.149554	1.29e-08	-5.10645	3.28e-07
123	chr11:108106562-108114701:+	ATM	11	108000000	108000000	0.1545	rs10431061	5.76	rs609261	0.244	7.06	-5.10217	351	3	lasso	0.238017	2.46e-13	-5.10222	3.36e-07
112	chr11:108057297-108058824:-	NPAT	11	108000000	108000000	0.1079	rs10431061	5.76	rs595747	0.0786	4.79	-5.03291	352	352	blup	0.094927	6.64e-06	-5.09971	3.4e-07
213	chr11:47357563-47358941:-	MYBPC3	11	47400000	47400000	0.174	rs10838748	5.45	rs10838698	0.142	-5.96	5.12695	296	5	lasso	0.132039	9.88e-08	-5.08395	3.7e-07
122	chr11:108106562-108114679:+	ATM	11	108000000	108000000	0.2382	rs10431061	5.76	rs595747	0.362	8.64	-5.03291	351	3	lasso	0.347416	6.08e-20	-5.07685	3.84e-07
105	chr11:108032742-108032846:-	NPAT	11	108000000	108000000	0.0922	rs10431061	5.76	rs2186903	0.0196	-4.22	1.04915	361	361	blup	0.06408	0.000202	-5.0712	3.95e-07
222	chr11:47365176-47367757:-	MYBPC3	11	47400000	47400000	0.1426	rs10838748	5.45	rs2293578	0.062	-5.09	5.24829	296	5	lasso	0.092945	8.28e-06	-5.05841	4.23e-07
152	chr11:108165787-108168013:+	ATM	11	108000000	108000000	0.1891	rs10431061	5.76	rs3781868	0.243	7.14	-5.23946	326	326	blup	0.236897	2.84e-13	-5.05488	4.31e-07
220	chr11:47363708-47364128:-	MYBPC3	11	47400000	47400000	0.1234	rs10838748	5.45	rs10838698	0.123	-6.02	5.12695	297	6	lasso	0.142246	3.03e-08	-5.05267	4.36e-07
150	chr11:108163521-108164039:+	ATM	11	108000000	108000000	0.2279	rs10431061	5.76	rs12787445	0.307	7.87	-5.04928	327	34	enet	0.334162	4.36e-19	-5.04242	4.6e-07
209	chr11:47354525-47354744:-	MYBPC3	11	47400000	47400000	0.2235	rs10838748	5.45	rs10838698	0.211	-6.73	5.12695	295	5	lasso	0.207525	1.18e-11	-5.03311	4.83e-07
183	chr11:118071328-118074290:-	JAML	11	118000000	118000000	0.1436	rs1715455	-5.17	rs1793173	0.145	-5.55	-5.00049	548	6	lasso	0.137097	5.51e-08	5.02231	5.11e-07
118	chr11:108095599-108098321:+	ATM	11	108000000	108000000	0.1241	rs10431061	5.76	rs3781868	0.0587	4.79	-5.23946	350	350	blup	0.082983	2.51e-05	-5.00073	5.71e-07
226	chr11:59940603-59942874:-	MS4A6A	11	59900000	59900000	0.443	rs11230180	-5.59	rs610932	0.603	-10.88	-4.68354	411	30	enet	0.613386	4.08e-42	4.99669	5.83e-07
116	chr11:108093914-108098321:+	ATM	11	108000000	108000000	0.1401	rs10431061	5.76	rs673281	0.137	5.43	-5.05836	350	6	lasso	0.105062	2.13e-06	-4.99446	5.9e-07
229	chr11:59945790-59947303:-	MS4A6A	11	59900000	59900000	0.4111	rs11230180	-5.59	rs617135	0.499	-10.5	-4.26185	410	22	enet	0.574274	4.84e-38	4.99443	5.9e-07
171	chr11:108202765-108203488:+	ATM	11	108000000	108000000	0.3369	rs10431061	5.76	rs3781868	0.349	8.4	-5.23946	311	311	blup	0.366283	3.45e-21	-4.96669	6.81e-07
137	chr11:108139337-108141790:+	ATM	11	108000000	108000000	0.213	rs10431061	5.76	rs227061	0.323	8.19	-4.95946	335	11	lasso	0.333645	4.7e-19	-4.95904	7.08e-07
182	chr11:118068807-118081201:-	JAML	11	118000000	118000000	0.2411	rs1715455	-5.17	rs1793173	0.257	7.13	-5.00049	557	4	lasso	0.247577	7.1e-14	-4.95238	7.33e-07
104	chr11:108029747-108031606:-	NPAT	11	108000000	108000000	0.0565	rs10431061	5.76	rs595747	0.0653	4.11	-5.03291	363	15	enet	0.045203	0.00161	-4.92826	8.3e-07
228	chr11:59943473-59945732:-	MS4A6A	11	59900000	59900000	0.2223	rs11230180	-5.59	rs617135	0.301	-7.81	-4.26185	411	20	enet	0.253786	3.14e-14	4.88191	1.05e-06
113	chr11:108058907-108059832:-	NPAT	11	108000000	108000000	0.1267	rs10431061	5.76	rs10890813	0.0673	-4.72	4.21743	352	352	blup	0.068586	0.000123	-4.86566	1.14e-06
230	chr11:59949215-59950450:-	MS4A6A	11	59900000	60000000	0.3805	rs11230180	-5.59	rs617135	0.523	-10.31	-4.26185	409	18	enet	0.533673	3.45e-34	4.82775	1.38e-06
216	chr11:47360956-47361201:-	MYBPC3	11	47400000	47400000	0.2266	rs10838748	5.45	rs2293578	0.161	-5.97	5.24829	296	28	enet	0.180873	3.11e-10	-4.82208	1.42e-06
207	chr11:47353810-47354116:-	MYBPC3	11	47400000	47400000	0.1766	rs10838748	5.45	rs2293578	0.173	-6.53	5.24829	295	295	blup	0.179142	3.84e-10	-4.81303	1.49e-06
227	chr11:59943085-59945732:-	MS4A6A	11	59900000	59900000	0.4596	rs11230180	-5.59	rs617135	0.601	-10.86	-4.26185	411	22	enet	0.604464	3.76e-41	4.79111	1.66e-06
243	chr12:111885024-111885133:+	SH2B3	12	112000000	112000000	0.109	rs3184504	6.93	rs11065898	0.049066	-3.96	-5.44821	228	3	lasso	0.0345	0.00523	6.17134	6.77e-10
244	chr12:112213525-112219721:+	ALDH2	12	112000000	112000000	0.048	rs3184504	6.93	rs10774625	0.016817	-3.87	6.66844	214	9	enet	0.0192	0.0295	-5.85946	4.64e-09
245	chr12:112219827-112220961:+	ALDH2	12	112000000	112000000	0.0626	rs3184504	6.93	rs2238151	0.066103	4.08	-5.41383	211	4	lasso	0.0729	7.64e-05	-5.90499	3.53e-09
246	chr12:112221103-112223070:+	ALDH2	12	112000000	112000000	0.0806	rs3184504	6.93	rs11065987	0.05645	-4.51	6.04225	211	5	lasso	0.0541	0.000603	-6.23718	4.46e-10
247	chr12:112227739-112228237:+	ALDH2	12	112000000	112000000	0.1363	rs3184504	6.93	rs2238151	0.095566	4.91	-5.41383	210	5	lasso	0.123	2.82e-07	-6.12359	9.15e-10
248	chr12:112228367-112229109:+	ALDH2	12	112000000	112000000	0.1928	rs3184504	6.93	rs11065987	0.114615	-5.44	6.04225	210	19	enet	0.157	5.24e-09	-5.84488	5.07e-09
249	chr12:112229224-112229864:+	ALDH2	12	112000000	112000000	0.2322	rs3184504	6.93	rs2238151	0.169677	6.25	-5.41383	210	11	enet	0.202	2.36e-11	-5.44215	5.26e-08
250	chr12:112236047-112237709:+	ALDH2	12	112000000	112000000	0.1935	rs3184504	6.93	rs2238151	0.144166	5.68	-5.41383	208	3	lasso	0.15	1.2e-08	-5.38147	7.39e-08
251	chr12:112237868-112241662:+	ALDH2	12	112000000	112000000	0.2188	rs3184504	6.93	rs11065987	0.172589	-6.15	6.04225	207	3	lasso	0.159	4.07e-09	-6.25118	4.07e-10
252	chr12:112241778-112247346:+	ALDH2	12	112000000	112000000	0.1338	rs3184504	6.93	rs2238151	0.119527	5.42	-5.41383	205	4	lasso	0.104	2.32e-06	-5.40388	6.52e-08
253	chr12:69742325-69743887:+	LYZ	12	69700000	69700000	0.7222	rs2168029	-5.7	rs2168029	0.582937	10.76	-5.69599	533	12	lasso	0.744	1.33e-59	-6.29405	3.09e-10
254	chr12:69744053-69745999:+	LYZ	12	69700000	69700000	0.7245	rs2168029	-5.7	rs2168029	0.591302	10.77	-5.69599	533	11	lasso	0.746	7.45e-60	-6.29793	3.02e-10
255	chr12:69744053-69746932:+	LYZ	12	69700000	69700000	0.5241	rs2168029	-5.7	rs6581889	0.379513	-9.11	5.59516	534	13	lasso	0.545	3.05e-35	-6.24915	4.13e-10
256	chr12:69746079-69746932:+	LYZ	12	69700000	69700000	0.7348	rs2168029	-5.7	rs2168029	0.596762	10.81	-5.69599	532	12	lasso	0.748	2.99e-60	-6.31687	2.67e-10
257	chr12:69753804-69756567:+	YEATS4	12	69800000	69800000	0.1864	rs2168029	-5.7	rs315131	0.166049	-6.11	4.27369	525	5	lasso	0.167	1.58e-09	-4.85843	1.18e-06
258	chr12:69756688-69759412:+	YEATS4	12	69800000	69800000	0.2944	rs2168029	-5.7	rs6581889	0.237207	-7.09	5.59516	525	8	lasso	0.227	1.04e-12	-5.45869	4.8e-08
259	chr12:69759480-69759569:+	YEATS4	12	69800000	69800000	0.2525	rs2168029	-5.7	rs10784774	0.167424	-6.47	5.28358	526	26	enet	0.191	8.75e-11	-4.91905	8.7e-07
260	chr12:69764756-69783926:+	YEATS4	12	69800000	69800000	0.4731	rs2168029	-5.7	rs6581889	0.458759	-9.6	5.59516	545	9	lasso	0.475	3.72e-29	-5.29988	1.16e-07
261	chr13:50123785-50124546:-	RCBTB1	13	50100000	50100000	0.1487	rs7333969	-5.99	rs2038881	0.164729	-6.22	-5.70142	390	11	lasso	0.15	1.3e-08	5.71273	1.11e-08
262	chr14:35585944-35591107:-	PPP2R3C	14	35600000	35600000	0.2851	rs12100841	4.75	rs12100841	0.31	7.84	4.74915	367	3	lasso	0.32413	1.89e-18	4.87141	1.11e-06
263	chr14:35592117-35596684:+	KIAA0391	14	35600000	35600000	0.4067	rs12100841	4.75	rs12100841	0.404	9.01	4.74915	368	8	lasso	0.38324	2.43e-22	4.95439	7.26e-07
264	chr14:35593438-35595940:+	KIAA0391	14	35600000	35600000	0.6067	rs12100841	4.75	rs12100841	0.637	11.15	4.74915	368	12	lasso	0.68778	3.84e-51	4.79077	1.66e-06
265	chr14:35595989-35596684:+	KIAA0391	14	35600000	35600000	0.6733	rs12100841	4.75	rs12100841	0.697	11.65	4.74915	367	16	lasso	0.76658	2.03e-63	4.82598	1.39e-06
266	chr14:35596818-35649875:+	KIAA0391	14	35600000	35600000	0.6555	rs12100841	4.75	rs12100841	0.591	10.73	4.74915	381	12	lasso	0.697	2.08e-52	4.8396	1.3e-06
267	chr14:69908984-69919957:+	SLC39A9	14	69900000	69900000	0.4215	rs12884741	5.57	rs12884741	0.089	6.6	5.57027	447	7	lasso	0.27925	1.03e-15	4.83177	1.35e-06
268	chr14:77809827-77810039:-	TMEDB	14	77800000	77800000	0.1791	rs12435136	6.72	rs11844594	0.155	5.61	6.64969	535	7	lasso	0.12925	1.36e-07	6.62682	3.43e-11
269	chr14:77810167-77812691:-	TMEDB	14	77800000	77800000	0.1195	rs12435136	6.72	rs12435136	0.0159	4.08	6.72169	540	540	blup	0.05228	0.00074	5.15772	2.5e-07
270	chr15:101719186-101775286:-	CHSY1	15	102000000	102000000	0.235	rs3784526	7.18	rs3784526	0.268	-7.28	7.18131	657	3	lasso	0.258834	1.61e-14	-7.18172	6.88e-13
271	chr15:101775783-101791341:-	CHSY1	15	102000000	102000000	0.2216	rs3784526	7.18	rs3784526	0.227	-6.79	7.18131	620	10	enet	0.228129	8.77e-13	-6.71605	1.87e-11
272	chr15:41576309-41577422:+	OIP5-AS1	15	41600000	41600000	0.0537	rs12440045	6.74	rs7180418	0.00328	3.77	-5.32443	267	267	blup	0.006633	0.131	-5.9588	2.54e-09
273	chr15:41577562-41578208:+	OIP5-AS1	15	41600000	41600000	0.1251	rs12440045	6.74	rs8024774	0.149	5.89	-6.0019	268	4	lasso	0.141996	3.12e-08	-6.02023	1.74e-09
274	chr15:41578299-41600764:+	OIP5-AS1	15	41600000	41600000	0.1075	rs12440045	6.74	rs11070327	0.106	-5.16	5.95779	274	274	blup	0.077587	4.56e-05	-6.35619	2.07e-10
275	chr15:41648339-41650346:+	NUSAP1	15	41600000	41700000	0.087	rs12440045	6.74	rs316611	0.0797	4.9	-5.27046	280	280	blup	0.089942	1.16e-05	-4.86617	1.14e-06
276	chr15:41650457-41657599:+	NUSAP1	15	41700000	41700000	0.0422	rs12440045	6.74	rs316611	0.0137	3.82	-5.27046	282	282	blup	0.014509	0.0506	-5.85058	4.9e-09
277	chr15:41663883-41667909:+	NUSAP1	15	41700000	41700000	0.0412	rs12440045	6.74	rs919961	0.0441	3.92	-5.5643	286	4	lasso	0.031205	0.00758	-6.02413	1.7e-09
278	chr15:41668027-41669393:+	NUSAP1	15	41700000	41700000	0.1079	rs12440045	6.74	rs8037574	0.0167	4.23	-4.90819	286	286	blup	0.033344	0.00598	-5.45463	4.91e-08
279	chr15:41679792-41680645:-	NDUFAF1	15	41700000	41700000	0.0487	rs12440045	6.74	rs7168431	0.0539	4.15	-5.59978	288	4	lasso	0.05196	0.000767	-5.59968	2.15e-08
280	chr15:41680721-41687056:-	NDUFAF1	15	41700000	41700000	0.0764	rs12440045	6.74	rs7168307	0.0876	4.97	-5.27367	290	290	blup	0.101535	3.17e-06	-4.92455	8.46e-07
281	chr15:41769714-41770745:+	RTF1	15	41800000	41800000	0.0388	rs12101888	8.41	rs11070327	0.0208	-4.35	5.95779	319	2	lasso	0.034052	0.00553	-5.83408	5.41e-09
282	chr15:41770824-41771300:+	RTF1	15	41800000	41800000	0.0788	rs12101888	8.41	rs1942	0.0726	-4.42	6.4601	319	2	lasso	0.064498	0.000193	-6.51362	7.34e-11
283	chr15:50787435-50787492:+	USPB	15	50800000	50800000	0.1185	rs3098183	-6.11	rs7174015	0.0456	-4.24	-3.00012	374	4	lasso	0.069202	0.000115	4.80141	1.58e-06
284	chr15:50878686-50881788:-	TRPM7	15	50900000	50900000	0.0677	rs3098183	-6.11	rs12592778	0.0524	-4.26	-5.12528	355	7	lasso	0.028384	0.0104	5.82604	5.68e-09
285	chr15:51223169-51226820:+	AP4E1	15	51200000	51200000	0.286	rs3098183	-6.11	rs12916255	0.0986	6.32	-2.87975	463	5	lasso	0.20525	1.57e-11	-4.98628	6.16e-07
286	chr15:51291460-51293222:+	AP4E1	15	51300000	51300000	0.1026	rs3098183	-6.11	rs8031702	0.0417	4.39	-5.45752	452	4	lasso	0.044452	0.00175	-4.85052	1.23e-06
287	chr15:64388372-64404771:+	SNX1	15	64400000	64400000	0.0763	rs2062250	-6.3	rs6494466	0.0381	4.02	-4.12588	299	19	enet	0.065098	0.000181	-5.40249	6.57e-08
288	chr15:65962264-65962350:-	DENND4A	15	66000000	66000000	0.1472	rs4539547	4.5	rs3928450	0.0904	5.4	4.06645	348	348	blup	0.116457	5.87e-07	4.89872	9.65e-07
289	chr15:65964225-65968782:-	DENND4A	15	66000000	66000000	0.1802	rs4539547	4.5	rs3759852	0.136	5.56	4.04499	351	351	blup	0.167055	1.64e-09	5.21805	1.81e-07
290	chr15:65989722-65993388:-	DENND4A	15	66000000	66000000	0.1267	rs4539547	4.5	rs736923	0.0528	5.07	3.72182	376	376	blup	0.085031	2e-05	5.31221	1.08e-07
291	chr15:66021586-66021871:-	DENND4A	15	66000000	66000000	0.1658	rs4539547	4.5	rs28556680	0.0732	5.01	3.92462	383	383	blup	0.089818	1.17e-05	5.04689	4.49e-07
292	chr16:30484220-30485285:+	ITGAL	16	30484220	30485285	0.5322	rs12598978	-5.26	rs11150589	0.589	-10.74	-5.17017	201	3	lasso	0.58396	5.15e-39	5.17318	2.3e-07
344	chr17:37815807-37816463:+	STARD3	17	37815807	37816463	0.112	rs8070454	33.02	rs12150079	0.016913	-3.81	-17.2216	325	325	blup	0.0192	0.0293	29.861	6.32e-196
348	chr17:38324671-38325576:+	CASC3	17	38324671	38325576	0.0997	rs8070454	33.02	rs2227319	0.019107	-3.96	-30.1874	302	22	enet	0.01111	0.0757	27.522	9.58e-167
345	chr17:37816527-37816683:+	STARD3	17	37816527	37816683	0.0712	rs8070454	33.02	rs3816470	0.022612	3.85	16.8076	325	2	lasso	0.02027	0.026	20.7694	8.18e-96
343	chr17:37814093-37814225:+	STARD3	17	37814093	37814225	0.1207	rs8070454	33.02	rs1874228	0.070695	-5.08	3.62158	325	325	blup	0.09678	5.39e-06	-18.6212	2.16e-77
346	chr17:38064468-38065210:-	GSDMB	17	38064468	38065210	0.2018	rs8070454	33.02	rs2872507	0.255026	-7.43	-18.6638	286	20	enet	0.26352	8.64e-15	18.1335	1.73e-73
342	chr17:37673810-37676208:+	CDK12	17	37673810	37676208	0.0893	rs8070454	33.02	rs9897185	0.025776	3.4	1.33524	341	341	blup	0.05543	0.000524	-16.3706	3.1e-60
347	chr17:38279014-38279537:+	STARD3	17	38279014	38279537	0.2346	rs8070454	33.02	rs2715555	0.101663	-5.68	11.7284	301	20	enet	0.15195	9.76e-09	-12.0359	2.3e-33
312	chr17:15979017-15983277:-	NCOR1	17	15979017	15983277	0.1456	rs1029809	-10.25	rs12936233	0.20307	-6.46	-10.2043	281	8	lasso	0.18625	1.62e-10	10.309	6.41e-25
293	chr17:15935798-15938078:-	NCOR1	17	15935798	15938078	0.1223	rs1029809	-10.25	rs178795	0.202734	6.48	9.979	274	10	lasso	0.18186	2.76e-10	10.2446	1.25e-24
325	chr17:16029524-16040624:-	NCOR1	17	16029524	16040624	0.096	rs1029809	-10.25	rs12936233	0.122536	-5.15	-10.2043	300	10	enet	0.10166	3.12e-06	10.2384	1.33e-24
304	chr17:15967502-15968183:-	NCOR1	17	15967502	15968183	0.0868	rs1029809	-10.25	rs12936233	0.108711	-5.3	-10.2043	280	26	enet	0.1093	1.32e-06	10.2339	1.4e-24
305	chr17:15968334-15968798:-	NCOR1	17	15968334	15968798	0.1581	rs1029809	-10.25	rs2109262	0.202791	-6.63	-10.0955	280	16	enet	0.20432	1.76e-11	10.2261	1.51e-24
340	chr17:16090002-16097775:-	NCOR1	17	16090002	16097775	0.1021	rs1029809	-10.25	rs2109262	0.129233	-5.84	-10.0955	293	27	enet	0.13407	7.82e-08	10.2205	1.61e-24
337	chr17:16062188-16068292:-	NCOR1	17	16062188	16068292	0.1506	rs1029809	-10.25	rs12936233	0.265252	-7.6	-10.2043	302	22	enet	0.27419	2.06e-15	10.1804	2.43e-24
331	chr17:16052832-16054748:-	NCOR1	17	16052832	16054748	0.0534	rs1029809	-10.25	rs758853	0.040626	3.97	9.60732	303	303	blup	0.04403	0.00183	10.1539	3.18e-24
318	chr17:16001811-16004563:-	NCOR1	17	16001811	16004563	0.1364	rs1029809	-10.25	rs12936233	0.20435	-6.51	-10.2043	285	5	lasso	0.16672	1.7e-09	10.1486	3.36e-24
301	chr17:15961914-15964714:-	NCOR1	17	15961914	15964714	0.071	rs1029809	-10.25	rs12936233	0.061063	-4.63	-10.2043	279	7	enet	0.06283	0.000232	10.1365	3.8e-24
328	chr17:16042501-16046919:-	NCOR1	17	16042501	16046919	0.1716	rs1029809	-10.25	rs2109262	0.24093	-7.17	-10.0955	301	13	enet	0.22947	7.38e-13	10.1149	4.75e-24
322	chr17:16022800-16024365:-	NCOR1	17	16022800	16024365	0.0924	rs1029809	-10.25	rs178795	0.093807	5.32	9.979	292	24	enet	0.09512	6.5e-06	10.0893	6.16e-24
338	chr17:16068476-16075116:-	NCOR1	17	16068476	16075116	0.1463	rs1029809	-10.25	rs12936233	0.16129	-6.42	-10.2043	298	13	lasso	0.14459	2.31e-08	10.0819	6.64e-24
309	chr17:15974980-15975458:-	NCOR1	17	15974980	15975458	0.0933	rs1029809	-10.25	rs12936233	0.141447	-5.39	-10.2043	281	16	enet	0.12899	1.4e-07	10.0803	6.75e-24
311	chr17:15976884-15978847:-	NCOR1	17	15976884	15978847	0.0827	rs1029809	-10.25	rs12936233	0.084526	-4.95	-10.2043	280	30	enet	0.0826	2.62e-05	10.0262	1.17e-23
296	chr17:15943809-15950264:-	NCOR1	17	15943809	15950264	0.1092	rs1029809	-10.25	rs12936233	0.149875	-5.56	-10.2043	275	16	enet	0.08998	1.15e-05	10.0187	1.26e-23
327	chr17:16041527-16042321:-	NCOR1	17	16041527	16042321	0.1484	rs1029809	-10.25	rs2051736	0.252076	7.56	9.42516	300	44	enet	0.25061	4.77e-14	9.97125	2.04e-23
323	chr17:16024584-16029395:-	NCOR1	17	16024584	16029395	0.1554	rs1029809	-10.25	rs2051736	0.248461	7.26	9.42516	295	8	lasso	0.24137	1.59e-13	9.96754	2.11e-23
313	chr17:15983379-15983721:-	NCOR1	17	15983379	15983721	0.1298	rs1029809	-10.25	rs12936233	0.211469	-6.54	-10.2043	281	17	enet	0.166	1.85e-09	9.90199	4.08e-23
333	chr17:16052832-16055259:-	NCOR1	17	16052832	16055259	0.1083	rs1029809	-10.25	rs178795	0.134324	6.01	9.979	303	9	lasso	0.11457	7.28e-07	9.8932	4.46e-23
303	chr17:15965585-15967381:-	NCOR1	17	15965585	15967381	0.0762	rs1029809	-10.25	rs2051736	0.111472	4.92	9.42516	280	7	enet	0.10236	2.89e-06	9.81293	9.9e-23
295	chr17:15942969-15943754:-	NCOR1	17	15942969	15943754	0.1023	rs1029809	-10.25	rs12936233	0.148265	-5.5	-10.2043	275	275	blup	0.09891	4.25e-06	9.73142	2.21e-22
335	chr17:16055313-16056652:-	NCOR1	17	16055313	16056652	0.2124	rs1029809	-10.25	rs12936233	0.231835	-7.12	-10.2043	300	17	enet	0.17902	3.89e-10	9.72942	2.26e-22
308	chr17:15973840-15974722:-	NCOR1	17	15973840	15974722	0.0827	rs1029809	-10.25	rs7207889	0.121703	5.44	9.70201	281	1	lasso	0.10594	1.93e-06	9.70201	2.96e-22
334	chr17:16054931-16055259:-	NCOR1	17	16054931	16055259	0.1083	rs1029809	-10.25	rs758853	0.083969	4.74	9.60732	299	299	blup	0.08105	3.11e-05	9.68345	3.55e-22
319	chr17:16005120-16012099:-	NCOR1	17	16005120	16012099	0.1508	rs1029809	-10.25	rs12936233	0.188236	-7.31	-10.2043	289	18	enet	0.22685	1.03e-12	9.68133	3.62e-22
332	chr17:16052832-16054903:-	NCOR1	17	16052832	16054903	0.0618	rs1029809	-10.25	rs2015353	0.057971	4.24	9.4675	303	303	blup	0.04789	0.0012	9.60672	7.49e-22
339	chr17:16075310-16089867:-	NCOR1	17	16075310	16089867	0.132	rs1029809	-10.25	rs2109262	0.190593	-6.22	-10.0955	296	17	enet	0.12448	2.35e-07	9.56254	1.15e-21
300	chr17:15961379-15961784:-	NCOR1	17	15961379	15961784	0.1193	rs1029809	-10.25	rs2109262	0.19689	-6.44	-10.0955	279	25	enet	0.19359	6.61e-11	9.5582	1.2e-21
329	chr17:16047011-16049689:-	NCOR1	17	16047011	16049689	0.1751	rs1029809	-10.25	rs12936233	0.2424	-7.02	-10.2043	302	29	enet	0.18762	1.37e-10	9.43007	4.1e-21
297	chr17:15950408-15952158:-	NCOR1	17	15950408	15952158	0.1531	rs1029809	-10.25	rs2051736	0.205027	6.87	9.42516	275	5	lasso	0.21357	5.54e-12	9.41995	4.51e-21
298	chr17:15952303-15960827:-	NCOR1	17	15952303	15960827	0.1879	rs1029809	-10.25	rs2109262	0.119764	-5.25	-10.0955	279	23	enet	0.08952	1.21e-05	9.40442	5.23e-21
299	chr17:15961052-15961220:-	NCOR1	17	15961052	15961220	0.0899	rs1029809	-10.25	rs8076864	0.119477	5.3	9.54159	279	279	blup	0.10687	1.74e-06	9.28441	1.63e-20
336	chr17:16056710-16062073:-	NCOR1	17	16056710	16062073	0.1442	rs1029809	-10.25	rs12936233	0.237403	-7.07	-10.2043	301	30	enet	0.21156	7.13e-12	9.26888	1.88e-20
330	chr17:16049863-16052764:-	NCOR1	17	16049863	16052764	0.1558	rs1029809	-10.25	rs8076864	0.210285	6.6	9.54159	304	10	lasso	0.19428	6.07e-11	9.26514	1.95e-20
326	chr17:16040727-16041471:-	NCOR1	17	16040727	16041471	0.1151	rs1029809	-10.25	rs2109262	0.144108	-5.8	-10.0955	299	28	enet	0.16855	1.37e-09	9.22063	2.95e-20
316	chr17:15989757-15995176:-	NCOR1	17	15989757	15995176	0.2552	rs1029809	-10.25	rs12936233	0.192739	-6.38	-10.2043	283	41	enet	0.17395	7.17e-10	9.14382	6.03e-20
302	chr17:15965209-15965418:-	NCOR1	17	15965209	15965418	0.0618	rs1029809	-10.25	rs11650283	0.046594	-4.7	-9.40321	280	15	enet	0.05533	0.000529	9.01191	2.02e-19
306	chr17:15969009-15971207:-	NCOR1	17	15969009	15971207	0.1246	rs1029809	-10.25	rs12936233	0.143409	-5.6	-10.2043	279	25	enet	0.09945	4e-06	8.88335	6.49e-19
307	chr17:15971436-15973478:-	NCOR1	17	15971436	15973478	0.1261	rs1029809	-10.25	rs12938397	0.133089	-5.34	-9.49765	280	14	enet	0.11242	9.28e-07	8.77198	1.76e-18
294	chr17:15938259-15942746:-	NCOR1	17	15938259	15942746	0.2135	rs1029809	-10.25	rs2109262	0.232236	-7.19	-10.0955	276	33	enet	0.27419	2.06e-15	8.60448	7.67e-18
315	chr17:15984042-15989595:-	NCOR1	17	15984042	15989595	0.2083	rs1029809	-10.25	rs12936233	0.095782	-5.15	-10.2043	281	281	blup	0.13134	1.07e-07	8.41128	4.06e-17
324	chr17:16029521-16040624:-	NCOR1	17	16029521	16040624	0.0899	rs1029809	-10.25	rs758853	0.081053	4.48	9.60732	300	300	blup	0.05327	0.000664	8.32986	8.09e-17
314	chr17:15983824-15983920:-	NCOR1	17	15983824	15983920	0.1706	rs1029809	-10.25	rs12936233	0.161077	-6.18	-10.2043	281	281	blup	0.17834	4.23e-10	8.23952	1.73e-16
317	chr17:15995373-16001680:-	NCOR1	17	15995373	16001680	0.2158	rs1029809	-10.25	rs2109262	0.235753	-7.06	-10.0955	285	285	blup	0.20449	1.72e-11	8.21916	2.05e-16
383	chr17:57870216-57871184:+	VMP1	17	57870216	57871184	0.5103	rs2665397	-8.36	rs1292061	0.691421	-11.74	-8.14169	302	40	enet	0.69179	1.09e-51	8.20247	2.36e-16
384	chr17:58030473-58031405:-	RNFT1	17	58030473	58031405	0.3227	rs2665397	-8.36	rs2645482	0.421985	-9.25	-7.53668	252	12	lasso	0.42295	3.64e-25	8.18401	2.75e-16
320	chr17:16012227-16021201:-	NCOR1	17	16012227	16021201	0.0847	rs1029809	-10.25	rs12936233	0.06783	-4.59	-10.2043	290	290	blup	0.05669	0.000456	8.12064	4.64e-16
379	chr17:57812835-57816197:+	VMP1	17	57812835	57816197	0.081	rs2665397	-8.36	rs11658504	-0.005151	-3.25	-4.47212	303	303	blup	0.01555	0.0448	7.81087	5.68e-15
321	chr17:16021342-16022736:-	NCOR1	17	16021342	16022736	0.147	rs1029809	-10.25	rs758853	0.180845	6.54	9.60732	291	291	blup	0.19853	3.6e-11	7.48914	6.93e-14
354	chr17:38496320-38504567:+	RARA	17	38496320	38504567	0.644	rs8070454	33.02	rs2715553	0.588428	10.75	-5.61533	347	21	enet	0.58788	2.05e-39	-7.33764	2.17e-13
385	chr17:58286905-58288373:-	USP32	17	58286905	58288373	0.0768	rs2665397	-8.36	rs8075789	-0.004154	-3.65	-3.37866	185	185	blup	0.01725	0.0368	6.74787	1.5e-11
310	chr17:15975543-15976742:-	NCOR1	17	15975543	15976742	0.4068	rs1029809	-10.25	rs12936233	0.173262	-6.03	-10.2043	280	55	enet	0.1975	4.09e-11	6.69414	2.17e-11
351	chr17:38345628-38346685:+	RAPGEFL1	17	38345628	38346685	0.1919	rs8070454	33.02	rs1107651	0.146864	5.37	-5.2192	288	2	lasso	0.13282	9.03e-08	-6.47876	9.25e-11
380	chr17:57816309-57832489:+	VMP1	17	57816309	57832489	0.193	rs2665397	-8.36	rs1292045	0.112142	5.54	-6.88159	306	306	blup	0.14099	3.51e-08	-6.35247	2.12e-10
382	chr17:57851247-57872378:+	VMP1	17	57851247	57872378	0.1768	rs2665397	-8.36	rs10853015	0.119326	-5.63	-4.13067	305	4	lasso	0.12979	1.28e-07	5.87382	4.26e-09
357	chr17:43587660-43590550:-	LRRC37A4P	17	43587660	43590550	0.2912	rs17689882	5.86	rs17689918	0.358874	-8.5	5.72036	156	13	lasso	0.35515	1.89e-20	-5.76284	8.27e-09
370	chr17:44234262-44239842:-	KANSL1	17	44234262	44239842	0.4888	rs17689882	5.86	rs17689918	0.783356	12.37	5.72036	28	1	lasso	0.77068	3.62e-64	5.72036	1.06e-08
374	chr17:44246972-44248220:-	KANSL1	17	44246972	44248220	0.228	rs17689882	5.86	rs17689918	0.4561	9.44	5.72036	28	1	lasso	0.43958	2.09e-26	5.72036	1.06e-08
373	chr17:44244931-44248220:-	KANSL1	17	44244931	44248220	0.2441	rs17689882	5.86	rs17689471	0.471127	9.73	5.11687	28	17	enet	0.47521	3.45e-29	5.71713	1.08e-08
369	chr17:44234258-44239842:-	KANSL1	17	44234258	44239842	0.4689	rs17689882	5.86	rs17689918	0.768908	12.25	5.72036	28	2	lasso	0.75269	5.57e-61	5.70463	1.17e-08
363	chr17:44230333-44234139:-	KANSL1	17	44230333	44234139	0.5567	rs17689882	5.86	rs17689918	0.833624	12.72	5.72036	28	12	lasso	0.81569	2.2e-73	5.69556	1.23e-08
368	chr17:44230336-44248220:-	KANSL1	17	44230336	44248220	0.4239	rs17689882	5.86	rs17689918	0.733712	12	5.72036	28	12	lasso	0.72537	1.47e-56	5.68608	1.3e-08
375	chr17:44249599-44270188:-	KANSL1	17	44249599	44270188	0.0845	rs17689882	5.86	rs17689918	0.00909	3.25	5.72036	28	19	enet	0.02747	0.0115	5.68629	1.3e-08
366	chr17:44230336-44234139:-	KANSL1	17	44230336	44234139	0.4486	rs17689882	5.86	rs17689918	0.763959	12.17	5.72036	28	10	lasso	0.74698	5.11e-60	5.68193	1.33e-08
365	chr17:44230333-44244845:-	KANSL1	17	44230333	44244845	0.4376	rs17689882	5.86	rs17689918	0.733637	11.96	5.72036	28	12	lasso	0.72086	7.16e-56	5.6808	1.34e-08
364	chr17:44230333-44239842:-	KANSL1	17	44230333	44239842	0.4303	rs17689882	5.86	rs17689918	0.750627	12.11	5.72036	28	8	lasso	0.73627	2.88e-58	5.67742	1.37e-08
362	chr17:44159909-44171925:-	chr17:44159909-44171925:-	17	44159909	44171925	0.1474	rs17689882	5.86	rs17689471	0.196904	6.61	5.11687	28	15	enet	0.20884	1e-11	5.62328	1.87e-08
372	chr17:44239892-44248220:-	KANSL1	17	44239892	44248220	0.1941	rs17689882	5.86	rs17689918	0.350295	8.34	5.72036	28	8	lasso	0.34284	1.21e-19	5.61662	1.95e-08
358	chr17:43592892-43594543:-	LRRC37A4P	17	43592892	43594543	0.5678	rs17689882	5.86	rs17689918	0.636093	-11.26	5.72036	155	12	lasso	0.63851	5.91e-45	-5.53375	3.13e-08
367	chr17:44230336-44244845:-	KANSL1	17	44230336	44244845	0.2966	rs17689882	5.86	rs17689918	0.593003	10.86	5.72036	28	15	enet	0.58509	3.95e-39	5.50819	3.63e-08
371	chr17:44239892-44244845:-	KANSL1	17	44239892	44244845	0.2155	rs17689882	5.86	rs17689918	0.47701	9.73	5.72036	28	11	lasso	0.46905	1.08e-28	5.50577	3.68e-08
404	chr17:7254319-7254613:+	ACAP1	17	7254319	7254613	0.4968	rs35776863	-5.06	rs35776863	0.380574	-8.73	-5.05919	446	29	enet	0.39658	2.86e-23	5.48793	4.07e-08
381	chr17:57825276-57826600:+	VMP1	17	57825276	57826600	0.1439	rs2665397	-8.36	rs1292042	0.133472	-5.74	-5.16963	303	303	blup	0.12807	1.56e-07	5.38581	7.21e-08
356	chr17:43545960-43552465:-	PLEKHM1	17	43545960	43552465	0.1014	rs17689882	5.86	rs17631676	0.116878	5.21	5.24118	171	5	enet	0.10904	1.36e-06	5.34731	8.93e-08
349	chr17:38340931-38345117:+	RAPGEFL1	17	38340931	38345117	0.2401	rs8070454	33.02	rs1107651	0.182015	5.95	-5.2192	289	2	lasso	0.16977	1.18e-09	-5.34438	9.07e-08
341	chr17:16347446-16351158:-	LRRC75A-AS1	17	16347446	16351158	0.1491	rs1029809	-10.25	rs3760296	-0.005085	-3.21	0.91364	317	317	blup	0.02593	0.0137	5.32685	9.99e-08
355	chr17:43535806-43552465:-	PLEKHM1	17	43535806	43552465	0.2133	rs17689882	5.86	rs17631676	0.247427	-7.71	5.24118	175	12	lasso	0.25039	4.91e-14	-5.28083	1.29e-07
361	chr17:44145034-44171925:-	KANSL1	17	44145034	44171925	0.0748	rs17689882	5.86	rs17689918	0.101056	-4.75	5.72036	28	17	enet	0.10019	3.68e-06	-5.2432	1.58e-07
378	chr17:44782221-44788328:+	NSF	17	44782221	44788328	0.0781	rs199501	5.15	rs199498	0.021632	4.44	4.22404	183	183	blup	0.05383	0.000624	5.22807	1.71e-07
353	chr17:38349670-38349915:+	RAPGEFL1	17	38349670	38349915	0.2563	rs8070454	33.02	rs1107651	0.206057	6.38	-5.2192	288	4	lasso	0.1915	8.54e-11	-5.22551	1.74e-07
350	chr17:38345231-38345459:+	RAPGEFL1	17	38345231	38345459	0.2283	rs8070454	33.02	rs1107651	0.258249	7.09	-5.2192	287	1	lasso	0.25463	2.81e-14	-5.2192	1.8e-07
352	chr17:38349243-38349614:+	RAPGEFL1	17	38349243	38349614	0.2097	rs8070454	33.02	rs1107651	0.192496	6.17	-5.2192	288	1	lasso	0.19191	8.12e-11	-5.2192	1.8e-07
360	chr17:44133950-44133973:-	KANSL1	17	44133950	44133973	0.6184	rs17689882	5.86	rs17689471	0.869994	13.05	5.11687	28	11	lasso	0.87245	6.62e-89	5.18661	2.14e-07
406	chr17:73839601-73840301:-	UNC13D	17	73839601	73840301	0.1686	rs1551619	-4.32	rs7370	0.016778	-4.22	-2.60609	384	384	blup	0.06797	0.000132	5.1809	2.21e-07
377	chr17:44772029-44782124:+	KANSL1-AS1	17	44772029	44782124	0.223	rs199501	5.15	rs199513	0.328123	8.41	4.99515	181	7	lasso	0.35745	1.34e-20	5.11962	3.06e-07
376	chr17:44271105-44273733:+	KANSL1-AS1	17	44271105	44273733	0.1758	rs17689882	5.86	rs17689471	0.407469	8.97	5.11687	28	12	lasso	0.4081	4.35e-24	5.11687	3.11e-07
392	chr17:7247276-7247367:+	ACAP1	17	7247276	7247367	0.6273	rs35776863	-5.06	rs35776863	0.452593	-9.47	-5.05919	445	11	lasso	0.46653	1.71e-28	5.10829	3.25e-07
397	chr17:7250562-7251240:+	ACAP1	17	7250562	7251240	0.4077	rs35776863	-5.06	rs35776863	0.395109	-8.94	-5.05919	446	2	lasso	0.38289	2.57e-22	5.10709	3.27e-07
387	chr17:7240689-7245266:+	ACAP1	17	7240689	7245266	0.5022	rs35776863	-5.06	rs35776863	0.392996	-8.83	-5.05919	446	8	lasso	0.40541	6.78e-24	5.08585	3.66e-07
391	chr17:7247070-7247179:+	ACAP1	17	7247070	7247179	0.5519	rs35776863	-5.06	rs35776863	0.444716	-9.37	-5.05919	445	5	lasso	0.44416	9.4e-27	5.078	3.81e-07
407	chr17:7754868-7755268:+	KDM6B	17	7754868	7755268	0.2723	rs4321249	4.8	rs10852892	0.145789	-5.47	4.086	501	6	lasso	0.18588	1.7e-10	-5.06276	4.13e-07
395	chr17:7249811-7250126:+	ACAP1	17	7249811	7250126	0.3835	rs35776863	-5.06	rs35776863	0.392428	-8.8	-5.05919	444	2	lasso	0.38249	2.74e-22	5.05398	4.33e-07
399	chr17:7251541-7251624:+	ACAP1	17	7251541	7251624	0.3894	rs35776863	-5.06	rs35776863	0.365401	-8.49	-5.05919	446	4	lasso	0.38541	1.72e-22	5.04885	4.44e-07
359	chr17:44117251-44127898:-	KANSL1	17	44117251	44127898	0.0818	rs17689882	5.86	rs17689471	0.03785	4.17	5.11687	28	28	blup	0.08487	2.04e-05	5.03201	4.85e-07
390	chr17:7245794-7246697:+	ACAP1	17	7245794	7246697	0.5489	rs35776863	-5.06	rs35776863	0.419252	-9.09	-5.05919	445	6	lasso	0.42969	1.16e-25	5.01759	5.23e-07
401	chr17:7252487-7253263:+	ACAP1	17	7252487	7253263	0.5336	rs35776863	-5.06	rs35776863	0.446279	-9.41	-5.05919	446	28	enet	0.46883	1.12e-28	5.01253	5.37e-07
398	chr17:7251311-7251445:+	ACAP1	17	7251311	7251445	0.5365	rs35776863	-5.06	rs35776863	0.426595	-9.21	-5.05919	446	12	lasso	0.40307	9.95e-24	5.00843	5.49e-07
388	chr17:7245387-7245593:+	ACAP1	17	7245387	7245593	0.5522	rs35776863	-5.06	rs35776863	0.491842	-9.83	-5.05919	445	4	lasso	0.49557	7.27e-31	4.99753	5.81e-07
386	chr17:7240107-7240630:+	ACAP1	17	7240107	7240630	0.4671	rs35776863	-5.06	rs35776863	0.348288	-8.3	-5.05919	446	6	lasso	0.33093	7e-19	4.98122	6.32e-07
403	chr17:7253557-7254268:+	ACAP1	17	7253557	7254268	0.5012	rs35776863	-5.06	rs35776863	0.394343	-8.86	-5.05919	446	11	enet	0.41383	1.68e-24	4.96202	6.98e-07
402	chr17:7253374-7253445:+	ACAP1	17	7253374	7253445	0.523	rs35776863	-5.06	rs35776863	0.403852	-8.91	-5.05919	446	6	lasso	0.40196	1.19e-23	4.92749	8.33e-07
400	chr17:7251795-7252313:+	ACAP1	17	7251795	7252313	0.3309	rs35776863	-5.06	rs35776863	0.343847	-8.34	-5.05919	446	6	lasso	0.34725	6.24e-20	4.92299	8.52e-07
389	chr17:7245648-7245734:+	ACAP1	17	7245648	7245734	0.5599	rs35776863	-5.06	rs35776863	0.475427	-9.69	-5.05919	445	8	lasso	0.48921	2.47e-30	4.91896	8.7e-07
405	chr17:73839348-73839564:-	UNC13D	17	73839348	73839564	0.1705	rs1551619	-4.32	rs2665964	0.005117	-4.04	-3.01932	384	384	blup	0.0752	5.93e-05	4.8992	9.62e-07
393	chr17:7247443-7247857:+	ACAP1	17	7247443	7247857	0.5485	rs35776863	-5.06	rs35776863	0.404478	-8.96	-5.05919	445	6	lasso	0.45403	1.64e-27	4.84068	1.29e-06
396	chr17:7250251-7250349:+	ACAP1	17	7250251	7250349	0.4216	rs35776863	-5.06	rs35776863	0.283416	-7.65	-5.05919	445	22	enet	0.32717	1.21e-18	4.83942	1.3e-06
394	chr17:7247968-7249562:+	ACAP1	17	7247968	7249562	0.4279	rs35776863	-5.06	rs35776863	0.327031	-8.04	-5.05919	444	8	lasso	0.32696	1.25e-18	4.82808	1.38e-06
408	chr18:21109263-21109598:+	C18orf8	18	21109263	21109598	0.0888	rs891389	-6.57	rs1788821	0.012346	-3.86	-6.5305	337	337	blup	0.0381	0.00352	6.45184	1.1e-10
409	chr18:21157156-21157309:-	NPC1	18	21157156	21157309	0.3918	rs891389	-6.57	rs303760	0.374451	9.04	-6.43231	344	14	enet	0.383	2.64e-22	-6.94709	3.73e-12
410	chr18:43833787-43842891:+	C18orf25	18	43833787	43842891	0.1533	rs8095374	5.73	rs7242375	0.0359	-4.14	5.07452	499	8	lasso	0.0428	0.0021	-5.05804	4.24e-07
411	chr18:43839810-43839894:+	C18orf25	18	43839810	43839894	0.1497	rs8095374	5.73	rs8094706	0.11723	-5.04	5.31426	492	4	lasso	0.1	3.62e-06	-5.31571	1.06e-07
412	chr19:10229404-10229543:-	EIF3G	19	10229404	10229543	0.476	rs10409243	5.9	rs12983312	0.192	7.44	3.96533	360	22	enet	0.304279	3.22e-17	4.8499	1.24e-06
413	chr19:1029480-1029519:+	CNN2	19	1029480	1029519	0.6901	rs4807440	-5.89	rs2240167	0.438	9.56	-5.38868	466	18	lasso	0.58677	2.66e-39	-5.58735	2.31e-08
414	chr19:18502936-18506994:-	LRRC25	19	18502936	18506994	0.2831	rs11668719	7.26	rs13344313	0.254	-7.13	5.10445	392	9	lasso	0.320435	3.22e-18	-6.84828	7.47e-12
415	chr19:18561786-18562361:-	ELL	19	18561786	18562361	0.3117	rs11668719	7.26	rs2303697	0.183	6.4	4.31498	391	25	enet	0.265686	6.46e-15	5.0673	4.04e-07
416	chr2:113953885-113955140:+	PSD4	2	114000000	114000000	0.5217	rs6734238	9.323	rs3791336	0.273	7.86	-3.33593	448	25	enet	0.405	7.02e-24	-4.82428	1.41e-06
417	chr2:160172086-160176784:-	BAZ2B	2	160000000	160000000	0.1213	rs10173538	7.064	rs2357526	0.148	5.64	6.91598	420	3	lasso	0.125	2.18e-07	6.89752	5.29e-12
418	chr2:160176930-160181321:-	BAZ2B	2	160000000	160000000	0.3394	rs10173538	7.064	rs10173538	0.347	8.28	7.06412	415	42	enet	0.376	7.39e-22	7.08082	1.43e-12
419	chr2:160181466-160182163:-	BAZ2B	2	160000000	160000000	0.3701	rs10173538	7.064	rs10173538	0.305	7.83	7.06412	413	50	enet	0.346	7.55e-20	7.06749	1.58e-12
420	chr2:160182430-160189050:-	BAZ2B	2	160000000	160000000	0.3365	rs10173538	7.064	rs4665083	0.348	8.29	6.87568	418	38	enet	0.387	1.3e-22	7.66918	1.73e-14
421	chr2:160189198-160193452:-	BAZ2B	2	160000000	160000000	0.1647	rs10173538	7.064	rs2357526	0.171	6.25	6.91598	422	8	lasso	0.176	5.38e-10	7.07409	1.5e-12
422	chr2:160193589-160193972:-	BAZ2B	2	160000000	160000000	0.2937	rs10173538	7.064	rs4665083	0.232	6.92	6.87568	421	28	enet	0.272	2.75e-15	7.63741	2.22e-14
423	chr2:160193589-160194077:-	BAZ2B	2	160000000	160000000	0.0779	rs10173538	7.064	rs2357526	0.077	4.65	6.91598	421	5	lasso	0.0788	3.97e-05	6.92542	4.35e-12
424	chr2:160194284-160203996:-	BAZ2B	2	160000000	160000000	0.3641	rs10173538	7.064	rs4665083	0.257	7.18	6.87568	425	65	enet	0.336	3.49e-19	6.93787	3.98e-12
425	chr2:160204158-160205188:-	BAZ2B	2	160000000	160000000	0.2694	rs10173538	7.064	rs4665083	0.249	7.36	6.87568	421	7	lasso	0.245	1.06e-13	7.0869	1.37e-12
426	chr2:160205345-160205517:-	BAZ2B	2	160000000	160000000	0.333	rs10173538	7.064	rs2357526	0.339	8.33	6.91598	422	49	enet	0.397	2.85e-23	7.28457	3.23e-13
427	chr2:160205792-160206218:-	BAZ2B	2	160000000	160000000	0.2932	rs10173538	7.064	rs10173538	0.261	7.3	7.06412	422	43	enet	0.294	1.37e-16	7.41699	1.2e-13
428	chr2:160206869-160229555:-	BAZ2B	2	160000000	160000000	0.3483	rs10173538	7.064	rs10173538	0.276	7.7	7.06412	435	45	enet	0.386	1.46e-22	7.23437	4.68e-13
429	chr2:160229701-160231201:-	BAZ2B	2	160000000	160000000	0.3295	rs10173538	7.064	rs2357526	0.283	7.79	6.91598	433	17	lasso	0.305	2.93e-17	6.82886	8.56e-12
430	chr2:160231265-160239069:-	BAZ2B	2	160000000	160000000	0.2839	rs10173538	7.064	rs2357526	0.301	7.96	6.91598	441	6	lasso	0.307	2.16e-17	7.09021	1.34e-12
431	chr2:160239314-160240116:-	BAZ2B	2	160000000	160000000	0.36	rs10173538	7.064	rs4665083	0.299	7.93	6.87568	436	52	enet	0.369	2.43e-21	7.33641	2.19e-13
432	chr2:160240192-160241665:-	BAZ2B	2	160000000	160000000	0.3309	rs10173538	7.064	rs2357526	0.254	7.46	6.91598	436	15	lasso	0.365	4.29e-21	6.93244	4.14e-12
433	chr2:160241881-160242863:-	BAZ2B	2	160000000	160000000	0.3329	rs10173538	7.064	rs4665083	0.323	8.31	6.87568	438	20	lasso	0.364	4.77e-21	6.77957	1.21e-11
434	chr2:160243119-160245855:-	BAZ2B	2	160000000	160000000	0.29	rs10173538	7.064	rs2357526	0.258	7.42	6.91598	439	62	enet	0.308	1.84e-17	7.54672	4.46e-14
435	chr2:160245997-160252279:-	BAZ2B	2	160000000	160000000	0.367	rs10173538	7.064	rs7579206	0.278	7.64	5.73897	441	441	blup	0.319	4.2e-18	6.89335	5.45e-12
436	chr2:160252346-160252614:-	BAZ2B	2	160000000	160000000	0.1702	rs10173538	7.064	rs13005337	0.0105	-3.71	-1.44352	439	439	blup	0.0986	4.4e-06	5.14306	2.7e-07
437	chr2:160252346-160253584:-	BAZ2B	2	160000000	160000000	0.2598	rs10173538	7.064	rs2357526	0.216	7.11	6.91598	439	21	enet	0.225	1.37e-12	7.24956	4.18e-13
438	chr2:160252346-160253855:-	BAZ2B	2	160000000	160000000	0.254	rs10173538	7.064	rs10173538	0.231	6.8	7.06412	439	40	enet	0.247	7.24e-14	7.28438	3.23e-13
439	chr2:160253612-160253855:-	BAZ2B	2	160000000	160000000	0.2631	rs10173538	7.064	rs4665083	0.206	6.77	6.87568	439	31	enet	0.228	8.5e-13	7.36259	1.8e-13
440	chr2:160253901-160255339:-	BAZ2B	2	160000000	160000000	0.3289	rs10173538	7.064	rs2357526	0.269	7.8	6.91598	440	36	enet	0.335	3.96e-19	8.02705	9.98e-16
441	chr2:160255406-160257109:-	BAZ2B	2	160000000	160000000	0.3051	rs10173538	7.064	rs4665083	0.274	7.56	6.87568	440	29	enet	0.33	8.03e-19	7.25492	4.02e-13
442	chr2:160257176-160261359:-	BAZ2B	2	160000000	160000000	0.2779	rs10173538	7.064	rs2357526	0.249	7.43	6.91598	441	38	enet	0.281	7.68e-16	6.9634	3.32e-12
443	chr2:160261422-160261532:-	BAZ2B	2	160000000	160000000	0.3231	rs10173538	7.064	rs7579206	0.291	7.8	5.73897	438	47	enet	0.359	1.01e-20	7.20464	5.82e-13
444	chr2:160261626-160268417:-	BAZ2B	2	160000000	160000000	0.2913	rs10173538	7.064	rs2357526	0.199	6.4	6.91598	440	53	enet	0.227	9.57e-13	6.69404	2.17e-11
445	chr2:160261626-160268845:-	BAZ2B	2	160000000	160000000	0.3873	rs10173538	7.064	rs2357526	0.291	7.92	6.91598	440	28	lasso	0.372	1.38e-21	7.01291	2.33e-12
446	chr2:160268507-160268845:-	BAZ2B	2	160000000	160000000	0.3159	rs10173538	7.064	rs4665083	0.174	6.09	6.87568	436	436	blup	0.217	3.38e-12	6.98628	2.82e-12
447	chr2:160269057-160284451:-	BAZ2B	2	160000000	160000000	0.3856	rs10173538	7.064	rs10173538	0.237	7.38	7.06412	448	8	lasso	0.334	4.47e-19	7.50233	6.27e-14
448	chr2:160269057-160284821:-	BAZ2B	2	160000000	160000000	0.2578	rs10173538	7.064	rs2357526	0.257	7.38	6.91598	448	5	lasso	0.262	1.02e-14	6.76667	1.32e-11
449	chr2:160284554-160284821:-	BAZ2B	2	160000000	160000000	0.3072	rs10173538	7.064	rs2357526	0.333	8.22	6.91598	444	9	lasso	0.341	1.59e-19	7.12968	1.01e-12
450	chr2:160284931-160285710:-	BAZ2B	2	160000000	160000000	0.3533	rs10173538	7.064	rs4665083	0.342	8.23	6.87568	444	50	enet	0.393	4.91e-23	7.43833	1.02e-13
451	chr2:160285772-160287373:-	BAZ2B	2	160000000	160000000	0.2748	rs10173538	7.064	rs4665083	0.29	7.77	6.87568	444	26	enet	0.302	4.22e-17	7.22969	4.84e-13
452	chr2:160285772-160287505:-	BAZ2B	2	160000000	160000000	0.0973	rs10173538	7.064	rs357027	-0.00503	-3.57	-4.45259	444	444	blup	0.0209	0.024	6.43281	1.25e-10
453	chr2:160287668-160289267:-	BAZ2B	2	160000000	160000000	0.3631	rs10173538	7.064	rs4665083	0.341	8.2	6.87568	442	13	lasso	0.37	1.99e-21	7.2219	5.13e-13
454	chr2:160289406-160289699:-	BAZ2B	2	160000000	160000000	0.1108	rs10173538	7.064	rs4665083	-0.000839	3.97	6.87568	437	23	enet	0.0131	0.0596	6.85409	7.18e-12
455	chr2:160289875-160294813:-	BAZ2B	2	160000000	160000000	0.3074	rs10173538	7.064	rs4665083	0.329	8.22	6.87568	438	39	enet	0.345	8.19e-20	7.43673	1.03e-13
456	chr2:160295207-160295519:-	BAZ2B	2	160000000	160000000	0.3473	rs10173538	7.064	rs4665083	0.311	7.95	6.87568	437	42	enet	0.41	3.1e-24	7.18194	6.87e-13
457	chr2:160295724-160303292:-	BAZ2B	2	160000000	160000000	0.3223	rs10173538	7.064	rs4665083	0.373	8.6	6.87568	439	9	lasso	0.38	3.81e-22	7.0967	1.28e-12
458	chr2:160303487-160304752:-	BAZ2B	2	160000000	160000000	0.3925	rs10173538	7.064	rs2357526	0.351	8.44	6.91598	439	18	lasso	0.42	6.02e-25	7.20942	5.62e-13
459	chr2:160303487-160310123:-	BAZ2B	2	160000000	160000000	0.2126	rs10173538	7.064	rs10202670	0.0306	4.66	1.09692	443	36	enet	0.157	5.64e-09	6.02994	1.64e-09
460	chr2:160304915-160310123:-	BAZ2B	2	160000000	160000000	0.1605	rs10173538	7.064	rs4665083	0.159	5.95	6.87568	443	6	lasso	0.159	4.31e-09	6.98259	2.9e-12
461	chr2:160304921-160310123:-	BAZ2B	2	160000000	160000000	0.438	rs10173538	7.064	rs4665083	0.282	7.48	6.87568	443	38	enet	0.39	8.81e-23	7.59322	3.12e-14
462	chr2:160310313-160335085:-	BAZ2B	2	160000000	160000000	0.3268	rs10173538	7.064	rs4665083	0.253	7.08	6.87568	452	17	lasso	0.267	5.2e-15	7.34762	2.02e-13
463	chr2:160335233-160372789:-	BAZ2B	2	160000000	160000000	0.1288	rs10173538	7.064	rs10173538	0.139	5.34	7.06412	477	8	lasso	0.117	5.55e-07	6.96618	3.26e-12
464	chr2:160335233-160405184:-	BAZ2B	2	160000000	160000000	0.1815	rs10173538	7.064	rs2357526	0.138	5.63	6.91598	505	6	lasso	0.137	5.52e-08	7.05747	1.7e-12
465	chr2:160335233-160412333:-	BAZ2B	2	160000000	160000000	0.3909	rs10173538	7.064	rs4665083	0.33	8.23	6.87568	509	46	enet	0.388	1.08e-22	7.23208	4.76e-13
466	chr2:160405309-160412333:-	BAZ2B	2	160000000	160000000	0.1308	rs10173538	7.064	rs10173538	0.187	6.19	7.06412	481	16	enet	0.176	5.41e-10	7.05616	1.71e-12
467	chr2:160412377-160447832:-	BAZ2B	2	160000000	160000000	0.1332	rs10173538	7.064	rs10173538	0.0547	4	7.06412	494	494	blup	0.0485	0.00112	6.37636	1.81e-10
468	chr2:160412377-160471904:-	BAZ2B	2	160000000	160000000	0.1756	rs10173538	7.064	rs3815876	0.103	4.99	3.61817	505	505	blup	0.0775	4.61e-05	5.02335	5.08e-07
469	chr2:160412377-160472752:-	BAZ2B	2	160000000	160000000	0.4106	rs10173538	7.064	rs2357526	0.365	8.71	6.91598	505	40	enet	0.444	9.67e-27	7.59739	3.02e-14
470	chr2:160447941-160472752:-	BAZ2B	2	160000000	160000000	0.0963	rs10173538	7.064	rs12692566	0.0453	4	6.61948	497	17	enet	0.0493	0.00103	6.7676	1.31e-11
471	chr2:160471965-160472257:+	LOC643072	2	160000000	160000000	0.2673	rs10173538	7.064	rs4665083	0.272	7.42	6.87568	473	8	lasso	0.261	1.29e-14	7.1097	1.16e-12
472	chr2:160471965-160472260:+	LOC643072	2	160000000	160000000	0.1416	rs10173538	7.064	rs2357526	0.0781	4.4	6.91598	473	473	blup	0.0834	2.4e-05	5.65623	1.55e-08
473	chr2:160599765-160602280:+	MARCH7	2	161000000	161000000	0.0996	rs10173538	7.064	rs4665083	0.0308	4.42	6.87568	450	3	lasso	0.037	0.00397	7.50404	6.19e-14
474	chr2:160599765-160604315:+	MARCH7	2	161000000	161000000	0.1019	rs10173538	7.064	rs7579206	0.0802	4.15	5.73897	450	10	lasso	0.0434	0.00196	5.73938	9.5e-09
475	chr2:160602449-160604315:+	MARCH7	2	161000000	161000000	0.0921	rs10173538	7.064	rs4665083	0.0827	4.7	6.87568	450	2	lasso	0.0579	0.000399	6.76515	1.33e-11
476	chr2:160609083-160615736:+	MARCH7	2	161000000	161000000	0.0851	rs10173538	7.064	rs4665083	0.0719	4.21	6.87568	449	5	lasso	0.0395	0.00304	6.29941	2.99e-10
477	chr2:160615847-160619390:+	MARCH7	2	161000000	161000000	0.1456	rs10173538	7.064	rs4665083	0.102	5	6.87568	446	14	enet	0.119	4.41e-07	5.99154	2.08e-09
478	chr2:160621186-160623402:+	MARCH7	2	161000000	161000000	0.3354	rs10173538	7.064	rs2556102	0.408	9.07	5.784	446	1	lasso	0.401	1.3e-23	5.784	7.29e-09
479	chr2:160623428-160623794:+	MARCH7	2	161000000	161000000	0.2113	rs10173538	7.064	rs7579206	0.289	7.86	5.73897	446	5	lasso	0.298	8.24e-17	5.64578	1.64e-08
480	chr2:160634476-160636515:-	CD302	2	161000000	161000000	0.3134	rs10173538	7.064	rs4477859	0.17	-6.32	4.40599	445	9	lasso	0.225	1.36e-12	-5.02089	5.14e-07
481	chr2:160636690-160637392:-	CD302	2	161000000	161000000	0.3039	rs10173538	7.064	rs1896270	0.0839	6.21	-3.32406	448	7	lasso	0.22	2.4e-12	-4.88432	1.04e-06
482	chr2:182322579-182322922:+	ITGA4	2	182000000	182000000	0.3739	rs6740847	-6.919	rs2124440	0.253	7.24	-6.64275	358	1	lasso	0.242	1.5e-13	-6.64275	3.08e-11
483	chr2:182323045-182339686:+	ITGA4	2	182000000	182000000	0.52	rs6740847	-6.919	rs2124440	0.36	8.59	-6.64275	358	5	lasso	0.336	3.17e-19	-6.68864	2.25e-11
484	chr2:182339794-182339885:+	ITGA4	2	182000000	182000000	0.4349	rs6740847	-6.919	rs2124440	0.266	7.58	-6.64275	352	4	lasso	0.264	7.74e-15	-6.65499	2.83e-11
485	chr2:182340016-182343483:+	ITGA4	2	182000000	182000000	0.5028	rs6740847	-6.919	rs2124440	0.32	8.33	-6.64275	351	3	lasso	0.32	3.37e-18	-6.81957	9.13e-12
486	chr2:182343552-182344863:+	ITGA4	2	182000000	182000000	0.5015	rs6740847	-6.919	rs6740847	0.341	8.35	-6.91892	351	5	enet	0.337	2.76e-19	-6.90148	5.15e-12
487	chr2:182344994-182346324:+	ITGA4	2	182000000	182000000	0.4604	rs6740847	-6.919	rs2124440	0.343	8.42	-6.64275	350	1	lasso	0.324	1.8e-18	-6.64275	3.08e-11
488	chr2:182346411-182347086:+	ITGA4	2	182000000	182000000	0.371	rs6740847	-6.919	rs2124440	0.23	7.18	-6.64275	350	4	lasso	0.224	1.49e-12	-6.57338	4.92e-11
489	chr2:182347150-182347240:+	ITGA4	2	182000000	182000000	0.5508	rs6740847	-6.919	rs2124440	0.345	8.51	-6.64275	350	12	lasso	0.323	2.15e-18	-6.75011	1.48e-11
490	chr2:182347379-182350607:+	ITGA4	2	182000000	182000000	0.5329	rs6740847	-6.919	rs2124440	0.391	8.91	-6.64275	351	14	enet	0.374	1e-21	-6.81172	9.64e-12
491	chr2:182350720-182358051:+	ITGA4	2	182000000	182000000	0.499	rs6740847	-6.919	rs2124440	0.314	8.01	-6.64275	358	9	lasso	0.298	8.23e-17	-6.75455	1.43e-11
492	chr2:182355972-182356286:+	ITGA4	2	182000000	182000000	0.4169	rs6740847	-6.919	rs2124440	0.231	6.94	-6.64275	357	4	lasso	0.236	3.27e-13	-6.5151	7.26e-11
493	chr2:182358147-182359448:+	ITGA4	2	182000000	182000000	0.4579	rs6740847	-6.919	rs2124440	0.354	8.5	-6.64275	357	3	lasso	0.333	5.1e-19	-6.63484	3.25e-11
494	chr2:182359540-182360097:+	ITGA4	2	182000000	182000000	0.4572	rs6740847	-6.919	rs2124440	0.317	8.07	-6.64275	360	9	lasso	0.307	2.04e-17	-6.65036	2.92e-11
495	chr2:182360144-182360509:+	ITGA4	2	182000000	182000000	0.4634	rs6740847	-6.919	rs2124440	0.327	8.2	-6.64275	363	4	lasso	0.31	1.42e-17	-6.65333	2.87e-11
496	chr2:182360665-182363349:+	ITGA4	2	182000000	182000000	0.3184	rs6740847	-6.919	rs2124440	0.19	6.45	-6.64275	364	2	lasso	0.187	1.43e-10	-6.72531	1.75e-11
497	chr2:182361670-182361695:+	ITGA4	2	182000000	182000000	0.1576	rs6740847	-6.919	rs1449263	0.106	4.7	-6.73684	364	2	lasso	0.0886	1.34e-05	-6.73344	1.66e-11
498	chr2:182363505-182363598:+	ITGA4	2	182000000	182000000	0.268	rs6740847	-6.919	rs2124440	0.135	6	-6.64275	360	8	lasso	0.165	2.14e-09	-6.29769	3.02e-10
499	chr2:182363505-182374384:+	ITGA4	2	182000000	182000000	0.4417	rs6740847	-6.919	rs2124440	0.295	7.79	-6.64275	367	5	lasso	0.274	2.1e-15	-6.62126	3.56e-11
500	chr2:182374535-182376425:+	ITGA4	2	182000000	182000000	0.4752	rs6740847	-6.919	rs2124440	0.338	8.28	-6.64275	365	12	lasso	0.334	4.24e-19	-6.54016	6.15e-11
501	chr2:182376503-182386917:+	ITGA4	2	182000000	182000000	0.4372	rs6740847	-6.919	rs2124440	0.294	8.08	-6.64275	366	3	lasso	0.297	9.18e-17	-6.58158	4.65e-11
502	chr2:182387069-182388163:+	ITGA4	2	182000000	182000000	0.4148	rs6740847	-6.919	rs2124440	0.351	8.42	-6.64275	363	4	lasso	0.343	1.11e-19	-6.70789	1.97e-11
503	chr2:182388260-182388897:+	ITGA4	2	182000000	182000000	0.5046	rs6740847	-6.919	rs2124440	0.331	8.18	-6.64275	363	5	lasso	0.31	1.38e-17	-6.68664	2.28e-11
504	chr2:182388978-182389928:+	ITGA4	2	182000000	182000000	0.446	rs6740847	-6.919	rs2124440	0.331	8.35	-6.64275	362	2	lasso	0.326	1.53e-18	-6.83919	7.96e-12
505	chr2:182390019-182392023:+	ITGA4	2	182000000	182000000	0.44	rs6740847	-6.919	rs2124440	0.286	7.77	-6.64275	362	4	lasso	0.278	1.23e-15	-6.83919	7.96e-12
506	chr2:182392115-182394267:+	ITGA4	2	182000000	182000000	0.4714	rs6740847	-6.919	rs2124440	0.325	8.42	-6.64275	361	3	lasso	0.318	4.34e-18	-6.66811	2.59e-11
507	chr2:182394376-182395250:+	ITGA4	2	182000000	182000000	0.358	rs6740847	-6.919	rs2124440	0.221	6.86	-6.64275	360	10	lasso	0.224	1.51e-12	-6.31408	2.72e-10
508	chr2:182395377-182396383:+	ITGA4	2	182000000	182000000	0.4753	rs6740847	-6.919	rs2124440	0.335	8.46	-6.64275	361	5	lasso	0.33	8.28e-19	-6.67758	2.43e-11
509	chr2:182396504-182398998:+	ITGA4	2	182000000	182000000	0.486	rs6740847	-6.919	rs2124440	0.318	8.27	-6.64275	361	11	lasso	0.321	3.04e-18	-6.71054	1.94e-11
510	chr2:182399098-182399542:+	ITGA4	2	182000000	182000000	0.5535	rs6740847	-6.919	rs2124440	0.387	8.92	-6.64275	361	8	lasso	0.393	5.09e-23	-6.67136	2.53e-11
511	chr2:182399663-182400158:+	ITGA4	2	182000000	182000000	0.4467	rs6740847	-6.919	rs2124440	0.323	8.33	-6.64275	361	8	lasso	0.327	1.33e-18	-6.67563	2.46e-11
512	chr2:219093520-219104113:+	ARPC2	2	219000000	219000000	0.283	rs4791	-6.969	rs10206984	0.375	-8.62	-5.75819	449	9	lasso	0.354	2.15e-20	5.7378	9.59e-09
513	chr2:219093574-219099074:+	ARPC2	2	219000000	219000000	0.2379	rs4791	-6.969	rs2382817	0.263	-7.62	-6.2653	446	446	blup	0.268	4.66e-15	5.48991	4.02e-08
514	chr2:219093574-219110142:+	ARPC2	2	219000000	219000000	0.4739	rs4791	-6.969	rs10206984	0.57	-10.59	-5.75819	454	11	lasso	0.564	4.6e-37	5.74883	8.99e-09
515	chr2:219099121-219099387:+	ARPC2	2	219000000	219000000	0.4668	rs4791	-6.969	rs12612347	0.584	-10.76	-5.65729	445	11	lasso	0.585	4.33e-39	5.72335	1.04e-08
516	chr2:219099121-219099571:+	ARPC2	2	219000000	219000000	0.0757	rs4791	-6.969	rs4791	0.0659	-4.21	-6.9695	445	16	enet	0.0335	0.00588	6.25131	4.07e-10
517	chr2:219099121-219099582:+	ARPC2	2	219000000	219000000	0.1255	rs4791	-6.969	rs10193383	0.0955	-4.54	-5.88996	445	15	lasso	0.0761	5.4e-05	5.99587	2.02e-09
518	chr2:219099121-219104113:+	ARPC2	2	219000000	219000000	0.3029	rs4791	-6.969	rs10206984	0.225	-7.15	-5.75819	447	30	enet	0.238	2.62e-13	5.59796	2.17e-08
519	chr2:219099768-219103386:+	ARPC2	2	219000000	219000000	0.1543	rs4791	-6.969	rs12612347	0.0721	-5.05	-5.65729	447	447	blup	0.0855	1.89e-05	6.43386	1.24e-10
520	chr2:219100677-219100707:+	ARPC2	2	219000000	219000000	0.2633	rs4791	-6.969	rs7578940	0.322	-8.05	-5.10471	445	7	enet	0.3	5.61e-17	4.98707	6.13e-07
521	chr2:219101457-219103386:+	ARPC2	2	219000000	219000000	0.3988	rs4791	-6.969	rs12612347	0.446	-9.49	-5.65729	447	38	enet	0.457	9.09e-28	5.20514	1.94e-07
522	chr2:219103574-219110142:+	ARPC2	2	219000000	219000000	0.3159	rs4791	-6.969	rs10206984	0.302	7.93	-5.75819	451	37	enet	0.316	5.68e-18	-5.30864	1.1e-07
523	chr2:219146905-219148761:-	TMBIM1	2	219000000	219000000	0.0859	rs4791	-6.969	rs3731860	0.0587	-4.09	-5.97242	431	431	blup	0.041	0.00255	5.41965	5.97e-08
524	chr2:24086426-24087678:-	ATAD2B	2	24100000	24100000	0.0809	rs2543662	5.786	rs12612492	0.0211	-3.75	5.26569	399	12	lasso	0.0331	0.00614	-5.91774	3.26e-09
525	chr2:24194285-24199838:+	UBXN2A	2	24200000	24200000	0.0631	rs2543662	5.786	rs12612492	0.0287	-3.75	5.26569	366	366	blup	0.0231	0.0187	-5.37734	7.56e-08
526	chr2:43735920-43755017:-	THADA	2	43700000	43800000	0.1237	rs13408002	6.544	rs13416978	0.0692	5.17	5.60258	494	12	enet	0.0735	7.17e-05	5.72767	1.02e-08
527	chr2:54880991-54882206:+	SPTBN1	2	54900000	54900000	0.3466	rs6713115	6.346	rs6761960	0.14	6.47	5.39336	570	8	lasso	0.299	6.82e-17	4.8003	1.58e-06
528	chr2:54887137-54891589:+	SPTBN1	2	54900000	54900000	0.3876	rs6713115	6.346	rs17046387	0.2	7.23	5.24726	573	9	lasso	0.398	2.2e-23	4.95802	7.12e-07
529	chr2:85553928-85554101:-	TGOLN2	2	85600000	85600000	0.3961	rs4832163	5.104	rs1044973	0.45	-9.61	5.05104	442	15	enet	0.464	2.71e-28	-4.95151	7.36e-07
530	chr2:85554384-85554425:-	TGOLN2	2	85600000	85600000	0.1094	rs4832163	5.104	rs9248	0.0728	-4.64	5.00951	442	4	lasso	0.0426	0.00214	-5.04863	4.45e-07
531	chr2:85570505-85570761:-	RETSAT	2	85600000	85600000	0.2632	rs4832163	5.104	rs10460586	0.292	-7.6	4.6095	440	17	enet	0.259	1.57e-14	-4.8393	1.3e-06
532	chr2:85573218-85576506:-	RETSAT	2	85600000	85600000	0.2015	rs4832163	5.104	rs10460586	0.262	-7.2	4.6095	443	12	enet	0.217	3.41e-12	-4.89531	9.82e-07
533	chr20:62333570-62337708:-	ARFRP1	20	62333570	62337708	0.1479	rs381331	-5.12	rs2315007	0.127449	5.34	-4.86692	437	6	lasso	0.12082	3.57e-07	-4.80717	1.53e-06
534	chr21:30341924-30342873:-	LTN1	21	30341924	30342873	0.0588	rs2832191	-4.89	rs2142374	0.001626	3.56	3.05516	417	417	blup	0.01543	0.0454	4.87557	1.08e-06
535	chr21:44424543-44427600:+	PKNOX1	21	44424543	44427600	0.4981	rs11700748	4.85	rs11700748	0.320533	8.78	4.84785	574	17	enet	0.51321	2.26e-32	5.73608	9.69e-09
536	chr21:44427729-44430162:+	PKNOX1	21	44427729	44430162	0.451	rs11700748	4.85	rs11700748	0.227261	7.85	4.84785	573	27	enet	0.42485	2.64e-25	5.4178	6.03e-08
537	chr21:44430335-44433177:+	PKNOX1	21	44430335	44433177	0.6792	rs11700748	4.85	rs11700748	0.365749	9.07	4.84785	572	8	lasso	0.5509	8.81e-36	5.25644	1.47e-07
538	chr21:44433349-44437017:+	PKNOX1	21	44433349	44437017	0.6112	rs11700748	4.85	rs11700748	0.361613	9.16	4.84785	574	5	lasso	0.61764	1.39e-42	5.26673	1.39e-07
539	chr21:44437118-44438242:+	PKNOX1	21	44437118	44438242	0.3437	rs11700748	4.85	rs11700748	0.257638	7.16	4.84785	574	5	lasso	0.32309	2.19e-18	5.39324	6.92e-08
540	chr21:44438341-44441412:+	PKNOX1	21	44438341	44441412	0.5229	rs11700748	4.85	rs11700748	0.41108	8.99	4.84785	574	14	enet	0.52164	4.13e-33	5.45122	5e-08
541	chr21:44441542-44444980:+	PKNOX1	21	44441542	44444980	0.4566	rs11700748	4.85	rs11700748	0.375653	8.59	4.84785	574	16	enet	0.49457	8.82e-31	5.69433	1.24e-08
542	chr21:44445058-44448811:+	PKNOX1	21	44445058	44448811	0.697	rs11700748	4.85	rs11700748	0.441701	9.31	4.84785	571	11	lasso	0.53513	2.54e-34	5.43641	5.44e-08
543	chr21:44448985-44449999:+	PKNOX1	21	44448985	44449999	0.4729	rs11700748	4.85	rs11700748	0.356075	8.36	4.84785	572	32	enet	0.45521	1.32e-27	5.30411	1.13e-07
544	chr21:44474094-44476912:-	CBS	21	44474094	44476912	0.6073	rs11700748	4.85	rs11700748	0.412574	9.01	4.84785	559	11	lasso	0.52141	4.32e-33	5.37875	7.5e-08
545	chr21:44476998-44478254:-	CBS	21	44476998	44478254	0.6294	rs11700748	4.85	rs11700748	0.464264	9.57	4.84785	556	30	enet	0.5507	9.19e-36	5.39838	6.72e-08
546	chr21:44477821-44478161:-	CBS	21	44477821	44478161	0.4131	rs11700748	4.85	rs11700748	0.431795	9.23	4.84785	556	4	lasso	0.42992	1.11e-25	4.89852	9.66e-07
547	chr21:44478364-44478943:-	CBS	21	44478364	44478943	0.6224	rs11700748	4.85	rs11700748	0.498621	9.9	4.84785	555	8	lasso	0.56262	6.71e-37	5.42935	5.66e-08
548	chr21:44479079-44479335:-	CBS	21	44479079	44479335	0.4676	rs11700748	4.85	rs11700748	0.432981	9.25	4.84785	555	5	lasso	0.48503	5.46e-30	5.30101	1.15e-07
549	chr21:44479414-44480550:-	CBS	21	44479414	44480550	0.3629	rs11700748	4.85	rs11700748	0.313381	7.86	4.84785	553	4	lasso	0.31934	3.77e-18	4.95244	7.33e-07
550	chr21:44480657-44482420:-	CBS	21	44480657	44482420	0.4103	rs11700748	4.85	rs11700748	0.40717	8.94	4.84785	554	13	enet	0.41106	2.67e-24	5.06529	4.08e-07
551	chr21:44482506-44483062:-	CBS	21	44482506	44483062	0.6216	rs11700748	4.85	rs11700748	0.505641	9.94	4.84785	552	6	lasso	0.61694	1.66e-42	5.36261	8.2e-08
552	chr21:44483189-44484009:-	CBS	21	44483189	44484009	0.6029	rs11700748	4.85	rs11700748	0.482708	9.77	4.84785	552	7	lasso	0.54304	4.77e-35	5.31565	1.06e-07
553	chr21:44484102-44485312:-	CBS	21	44484102	44485312	0.6492	rs11700748	4.85	rs11700748	0.555521	10.47	4.84785	551	7	lasso	0.62065	6.45e-43	5.38882	7.09e-08
554	chr21:44485383-44485496:-	CBS	21	44485383	44485496	0.6852	rs11700748	4.85	rs11700748	0.601366	10.84	4.84785	549	6	lasso	0.67379	2.72e-49	5.37749	7.55e-08
555	chr21:44485632-44485725:-	CBS	21	44485632	44485725	0.5445	rs11700748	4.85	rs11700748	0.411194	9.03	4.84785	549	10	lasso	0.54207	5.86e-35	5.48615	4.11e-08
556	chr21:44485806-44486352:-	CBS	21	44485806	44486352	0.5885	rs11700748	4.85	rs11700748	0.490391	9.82	4.84785	549	14	enet	0.57313	6.28e-38	5.3616	8.25e-08
557	chr21:44486488-44488618:-	CBS	21	44486488	44488618	0.6806	rs11700748	4.85	rs11700748	0.515389	10.06	4.84785	548	10	lasso	0.60552	2.9e-41	5.1586	2.49e-07
558	chr21:44488726-44492094:-	CBS	21	44488726	44492094	0.4859	rs11700748	4.85	rs11700748	0.365964	8.53	4.84785	549	8	lasso	0.42943	1.21e-25	5.23418	1.66e-07
559	chr21:44492312-44493375:-	CBS	21	44492312	44493375	0.6183	rs11700748	4.85	rs11700748	0.514753	10.04	4.84785	547	8	lasso	0.6121	5.64e-42	5.29973	1.16e-07
560	chr21:47986597-47987282:+	DIPA2	21	47986597	47987282	0.08	rs2839183	-4.79	rs762253	0.013628	3.94	-1.92297	318	318	blup	0.05869	0.000366	-5.11371	3.16e-07
561	chr22:31976351-31979860:+	SFI1	22	31976351	31979860	0.1105	rs926928	-4.96	rs926928	0.0533	-4.82	-4.96368	350	350	blup	0.05288	0.000693	4.90432	9.38e-07
562	chr3:140954335-140954356:+	PXYLP1	3	141000000	141000000	0.619	rs7643346	6.4	rs6439982	0.579	10.97	6.30207	392	7	lasso	0.629099	7.21e-44	6.72118	1.8e-11
563	chr3:140979097-140981084:+	PXYLP1	3	141000000	141000000	0.1343	rs7643346	6.4	rs6439982	0.0875	5.41	6.30207	387	7	enet	0.166228	1.8e-09	6.93337	4.11e-12
564	chr3:140979097-140997183:+	PXYLP1	3	141000000	141000000	0.2852	rs7643346	6.4	rs6439989	0.256	7.18	5.78502	396	7	lasso	0.236232	3.1e-13	6.60385	4.01e-11
565	chr3:140981183-140997183:+	PXYLP1	3	141000000	141000000	0.1922	rs7643346	6.4	rs6439982	0.139	5.79	6.30207	396	3	lasso	0.147986	1.55e-08	7.24993	4.17e-13
566	chr3:140993466-140997183:+	PXYLP1	3	141000000	141000000	0.1709	rs7643346	6.4	rs2292400	0.16	6.1	5.56834	388	4	lasso	0.17102	1.02e-09	6.20031	5.64e-10
567	chr3:140997343-140998219:+	PXYLP1	3	141000000	141000000	0.4917	rs7643346	6.4	rs6439982	0.404	9.45	6.30207	387	5	lasso	0.528775	9.54e-34	6.9292	4.23e-12
568	chr3:140998347-141006155:+	PXYLP1	3	141000000	141000000	0.3917	rs7643346	6.4	rs6439982	0.411	8.98	6.30207	391	12	enet	0.470036	8.97e-29	7.57284	3.65e-14
569	chr3:141006296-141011109:+	PXYLP1	3	141000000	141000000	0.4052	rs7643346	6.4	rs6439982	0.426	9.15	6.30207	391	6	lasso	0.431553	8.39e-26	6.87487	6.2e-12
570	chr3:183639190-183643342:-	ABCC5	3	184000000	184000000	0.3066	rs3749440	5.45	rs4912515	0.217	-7.12	5.02252	480	27	enet	0.298438	7.32e-17	-5.36173	8.24e-08
571	chr3:183643508-183645117:-	ABCC5	3	184000000	184000000	0.4788	rs3749440	5.45	rs4912515	0.404	-9.08	5.02252	478	10	lasso	0.422512	3.92e-25	-5.17395	2.29e-07
572	chr3:183645232-183646534:-	ABCC5	3	184000000	184000000	0.3521	rs3749440	5.45	rs939335	0.484	-9.74	4.93175	477	11	lasso	0.466075	1.86e-28	-5.14447	2.68e-07
573	chr3:183646614-183655688:-	ABCC5	3	184000000	184000000	0.3253	rs3749440	5.45	rs4912515	0.214	-7.37	5.02252	478	9	lasso	0.276673	1.47e-15	-5.43365	5.52e-08
574	chr3:183655849-183660514:-	ABCC5	3	184000000	184000000	0.2667	rs3749440	5.45	rs7624838	0.321	-8.07	5.18352	479	8	lasso	0.332242	5.78e-19	-5.51323	3.52e-08
575	chr3:183663728-183665111:-	ABCC5	3	184000000	184000000	0.3295	rs3749440	5.45	rs4912515	0.223	-7.11	5.02252	479	5	lasso	0.263106	9.12e-15	-5.27189	1.35e-07
576	chr3:183665299-183667540:-	ABCC5	3	184000000	184000000	0.2804	rs3749440	5.45	rs4912515	0.236	-7.26	5.02252	480	12	lasso	0.252689	3.63e-14	-5.29974	1.16e-07
577	chr3:183667670-183667759:-	ABCC5	3	184000000	184000000	0.3817	rs3749440	5.45	rs4912515	0.302	-7.88	5.02252	481	9	lasso	0.363452	5.33e-21	-5.11007	3.22e-07
578	chr3:183667914-183669228:-	ABCC5	3	184000000	184000000	0.2387	rs3749440	5.45	rs4912515	0.222	-7.46	5.02252	481	3	lasso	0.252513	3.71e-14	-5.27432	1.33e-07
579	chr3:183669359-183669644:-	ABCC5	3	184000000	184000000	0.4043	rs3749440	5.45	rs7624838	0.353	-8.37	5.18352	481	481	blup	0.394603	3.94e-23	-5.08526	3.67e-07
580	chr3:183669792-183670873:-	ABCC5	3	184000000	184000000	0.3375	rs3749440	5.45	rs4912515	0.317	-8.23	5.02252	481	24	enet	0.336634	3.03e-19	-5.33444	9.58e-08
581	chr3:183677624-183679298:-	ABCC5	3	184000000	184000000	0.3813	rs3749440	5.45	rs4912515	0.273	-8.28	5.02252	487	22	enet	0.343496	1.09e-19	-5.39726	6.77e-08
582	chr3:183679443-183681172:-	ABCC5	3	184000000	184000000	0.2881	rs3749440	5.45	rs7624838	0.348	-8.3	5.18352	489	5	lasso	0.3523	2.92e-20	-5.53409	3.13e-08
583	chr3:183681377-183682972:-	ABCC5	3	184000000	184000000	0.2857	rs3749440	5.45	rs4912515	0.306	-8.21	5.02252	487	9	lasso	0.366148	3.52e-21	-5.53659	3.08e-08
584	chr3:183683046-183683164:-	ABCC5	3	184000000	184000000	0.2131	rs3749440	5.45	rs7624838	0.216	-6.9	5.18352	484	7	lasso	0.225093	1.29e-12	-5.49917	3.82e-08
585	chr3:183683290-183685482:-	ABCC5	3	184000000	184000000	0.3237	rs3749440	5.45	rs7624838	0.372	-8.62	5.18352	485	10	lasso	0.381692	3.1e-22	-5.45757	4.83e-08
586	chr3:183685555-183689350:-	ABCC5	3	184000000	184000000	0.2891	rs3749440	5.45	rs7636910	0.304	-8.38	5.37877	487	9	lasso	0.332453	5.6e-19	-5.42133	5.92e-08
587	chr3:183689708-183695304:-	ABCC5	3	184000000	184000000	0.3488	rs3749440	5.45	rs7624838	0.385	-8.71	5.18352	491	4	lasso	0.378944	4.79e-22	-5.43479	5.49e-08
588	chr3:183695413-183696290:-	ABCC5	3	184000000	184000000	0.2985	rs3749440	5.45	rs939335	0.237	-7.47	4.93175	487	22	enet	0.282138	6.97e-16	-5.7174	1.08e-08
589	chr3:183696440-183699514:-	ABCC5	3	184000000	184000000	0.3157	rs3749440	5.45	rs7624838	0.318	-8.64	5.18352	488	49	enet	0.385437	1.71e-22	-5.32406	1.01e-07
590	chr3:183699663-183700238:-	ABCC5	3	184000000	184000000	0.2873	rs3749440	5.45	rs7624838	0.299	-7.8	5.18352	484	4	lasso	0.286234	3.98e-16	-5.37734	7.56e-08
591	chr3:183700413-183700561:-	ABCC5	3	184000000	184000000	0.2073	rs3749440	5.45	rs939334	0.178	-6.53	4.99723	483	483	blup	0.239946	1.92e-13	-5.01148	5.4e-07
592	chr3:183702683-183703091:-	ABCC5	3	184000000	184000000	0.2105	rs3749440	5.45	rs939335	0.162	-6.49	4.93175	484	5	lasso	0.187825	1.34e-10	-5.61476	1.97e-08
593	chr3:183705706-183706359:-	ABCC5	3	184000000	184000000	0.3246	rs3749440	5.45	rs939335	0.41	-9.26	4.93175	478	4	lasso	0.444075	9.54e-27	-5.38378	7.29e-08
594	chr3:183706516-183707013:-	ABCC5	3	184000000	184000000	0.3633	rs3749440	5.45	rs4912515	0.441	-9.6	5.02252	479	3	lasso	0.509375	4.86e-32	-5.30873	1.1e-07
595	chr3:183707172-183732051:-	ABCC5	3	184000000	184000000	0.3426	rs3749440	5.45	rs939335	0.444	-9.33	4.93175	497	4	lasso	0.449829	3.46e-27	-5.34777	8.9e-08
596	chr3:183732236-183735617:-	ABCC5	3	184000000	184000000	0.1252	rs3749440	5.45	rs7624838	0.15	-5.74	5.18352	483	5	lasso	0.139144	4.35e-08	-5.14946	2.61e-07
597	chr3:47033179-47033329:+	NBEAL2	3	47000000	47000000	0.0572	rs11920354	-5.73	rs2385867	0.0406	4.45	-5.12685	293	7	enet	0.048264	0.00115	-5.2288	1.71e-07
598	chr3:47036044-47037421:+	NBEAL2	3	47000000	47000000	0.131	rs11920354	-5.73	rs12636851	0.136	5.86	-5.12247	294	17	lasso	0.132044	9.88e-08	-5.15532	2.53e-07
599	chr3:47038083-47038240:+	NBEAL2	3	47000000	47000000	0.1041	rs11920354	-5.73	rs6768722	0.00521	3.97	-5.50359	293	293	blup	0.059535	0.000333	-4.80229	1.57e-06
600	chr3:47043779-47043860:+	NBEAL2	3	47000000	47000000	0.0851	rs11920354	-5.73	rs6768722	0.0885	5.14	-5.50359	291	3	lasso	0.108477	1.45e-06	-5.11025	3.22e-07
601	chr3:47046220-47046240:+	NBEAL2	3	47000000	47000000	0.5868	rs11920354	-5.73	rs749511	0.773	12.51	-5.44397	292	11	lasso	0.794117	1.03e-68	-5.44779	5.1e-08
602	chr3:47047940-47048555:+	NBEAL2	3	47000000	47000000	0.0652	rs11920354	-5.73	rs12485875	0.0183	-3.85	2.81399	292	292	blup	0.036872	0.00404	-4.8255	1.4e-06
603	chr3:47455877-47456061:-	SCAP	3	47500000	47500000	0.2539	rs11920354	-5.73	rs1076394	0.166	-6.24	-5.13624	146	146	blup	0.167991	1.46e-09	5.04542	4.53e-07
604	chr3:47456484-47456587:-	SCAP	3	47500000	47500000	0.2411	rs11920354	-5.73	rs1872164	0.145	-5.84	-5.226	147	7	lasso	0.200851	2.7e-11	4.91961	8.67e-07
605	chr3:47459314-47459623:-	SCAP	3	47500000	47500000	0.0457	rs11920354	-5.73	rs749512	0.04	-3.59	-4.89937	147	147	blup	0.034088	0.0055	5.5059	3.67e-08
606	chr3:47459740-47459810:-	SCAP	3	47500000	47500000	0.0674	rs11920354	-5.73	rs11705957	0.0909	-4.86	-5.19414	147	147	blup	0.078898	3.94e-05	4.94034	7.8e-07
607	chr3:47460013-47460144:-	SCAP	3	47500000	47500000	0.0571	rs11920354	-5.73	rs11710121	0.00402	-3.73	-5.07693	147	147	blup	0.030545	0.00816	5.11188	3.19e-07
608	chr3:47462520-47463931:-	SCAP	3	47500000	47500000	0.268	rs11920354	-5.73	rs807936	0.161	-6.07	-5.06485	147	147	blup	0.182157	2.66e-10	4.97327	6.58e-07
609	chr3:47464027-47466974:-	SCAP	3	47500000	47500000	0.1273	rs11920354	-5.73	rs6780013	0.101	-5.11	-5.2558	146	146	blup	0.096587	5.51e-06	5.48379	4.16e-08
610	chr3:47465536-47466974:-	SCAP	3	47500000	47500000	0.1959	rs11920354	-5.73	rs11130123	0.0858	-4.81	-5.27998	146	146	blup	0.104506	2.27e-06	4.83207	1.35e-06
611	chr3:47467660-47468646:-	SCAP	3	47500000	47500000	0.1821	rs11920354	-5.73	rs13075233	0.13	-6.15	-5.17801	145	145	blup	0.157975	4.8e-09	5.17119	2.33e-07
612	chr3:47467660-47476497:-	SCAP	3	47500000	47500000	0.1061	rs11920354	-5.73	rs11710121	0.063	-4.95	-5.07693	145	145	blup	0.063977	0.000205	5.39488	6.86e-08
613	chr3:47476628-47484361:-	SCAP	3	47500000	47500000	0.2166	rs11920354	-5.73	rs1076394	0.153	-6.17	-5.13624	143	143	blup	0.167242	1.6e-09	5.11193	3.19e-07
614	chr4:106111663-106123496:+	TET2	4	106000000	106000000	0.1092	rs7679673	-6.38	rs2647236	0.0654	-5.25	4.53856	384	17	enet	0.09951	3.97e-06	-6.00927	1.86e-09
615	chr4:120384135-120409799:+	LOC645513	4	120000000	120000000	0.1147	rs13139045	-5.36	rs10518329	0.119	-5.73	-4.75863	425	4	lasso	0.1281	1.55e-07	4.84917	1.24e-06
616	chr4:120384135-120414487:+	LOC645513	4	120000000	120000000	0.2261	rs13139045	-5.36	rs10518329	0.239	-6.94	-4.75863	426	3	lasso	0.23626	3.09e-13	4.88239	1.05e-06
617	chr4:120415679-120418965:+	LOC645513	4	120000000	120000000	0.0684	rs13139045	-5.36	rs10518329	0.0578	-4.68	-4.75863	408	408	blup	0.03909	0.00316	4.81207	1.49e-06
618	chr4:152336954-152375852:+	FAM160A1	4	152000000	152000000	0.2134	rs361197	4.95	rs4696259	0.297	7.84	-4.63319	328	31	enet	0.30501	2.91e-17	-5.05732	4.25e-07
619	chr4:152375961-152403675:+	FAM160A1	4	152000000	152000000	0.3437	rs361197	4.95	rs9968292	0.362	8.74	-4.80413	327	30	enet	0.39036	7.8e-23	-5.27667	1.32e-07
620	chr4:152499229-152507792:+	FAM160A1	4	152000000	153000000	0.2472	rs361197	4.95	rs2407171	0.223	7.5	-4.15307	369	40	enet	0.27483	1.89e-15	-5.20168	1.97e-07
621	chr4:152507952-152509991:+	FAM160A1	4	153000000	153000000	0.2455	rs361197	4.95	rs4696259	0.263	7.25	-4.63319	368	368	blup	0.26878	4.27e-15	-5.56028	2.69e-08
622	chr4:152551022-152559828:+	FAM160A1	4	153000000	153000000	0.125	rs361197	4.95	rs9968292	0.127	5.86	-4.80413	384	31	enet	0.14616	1.92e-08	-5.36687	8.01e-08
623	chr4:672555-672746:+	MYL5	4	673000	673000	0.1115	rs4690187	6.7	rs4690293	0.0466	-4.62	6.67641	383	4	lasso	0.04144	0.00244	-6.42155	1.35e-10
624	chr4:672823-673702:+	MYL5	4	673000	674000	0.1958	rs4690187	6.7	rs4234853	0.127	-5.28	5.94131	383	9	lasso	0.10569	1.98e-06	-5.54198	2.99e-08
625	chr4:673808-674297:+	MYL5	4	674000	674000	0.1201	rs4690187	6.7	rs4690293	0.147	-5.55	6.67641	383	3	lasso	0.13898	4.43e-08	-6.31183	2.76e-10
626	chr4:676166-676569:-	MFSD7	4	676000	677000	0.2051	rs4690187	6.7	rs4690187	0.157	-5.79	6.6964	383	6	lasso	0.14101	3.5e-08	-6.01984	1.75e-09
627	chr4:677157-677397:-	MFSD7	4	677000	677000	0.2198	rs4690187	6.7	rs4690293	0.153	-5.9	6.67641	383	1	lasso	0.12616	1.94e-07	-6.67641	2.45e-11
628	chr4:677551-678271:-	MFSD7	4	678000	678000	0.2516	rs4690187	6.7	rs4690293	0.203	-6.91	6.67641	383	2	lasso	0.20806	1.1e-11	-6.58877	4.43e-11
629	chr4:678646-679623:-	MFSD7	4	679000	680000	0.1899	rs4690187	6.7	rs4234853	0.149	-5.62	5.94131	384	4	lasso	0.13082	1.14e-07	-5.75492	8.67e-09
630	chr4:679701-679877:-	MFSD7	4	680000	680000	0.3035	rs4690187	6.7	rs4234853	0.236	-7.01	5.94131	383	4	lasso	0.23414	4.06e-13	-6.44821	1.13e-10
631	chr4:680092-680320:-	MFSD7	4	680000	680000	0.3432	rs4690187	6.7	rs4234853	0.272	-7.87	5.94131	383	10	enet	0.28083	8.34e-16	-5.98156	2.21e-09
632	chr4:7021542-7021649:+	TBC1D14	4	7020000	7020000	0.6929	rs11931598	-6.16	rs6831368	0.713	-11.84	-4.98867	619	18	enet	0.72853	4.79e-57	4.95007	7.42e-07
633	chr4:7064194-7065787:-	GRPEL1	4	7060000	7070000	0.1997	rs11931598	-6.16	rs907526	0.0337	-4.99	-3.95227	639	22	enet	0.05856	0.000371	4.81769	1.45e-06
634	chr4:724458-724758:+	PCGF3	4	724000	725000	0.2468	rs4690187	6.7	rs4690293	0.105	-6.16	6.67641	379	3	lasso	0.13017	1.23e-07	-6.68332	2.34e-11
635	chr4:724900-727460:+	PCGF3	4	725000	727000	0.4504	rs4690187	6.7	rs4690293	0.191	-7.39	6.67641	381	4	lasso	0.35515	1.89e-20	-4.97733	6.45e-07
636	chr4:726288-727460:+	PCGF3	4	726000	727000	0.7617	rs4690187	6.7	rs12510790	0.416	9.14	-3.93277	380	39	enet	0.62095	5.97e-43	-4.95092	7.39e-07
637	chr4:727579-727672:+	PCGF3	4	728000	728000	0.786	rs4690187	6.7	rs12510790	0.378	9.3	-3.93277	381	61	enet	0.63241	3.01e-44	-5.30253	1.14e-07
638	chr4:727579-728719:+	PCGF3	4	728000	729000	0.3586	rs4690187	6.7	rs4690293	0.27	-7.68	6.67641	382	3	lasso	0.29063	2.17e-16	-6.61277	3.77e-11
639	chr4:728817-731254:+	PCGF3	4	729000	731000	0.7506	rs4690187	6.7	rs4690187	0.577	-10.78	6.6964	384	35	enet	0.67471	2.07e-49	-6.36235	1.99e-10
640	chr4:731311-737261:+	PCGF3	4	731000	737000	0.774	rs4690187	6.7	rs4690187	0.54	-10.43	6.6964	385	8	lasso	0.65882	2.13e-47	-6.37628	1.81e-10
641	chr4:737373-738387:+	PCGF3	4	737000	738000	0.6588	rs4690187	6.7	rs4690187	0.504	-10.03	6.6964	382	8	lasso	0.62324	3.31e-43	-6.44512	1.16e-10
642	chr4:738477-755066:+	PCGF3	4	738000	755000	0.5249	rs4690187	6.7	rs4690187	0.34	-8.67	6.6964	392	27	enet	0.43598	3.91e-26	-5.72729	1.02e-08
643	chr4:752249-752455:+	PCGF3	4	752000	752000	0.1282	rs4690187	6.7	rs4690187	0.142	-5.49	6.6964	387	3	lasso	0.10646	1.82e-06	-6.74505	1.53e-11
644	chr4:755205-758771:+	PCGF3	4	755000	759000	0.7209	rs4690187	6.7	rs4690187	0.522	-10.36	6.6964	387	26	enet	0.64328	1.63e-45	-6.17803	6.49e-10
645	chr4:758853-759819:+	PCGF3	4	759000	760000	0.7694	rs4690187	6.7	rs4690187	0.522	-10.26	6.6964	386	8	lasso	0.64179	2.43e-45	-6.36907	1.9e-10
646	chr5:131630703-131638133:+	SLC22A4	5	132000000	132000000	0.125	rs2631360	-7.99	rs17622656	0.072842	5.06	-4.40267	411	6	lasso	0.08083	3.18e-05	-6.68861	2.25e-11
647	chr5:131630703-131647853:+	SLC22A4	5	132000000	132000000	0.0642	rs2631360	-7.99	rs7705189	0.032482	-4.25	-7.47778	414	414	blup	0.04093	0.00258	6.27377	3.52e-10
648	chr5:131631315-131647853:+	SLC22A4	5	132000000	132000000	0.2342	rs2631360	-7.99	rs17622208	0.170538	-6.5	-7.92483	414	5	lasso	0.19863	3.56e-11	7.92284	2.32e-15
649	chr5:131649462-131656557:+	SLC22A4	5	132000000	132000000	0.1622	rs2631360	-7.99	rs274559	0.075389	5.16	5.60445	414	414	blup	0.09133	9.92e-06	6.25556	3.96e-10
650	chr5:131649462-131657876:+	SLC22A4	5	132000000	132000000	0.1284	rs2631360	-7.99	rs27879	0.02647	4.55	3.40947	414	414	blup	0.09496	6.62e-06	6.10934	1e-09
651	chr5:131658049-131662969:+	SLC22A4	5	132000000	132000000	0.1779	rs2631360	-7.99	rs2522051	0.093183	5.87	7.89463	412	15	enet	0.18026	3.35e-10	6.4853	8.86e-11
652	chr5:131667544-131670410:+	SLC22A4	5	132000000	132000000	0.1442	rs2631360	-7.99	rs247000	0.007102	3.94	2.85906	411	411	blup	0.07484	6.18e-05	5.04749	4.48e-07
653	chr5:131670626-131671510:+	SLC22A4	5	132000000	132000000	0.059	rs2631360	-7.99	rs11955347	0.077295	-4.43	-7.20301	411	3	lasso	0.04598	0.00148	7.42462	1.13e-13
654	chr5:131671694-131676257:+	SLC22A4	5	132000000	132000000	0.1108	rs2631360	-7.99	rs11955347	0.019635	-4.37	-7.20301	413	413	blup	0.06612	0.000162	6.40708	1.48e-10
655	chr5:131676394-131679452:+	SLC22A4	5	132000000	132000000	0.1025	rs2631360	-7.99	rs2522051	0.038861	4.52	7.89463	412	412	blup	0.0612	0.000278	7.29011	3.1e-13
656	chr5:141511908-141515294:+	NDFIP1	5	142000000	142000000	0.1945	rs11749731	-7.08	rs12653848	0.124662	5.15	-7.05774	576	8	lasso	0.09381	7.52e-06	-7.05451	1.73e-12
657	chr5:141517424-141520127:+	NDFIP1	5	142000000	142000000	0.1703	rs11749731	-7.08	rs12653848	0.142107	5.68	-7.05774	580	7	lasso	0.11461	7.24e-07	-7.05784	1.69e-12
658	chr5:141524242-141531295:+	NDFIP1	5	142000000	142000000	0.1555	rs11749731	-7.08	rs12653848	0.126372	5.23	-7.05774	584	8	enet	0.11451	7.32e-07	-6.76616	1.32e-11
659	chr5:173317862-173337525:+	CPEB4	5	173000000	173000000	0.3342	rs791357	10.24	rs791357	0.304733	7.82	10.2355	652	4	lasso	0.35333	2.49e-20	9.59219	8.62e-22
660	chr5:173337608-173359452:+	CPEB4	5	173000000	173000000	0.3037	rs791357	10.24	rs791357	0.144832	5.96	10.2355	651	8	lasso	0.22916	7.69e-13	7.98253	1.43e-15
661	chr5:173372144-173376510:+	CPEB4	5	173000000	173000000	0.393	rs791357	10.24	rs791357	0.284314	7.91	10.2355	636	6	lasso	0.34509	8.61e-20	9.09663	9.32e-20
662	chr5:173376601-173376962:+	CPEB4	5	173000000	173000000	0.1719	rs791357	10.24	rs791357	0.134858	5.62	10.2355	635	7	lasso	0.14063	3.66e-08	9.70346	2.91e-22
663	chr5:173377082-173378826:+	CPEB4	5	173000000	173000000	0.3151	rs791357	10.24	rs791357	0.255394	7.2	10.2355	635	34	enet	0.26886	4.22e-15	9.01963	1.89e-19
664	chr5:173378942-173380093:+	CPEB4	5	173000000	173000000	0.3143	rs791357	10.24	rs791357	0.285381	7.63	10.2355	636	28	enet	0.27268	2.52e-15	9.79356	1.2e-22
665	chr5:173380276-173382912:+	CPEB4	5	173000000	173000000	0.2076	rs791357	10.24	rs791357	0.18777	6.22	10.2355	636	14	enet	0.18877	1.19e-10	9.56789	1.09e-21
666	chr5:178030936-178032303:-	CLK4	5	178000000	178000000	0.4942	rs6866344	5.19	rs10516147	0.389533	-8.87	4.62866	560	5	lasso	0.41675	1.03e-24	-4.87438	1.09e-06
667	chr5:178040641-178040727:-	CLK4	5	178000000	178000000	0.2685	rs6866344	5.19	rs10516147	0.204175	-6.77	4.62866	563	5	lasso	0.25227	3.84e-14	-5.08355	3.7e-07
668	chr5:178044436-178045556:-	CLK4	5	178000000	178000000	0.2275	rs6866344	5.19	rs10516147	0.153294	-6.44	4.62866	567	5	lasso	0.16795	1.47e-09	-4.84211	1.28e-06
669	chr5:178045780-178046838:-	CLK4	5	178000000	178000000	0.3135	rs6866344	5.19	rs6866344	0.259954	-7.72	5.19413	567	4	lasso	0.31595	6.13e-18	-4.88448	1.04e-06
670	chr5:179133333-179134132:+	CANX	5	179000000	179000000	0.2444	rs34646062	-6.85	rs34646062	0.098304	4.6	-6.85438	452	6	lasso	0.09893	4.24e-06	-7.13352	9.78e-13
671	chr5:179134192-179135239:+	CANX	5	179000000	179000000	0.3103	rs34646062	-6.85	rs34646062	0.086566	4.9	-6.85438	452	452	blup	0.1505	1.16e-08	-5.0938	3.51e-07
672	chr5:179136061-179136873:+	CANX	5	179000000	179000000	0.1397	rs34646062	-6.85	rs34646062	0.060357	4.21	-6.85438	449	449	blup	0.08416	2.2e-05	-5.60684	2.06e-08
673	chr5:179143296-179146668:+	CANX	5	179000000	179000000	0.1791	rs34646062	-6.85	rs34646062	-0.00298	3.59	-6.85438	447	447	blup	0.05322	0.000668	-4.85512	1.2e-06
674	chr5:179151785-179153680:+	CANX	5	179000000	179000000	0.2617	rs34646062	-6.85	rs34646062	0.002512	3.7	-6.85438	440	440	blup	0.06933	0.000114	-4.90127	9.52e-07
675	chr5:68555764-68558031:+	CDK7	5	68600000	68600000	0.0747	rs11745591	-7.81	rs10471774	0.06269	-4.11	7.0713	266	266	blup	0.06265	0.000237	-7.07397	1.51e-12
676	chr5:68560334-68578716:-	CDK7	5	68600000	68600000	0.0701	rs11745591	-7.81	rs6877725	0.018641	4.05	-7.74476	265	265	blup	0.05654	0.000464	-5.6692	1.43e-08
677	chr5:68578862-68581163:-	CCDC125	5	68600000	68600000	0.1651	rs11745591	-7.81	rs6866993	0.229404	-7.24	7.01872	256	8	enet	0.24447	1.06e-13	-6.75234	1.45e-11
678	chr5:68581295-68581823:-	CCDC125	5	68600000	68600000	0.2079	rs11745591	-7.81	rs13362324	0.262088	-7.53	6.65212	255	4	lasso	0.32939	8.77e-19	-5.60357	2.1e-08
679	chr5:68581295-68588014:-	CCDC125	5	68600000	68600000	0.1398	rs11745591	-7.81	rs10471774	0.065602	-5.69	7.0713	255	255	blup	0.0871	1.59e-05	-6.81523	9.41e-12
680	chr5:68588175-68590619:-	CCDC125	5	68600000	68600000	0.0615	rs11745591	-7.81	rs12513817	-0.00494	-3.88	7.02797	253	253	blup	0.03058	0.00813	-6.32489	2.53e-10
681	chr5:68588190-68590619:-	CCDC125	5	68600000	68600000	0.0946	rs11745591	-7.81	rs12513817	0.073729	-4.95	7.02797	253	253	blup	0.0885	1.36e-05	-6.42099	1.35e-10
682	chr5:68590728-68595838:-	CCDC125	5	68600000	68600000	0.1553	rs11745591	-7.81	rs11748974	0.19812	-6.34	7.17763	252	21	enet	0.20389	1.85e-11	-7.51137	5.85e-14
683	chr5:68595955-68599673:-	CCDC125	5	68600000	68600000	0.342	rs11745591	-7.81	rs11748974	0.35695	-8.61	7.17763	248	21	enet	0.38196	2.97e-22	-7.06556	1.6e-12
684	chr5:68599757-68602643:-	CCDC125	5	68600000	68600000	0.0639	rs11745591	-7.81	rs6866993	-0.001953	-3.76	7.01872	246	246	blup	0.01622	0.0414	-5.88142	4.07e-09
685	chr5:68599757-68603777:-	CCDC125	5	68600000	68600000	0.5313	rs11745591	-7.81	rs11745591	0.621009	11.04	-7.80636	246	8	lasso	0.61686	1.7e-42	-7.83264	4.78e-15
686	chr5:68602730-68603777:-	CCDC125	5	68600000	68600000	0.6924	rs11745591	-7.81	rs11745591	0.491916	-9.88	-7.80636	246	17	lasso	0.52941	8.37e-34	7.22995	4.83e-13
687	chr5:68607032-68616063:-	CCDC125	5	68600000	68600000	0.3192	rs11745591	-7.81	rs6877725	0.406668	9.01	-7.74476	243	5	lasso	0.40302	1e-23	-7.81342	5.57e-15
688	chr5:68616173-68616291:-	CCDC125	5	68600000	68600000	0.1461	rs11745591	-7.81	rs4478268	0.167652	-6.3	7.18069	238	4	lasso	0.18892	1.17e-10	-5.89157	3.83e-09
689	chr5:68661582-68662329:-	CCDC125	5	68700000	68700000	0.0608	rs11745591	-7.81	rs2010352	0.023734	-4.17	6.58141	227	6	enet	0.02485	0.0155	-6.44689	1.14e-10
690	chr5:68858598-68860926:+	GTF2H2C	5	68900000	68900000	0.0668	rs11745591	-7.81	rs352626	0.009733	3.61	-4.29711	151	151	blup	0.0231	0.0188	-5.16899	2.35e-07
691	chr5:68863605-68863979:+	GTF2H2C	5	68900000	68900000	0.4219	rs11745591	-7.81	rs2583707	0.030975	-4.21	1.18033	151	29	enet	0.21245	6.37e-12	-5.39846	6.72e-08
692	chr5:68864035-68868271:+	GTF2H2C	5	68900000	68900000	0.5514	rs11745591	-7.81	rs34221525	0.073314	5.5	-2.51638	151	16	enet	0.22602	1.15e-12	-6.19232	5.93e-10
693	chr6:109763503-109763745:+	SMPD2	6	110000000	110000000	0.1468	rs6927569	-9.27	rs9480957	0.0441	4.07	5.30193	376	376	blup	0.095738	6.06e-06	6.70179	2.06e-11
694	chr6:109764624-109764719:+	SMPD2	6	110000000	110000000	0.06	rs6927569	-9.27	rs1046943	0.0485	4.2	3.88432	375	375	blup	0.017484	0.0358	6.52424	6.83e-11
695	chr6:109768926-109769405:-	MICAL1	6	110000000	110000000	0.1482	rs6927569	-9.27	rs10499052	0.106	-4.73	4.79849	374	13	lasso	0.083411	2.39e-05	-4.86972	1.12e-06
696	chr6:135360906-135363138:-	HBS1L	6	135000000	135000000	0.1851	rs9399137	-7.93	rs6929661	0.00341	-3.69	-4.71532	360	360	blup	0.060467	0.000301	5.21614	1.83e-07
697	chr6:16522920-16586010:-	ATXN1	6	16500000	16600000	0.2977	rs1144700	-7.34	rs2301594	0.142	-5.71	-7.08326	601	4	lasso	0.129062	1.39e-07	6.70961	1.95e-11
698	chr6:16586139-16658006:-	ATXN1	6	16600000	16700000	0.4177	rs1144700	-7.34	rs2301594	0.337	-8.36	-7.08326	588	5	lasso	0.319422	3.72e-18	7.13571	9.63e-13
699	chr6:16658133-16753463:-	ATXN1	6	16700000	16800000	0.1726	rs1144700	-7.34	rs2301594	0.163	-6.24	-7.08326	569	2	lasso	0.165786	1.9e-09	7.09538	1.29e-12
700	chr6:16658133-16761528:-	ATXN1	6	16700000	16800000	0.3145	rs1144700	-7.34	rs1144700	0.136	-6.41	-7.33896	573	25	enet	0.184941	1.9e-10	5.75112	8.87e-09
701	chr6:35254177-35255422:+	ZNF76	6	35300000	35300000	0.0687	rs914547	-5.67	rs1929849	0.00454	-3.82	-5.36532	436	436	blup	0.021932	0.0215	5.42458	5.81e-08
702	chr6:35277588-35278235:+	DEF6	6	35300000	35300000	0.3588	rs914547	-5.67	rs914547	0.273	-8.05	-5.67099	432	432	blup	0.311823	1.11e-17	5.15362	2.56e-07
703	chr6:35278422-35280078:+	DEF6	6	35300000	35300000	0.2207	rs914547	-5.67	rs10755687	0.119	-6.12	-5.39029	434	3	lasso	0.145183	2.15e-08	5.05402	4.33e-07
704	chr6:35280316-35280402:+	DEF6	6	35300000	35300000	0.4343	rs914547	-5.67	rs6928769	0.24	-6.91	-5.38392	433	4	lasso	0.257932	1.82e-14	5.38219	7.36e-08
705	chr6:35280550-35285667:+	DEF6	6	35300000	35300000	0.0861	rs914547	-5.67	rs3800385	0.0939	-4.61	-5.51437	434	3	lasso	0.055574	0.000515	5.23257	1.67e-07
706	chr6:35285777-35285949:+	DEF6	6	35300000	35300000	0.1652	rs914547	-5.67	rs3800385	0.0613	-4.44	-5.51437	433	3	lasso	0.062065	0.000252	5.45529	4.89e-08
707	chr6:35287468-35287595:+	DEF6	6	35300000	35300000	0.2661	rs914547	-5.67	rs3800385	0.199	-6.57	-5.51437	434	7	lasso	0.209515	9.2e-12	5.61957	1.91e-08
708	chr6:35287795-35288660:+	DEF6	6	35300000	35300000	0.2518	rs914547	-5.67	rs13214290	0.00834	-4.93	-5.6565	435	23	enet	0.092159	9.04e-06	4.83459	1.33e-06
709	chr6:42214283-42222588:-	TRERF1	6	42200000	42200000	0.226	rs11755487	6.34	rs11758152	0.0123	3.8	6.1686	415	4	lasso	0.036514	0.00421	6.53512	6.36e-11
710	chr6:42237587-42268375:-	TRERF1	6	42200000	42300000	0.1329	rs11755487	6.34	rs11758152	0.0141	4.06	6.1686	420	21	enet	0.067547	0.000138	5.76854	8e-09
711	chr6:42330818-42418914:-	TRERF1	6	42300000	42400000	0.1797	rs11755487	6.34	rs11758152	0.0415	4.23	6.1686	426	5	lasso	0.037603	0.00373	6.03705	1.57e-09
712	chr6:87925825-87925848:+	ZNF292	6	87900000	87900000	0.6072	rs7774080	-8.33	rs9450653	0.538	10.32	-7.57772	401	47	enet	0.552605	6.08e-36	-6.9862	2.82e-12
713	chr6:87953330-87955220:+	ZNF292	6	88000000	88000000	0.0553	rs7774080	-8.33	rs9444530	0.0396	-3.9	-4.08311	397	397	blup	0.043963	0.00185	6.79669	1.07e-11
714	chr6:88054966-88058529:+	C6orf163	6	88100000	88100000	0.0636	rs7774080	-8.33	rs1753153	0.0216	-4.82	7.60833	412	412	blup	0.042828	0.00209	-7.55861	4.07e-14
715	chr6:88058625-88060111:+	C6orf163	6	88100000	88100000	0.1109	rs7774080	-8.33	rs9359748	0.107	-5.35	6.94596	411	411	blup	0.099872	3.82e-06	-7.34964	1.99e-13
716	chr6:88058625-88066018:+	C6orf163	6	88100000	88100000	0.0612	rs7774080	-8.33	rs2875533	0.000275	3.79	-4.41064	417	417	blup	0.022635	0.0198	-5.03124	4.87e-07
717	chr6:88060220-88066018:+	C6orf163	6	88100000	88100000	0.0717	rs7774080	-8.33	rs1753153	0.0833	-5.1	7.60833	417	11	enet	0.064538	0.000192	-7.77649	7.46e-15
718	chr6:88066222-88074678:+	C6orf163	6	88100000	88100000	0.0966	rs7774080	-8.33	rs2240461	0.132	5.29	-5.40671	418	4	lasso	0.123383	2.67e-07	-5.51919	3.41e-08
719	chr6:88066222-88081310:+	C6orf163	6	88100000	88100000	0.1069	rs7774080	-8.33	rs9450609	0.0463	-4.33	3.48624	424	424	blup	0.04895	0.00107	-6.92478	4.37e-12
720	chr6:88187258-88210225:+	SLC35A1	6	88200000	88200000	0.1702	rs7774080	-8.33	rs2246113	0.174	-6.12	5.61863	465	6	lasso	0.154954	6.86e-09	-5.66982	1.43e-08
721	chr6:88210386-88210875:+	SLC35A1	6	88200000	88200000	0.238	rs7774080	-8.33	rs6454638	0.243	-7.09	5.54317	459	9	lasso	0.222547	1.78e-12	-5.44124	5.29e-08
722	chr6:88211029-88216099:+	SLC35A1	6	88200000	88200000	0.2559	rs7774080	-8.33	rs2246113	0.215	-6.81	5.61863	460	10	lasso	0.214618	4.86e-12	-5.63972	1.7e-08
723	chr6:88218185-88218758:+	SLC35A1	6	88200000	88200000	0.1281	rs7774080	-8.33	rs9344675	0.0362	4.11	-2.51643	464	464	blup	0.056715	0.000455	-5.03071	4.89e-07
724	chr6:88218315-88218758:+	SLC35A1	6	88200000	88200000	0.1391	rs7774080	-8.33	rs2207146	0.136	-5.34	5.53743	464	7	lasso	0.113497	8.22e-07	-5.58037	2.4e-08
725	chr6:88218894-88221116:+	SLC35A1	6	88200000	88200000	0.179	rs7774080	-8.33	rs2207146	0.303	-7.88	5.53743	465	4	lasso	0.294477	1.27e-16	-5.53705	3.08e-08
726	chr7:130729459-130763270:-	LINC-PINT	7	131000000	131000000	0.5526	rs7803075	4.76	rs7803075	0.503177	10.02	4.75581	449	3	lasso	0.622456	4.05e-43	5.16853	2.36e-07
727	chr7:148907797-148909449:+	ZNF282	7	149000000	149000000	0.0815	rs6959224	6.3	rs3801978	0.072097	-5.13	5.33702	376	376	blup	0.073226	7.38e-05	-4.87345	1.1e-06
728	chr7:148909564-148910792:+	ZNF282	7	149000000	149000000	0.0996	rs6959224	6.3	rs12530946	0.103156	-5.12	5.51908	376	376	blup	0.094707	6.8e-06	-5.1315	2.87e-07
729	chr7:27872596-27880316:-	JAZF1	7	27900000	27900000	0.1929	rs4722771	12.44	rs498475	0.055567	4.18	-1.43285	463	5	lasso	0.067888	0.000133	-6.69767	2.12e-11
730	chr7:28725175-28758369:+	CREB5	7	28700000	28800000	0.1713	rs41348	13.96	rs2282907	-0.001033	-3.37	2.45528	663	663	blup	0.046852	0.00134	-5.42544	5.78e-08
731	chr7:28725815-28758369:+	CREB5	7	28700000	28800000	0.177	rs41348	13.96	rs41348	0.10699	-5.77	13.9552	663	4	lasso	0.118887	4.45e-07	-15.8758	9.33e-57
732	chr7:28751691-28758369:+	CREB5	7	28800000	28800000	0.1821	rs41348	13.96	rs886816	0.06213	-4.32	10.9442	654	3	lasso	0.074982	6.08e-05	-10.9991	3.86e-28
733	chr7:28758497-28763838:+	CREB5	7	28800000	28800000	0.2559	rs41348	13.96	rs886816	0.2295	-7.26	10.9442	655	3	lasso	0.280158	9.14e-16	-15.6999	1.52e-55
734	chr7:28763950-28788911:+	CREB5	7	28800000	28800000	0.2283	rs41348	13.96	rs6976396	0.056168	-4.98	11.1069	672	15	enet	0.096654	5.47e-06	-15.154	7.13e-52
735	chr7:28763950-28843815:+	CREB5	7	28800000	28800000	0.2264	rs41348	13.96	rs41348	0.294151	-7.77	13.9552	712	2	lasso	0.311702	1.13e-17	-15.4977	3.6e-54
736	chr7:28805885-28807801:+	CREB5	7	28800000	28800000	0.3984	rs41348	13.96	rs4722844	0.28984	-8.08	-6.76918	665	27	enet	0.325174	1.62e-18	4.81087	1.5e-06
737	chr7:28830050-28830079:+	CREB5	7	28800000	28800000	0.3012	rs41348	13.96	rs1024550	-0.004984	4.24	0.054628	670	670	blup	0.032588	0.0065	-6.22331	4.87e-10
738	chr7:28849032-28857687:+	CREB5	7	28800000	28900000	0.2217	rs41348	13.96	rs41348	0.239589	-6.99	13.9552	683	6	lasso	0.236383	3.04e-13	-15.7217	1.07e-55
739	chr7:28857797-28858377:+	CREB5	7	28900000	28900000	0.2337	rs41348	13.96	rs886816	0.185349	-6.15	10.9442	679	3	lasso	0.191853	8.18e-11	-14.3491	1.08e-46
740	chr7:28857797-28858732:+	CREB5	7	28900000	28900000	0.3415	rs41348	13.96	rs41348	0.142432	-6.53	13.9552	680	5	lasso	0.197241	4.22e-11	-16.2512	2.19e-59
741	chr7:45011825-45014772:-	MYO1G	7	45000000	45000000	0.1215	rs3735485	-6.6	rs4724343	0.068355	3.99	-6.30272	407	8	lasso	0.043698	0.0019	-6.40042	1.55e-10
742	chr7:45104246-45112324:+	CCM2	7	45100000	45100000	0.1076	rs3735485	-6.6	rs3735486	0.073383	4.72	-4.93337	419	3	lasso	0.053287	0.000663	-4.9536	7.29e-07
743	chr7:65426051-65429309:-	GUSB	7	65400000	65400000	0.1499	rs937108	4.88	rs11971971	0.132913	5.54	4.86766	188	15	lasso	0.145494	2.08e-08	4.93646	7.96e-07
744	chr7:65439429-65439512:-	GUSB	7	65400000	65400000	0.0881	rs937108	4.88	rs2462569	0.030619	3.83	4.82169	188	188	blup	0.064095	0.000202	5.24298	1.58e-07
745	chr7:65440059-65441001:-	GUSB	7	65400000	65400000	0.1107	rs937108	4.88	rs11971971	0.110948	5.04	4.86766	188	188	blup	0.108164	1.5e-06	4.83973	1.3e-06
746	chr7:65441190-65444385:-	GUSB	7	65400000	65400000	0.0996	rs937108	4.88	rs11971971	0.106579	4.84	4.86766	189	17	lasso	0.112249	9.46e-07	4.86786	1.13e-06
747	chr7:65595236-65595730:+	CRCP	7	65600000	65600000	0.0944	rs937108	4.88	rs709609	0.022446	3.37	4.29584	201	39	enet	0.037257	0.00387	5.03645	4.74e-07
748	chr8:11142580-11152702:+	MTMR9	8	11100000	11200000	0.1766	rs10093774	-7.23	rs11250110	0.00453	-3.58	2.2668	657	657	blup	0.05428	0.000594	-5.40568	6.46e-08
749	chr8:12302404-12388451:+	NR_040092	8	12300000	12400000	0.1909	rs7460395	6.15	rs7461062	0.0625	-5.34	6.14989	274	274	blup	0.1096	1.28e-06	-5.06339	4.12e-07
750	chr8:142222656-142225501:-	SLC45A4	8	142000000	142000000	0.217	rs6985508	-7.73	rs6985508	0.162	-5.81	-7.732	445	4	lasso	0.13347	8.38e-08	7.61356	2.67e-14
751	chr8:142222656-142225857:-	SLC45A4	8	142000000	142000000	0.2868	rs6985508	-7.73	rs6985508	0.254	-7.24	-7.732	445	4	lasso	0.24824	6.51e-14	7.17294	7.34e-13
752	chr8:142225575-142225857:-	SLC45A4	8	142000000	142000000	0.1514	rs6985508	-7.73	rs6985508	0.155	-5.69	-7.732	445	3	lasso	0.14021	3.84e-08	7.68872	1.49e-14
753	chr8:142226070-142227188:-	SLC45A4	8	142000000	142000000	0.1743	rs6985508	-7.73	rs9650576	0.167	6.23	4.23887	444	8	enet	0.18956	1.08e-10	5.92242	3.17e-09
754	chr8:142227289-142228109:-	SLC45A4	8	142000000	142000000	0.2229	rs6985508	-7.73	rs6985508	0.186	-6.24	-7.732	445	4	lasso	0.17578	5.75e-10	7.62595	2.42e-14
755	chr8:142229129-142229748:-	SLC45A4	8	142000000	142000000	0.1777	rs6985508	-7.73	rs6985508	0.121	-5.31	-7.732	447	2	lasso	0.0761	5.37e-05	7.82882	4.92e-15
756	chr8:142229929-142231675:-	SLC45A4	8	142000000	142000000	0.2518	rs6985508	-7.73	rs6985508	0.189	-6.26	-7.732	450	2	lasso	0.18033	3.32e-10	7.71831	1.18e-14
757	chr8:142231865-142264087:-	SLC45A4	8	142000000	142000000	0.3464	rs6985508	-7.73	rs6985508	0.315	-7.93	-7.732	457	4	lasso	0.30932	1.58e-17	7.41053	1.26e-13
758	chr8:142264729-142306304:-	SLC45A4	8	142000000	142000000	0.2251	rs6985508	-7.73	rs6985508	0.237	-7.01	-7.732	451	4	lasso	0.24149	1.57e-13	7.6365	2.23e-14
759	chr8:22880498-22881700:-	TNFRSF10B	8	22900000	22900000	0.598	rs12550612	6.43	rs11135696	0.465	9.86	5.10909	585	32	enet	0.50221	2e-31	5.87238	4.3e-09
760	chr8:22881774-22884645:-	TNFRSF10B	8	22900000	22900000	0.6577	rs12550612	6.43	rs11135696	0.536	10.44	5.10909	589	45	enet	0.55291	5.69e-36	5.68459	1.31e-08
761	chr8:22884802-22885234:-	TNFRSF10B	8	22900000	22900000	0.57	rs12550612	6.43	rs11135696	0.489	10.07	5.10909	587	7	lasso	0.50046	2.82e-31	5.6818	1.33e-08
762	chr8:22885267-22885843:-	TNFRSF10B	8	22900000	22900000	0.5814	rs12550612	6.43	rs11135696	0.523	10.37	5.10909	587	3	lasso	0.52376	2.67e-33	5.64095	1.69e-08
763	chr8:22885955-22886041:-	TNFRSF10B	8	22900000	22900000	0.361	rs12550612	6.43	rs11135696	0.329	8.29	5.10909	587	10	enet	0.34525	8.42e-20	5.65178	1.59e-08
764	chr8:22886116-22887122:-	TNFRSF10B	8	22900000	22900000	0.6472	rs12550612	6.43	rs11135696	0.573	10.76	5.10909	587	6	lasso	0.56434	4.57e-37	5.57261	2.51e-08
765	chr8:22887235-22888271:-	TNFRSF10B	8	22900000	22900000	0.5288	rs12550612	6.43	rs11135696	0.435	9.5	5.10909	586	3	lasso	0.42852	1.41e-25	5.625	1.86e-08
766	chr8:22888386-22900650:-	TNFRSF10B	8	22900000	22900000	0.5975	rs12550612	6.43	rs11135696	0.478	9.96	5.10909	605	6	lasso	0.49767	4.84e-31	5.91877	3.24e-09
767	chr8:22900757-22926263:-	TNFRSF10B	8	22900000	22900000	0.491	rs12550612	6.43	rs11135696	0.39	9.33	5.10909	622	19	enet	0.43517	4.5e-26	5.60145	2.13e-08
768	chr8:22900757-22931948:-	TNFRSF10B	8	22900000	22900000	0.4907	rs12550612	6.43	rs11784599	0.22	-6.7	4.93904	627	13	lasso	0.20512	1.59e-11	-5.04474	4.54e-07
769	chr8:22932002-22932122:+	LOC286059	8	22900000	22900000	0.6862	rs12550612	6.43	rs11784599	0.698	-11.7	4.93904	614	21	enet	0.70307	2.91e-53	-5.03238	4.84e-07
770	chr8:22960695-22968751:+	TNFRSF10C	8	23000000	23000000	0.3125	rs12550612	6.43	rs4373519	0.166	-6.81	4.70772	632	14	enet	0.24007	1.89e-13	-5.71697	1.08e-08
771	chr8:22960695-22969232:+	TNFRSF10C	8	23000000	23000000	0.304	rs12550612	6.43	rs11135696	0.212	-7.06	5.10909	634	5	lasso	0.22156	2.02e-12	-6.12959	8.81e-10
772	chr8:22960695-22972169:+	TNFRSF10C	8	23000000	23000000	0.7228	rs12550612	6.43	rs12550612	0.504	-10.45	6.43025	638	10	lasso	0.59445	4.28e-40	-6.57204	4.96e-11
773	chr8:22963380-22969232:+	TNFRSF10C	8	23000000	23000000	0.1962	rs12550612	6.43	rs12550612	0.18	6.04	6.43025	632	5	lasso	0.15396	7.71e-09	6.54236	6.06e-11
774	chr8:22968873-22969232:+	TNFRSF10C	8	23000000	23000000	0.2784	rs12550612	6.43	rs11135696	0.157	-6.8	5.10909	628	21	enet	0.21419	5.12e-12	-5.90488	3.53e-09
775	chr8:22969339-22972169:+	TNFRSF10C	8	23000000	23000000	0.4201	rs12550612	6.43	rs11135696	0.326	-8.15	5.10909	632	4	lasso	0.32251	2.38e-18	-5.69548	1.23e-08
776	chr8:22972284-22973020:+	TNFRSF10C	8	23000000	23000000	0.3399	rs12550612	6.43	rs11135696	0.268	-7.79	5.10909	629	4	lasso	0.28952	2.53e-16	-5.76673	8.08e-09
777	chr8:22972284-22973054:+	TNFRSF10C	8	23000000	23000000	0.3477	rs12550612	6.43	rs11784599	0.225	-6.73	4.93904	629	5	lasso	0.2075	1.18e-11	-5.00114	5.7e-07
778	chr8:22973130-22974153:+	TNFRSF10C	8	23000000	23000000	0.4047	rs12550612	6.43	rs11135696	0.267	-8.01	5.10909	628	6	lasso	0.31052	1.33e-17	-5.77219	7.82e-09
779	chr8:56792663-56836643:+	LYN	8	56800000	56800000	0.0931	rs2271400	6.26	rs16922425	0.0437	4.26	3.39712	402	6	lasso	0.05125	0.000829	4.95796	7.12e-07
780	chr8:61707687-61712946:+	CHD7	8	61700000	61700000	0.1976	rs6981399	11.55	rs13264416	0.178	-6.41	7.51434	415	415	blup	0.14375	2.55e-08	-6.58219	4.64e-11
781	chr8:61713085-61714086:+	CHD7	8	61700000	61700000	0.1084	rs6981399	11.55	rs4288413	0.205	-6.46	9.62779	413	8	enet	0.14956	1.29e-08	-9.01795	1.92e-19
782	chr8:61720832-61728945:+	CHD7	8	61700000	61700000	0.1263	rs6981399	11.55	rs4738813	0.131	-5.52	7.57763	419	4	lasso	0.14275	2.86e-08	-6.32849	2.48e-10
783	chr8:61732650-61734348:+	CHD7	8	61700000	61700000	0.08	rs6981399	11.55	rs4288413	0.0698	-4.99	9.62779	416	8	enet	0.08001	3.49e-05	-7.60095	2.94e-14
784	chr8:61741366-61742880:+	CHD7	8	61700000	61700000	0.1485	rs6981399	11.55	rs4738813	0.127	-5.3	7.57763	411	5	lasso	0.1246	2.32e-07	-8.23862	1.74e-16
785	chr8:61749572-61750226:+	CHD7	8	61700000	61800000	0.2712	rs6981399	11.55	rs4288413	0.198	-6.69	9.62779	412	40	enet	0.20419	1.79e-11	-6.74252	1.56e-11
786	chr8:61754314-61754405:+	CHD7	8	61800000	61800000	0.1333	rs6981399	11.55	rs3763591	0.0911	-5.4	6.31939	410	9	lasso	0.11279	8.9e-07	-6.68551	2.3e-11
787	chr8:61774896-61775106:+	CHD7	8	61800000	61800000	0.1342	rs6981399	11.55	rs4288413	0.0759	-5.21	9.62779	408	16	enet	0.11082	1.11e-06	-5.90061	3.62e-09
788	chr8:7992263-8077565:-	FAM85B	8	7990000	8080000	0.2427	rs2945230	-6.63	rs2980436	0.442	-9.36	-6.4653	318	13	enet	0.42643	2.02e-25	6.76532	1.33e-11
789	chr8:8873916-8875806:+	ERI1	8	8870000	8880000	0.1043	rs1562211	-6.97	rs2409096	0.0648	5.06	-5.9605	683	683	blup	0.0638	0.000209	-6.66962	2.56e-11
790	chr8:8875917-8877859:+	ERI1	8	8880000	8880000	0.0793	rs1562211	-6.97	rs12682352	-0.00418	4.06	-5.36375	681	681	blup	0.023	0.019	-6.4522	1.1e-10
791	chr8:8992561-9008072:-	PPP1R3B	8	8990000	9010000	0.1955	rs1562211	-6.97	rs330908	0.158	-5.97	-4.88807	656	12	lasso	0.16535	2e-09	5.27457	1.33e-07
792	chr8:8999179-9008072:-	PPP1R3B	8	9000000	9010000	0.6885	rs1562211	-6.97	rs330908	0.426	-10.23	-4.88807	654	16	lasso	0.59992	1.14e-40	5.57254	2.51e-08
793	chr9:115913361-115920006:+	SLC31A2	9	116000000	116000000	0.1201	rs10121164	5.592	rs3827672	0.0336	-3.98	-2.2518	568	568	blup	0.02181	0.0218	4.97731	6.45e-07
794	chr9:115936854-115938816:-	FKBP15	9	116000000	116000000	0.1252	rs10121164	5.592	rs10121164	0.114	4.88	5.592	574	7	lasso	0.08831	1.39e-05	5.73145	9.96e-09
795	chr9:115936864-115938816:-	FKBP15	9	116000000	116000000	0.3996	rs10121164	5.592	rs10121164	0.241	6.89	5.592	574	7	lasso	0.31015	1.4e-17	5.05949	4.2e-07
796	chr9:115941082-115945045:-	FKBP15	9	116000000	116000000	0.325	rs10121164	5.592	rs10121164	0.19	6.21	5.592	578	6	lasso	0.19353	6.66e-11	5.21889	1.8e-07
797	chr9:115952859-115955771:-	FKBP15	9	116000000	116000000	0.3653	rs10121164	5.592	rs10435864	0.145	6.62	4.4464	572	33	enet	0.27925	1.03e-15	5.20591	1.93e-07
798	chr9:115965316-115968788:-	FKBP15	9	116000000	116000000	0.4023	rs10121164	5.592	rs17762660	0.185	7	2.3559	574	33	enet	0.38175	3.07e-22	4.9746	6.54e-07
799	chr9:115983959-116018393:+	SLC31A1	9	116000000	116000000	0.206	rs10121164	5.592	rs4483236	0.0526	4.62	2.3189	600	600	blup	0.07126	9.18e-05	5.31188	1.09e-07
800	chr9:116021143-116022551:+	SLC31A1	9	116000000	116000000	0.3013	rs10121164	5.592	rs10435864	0.116	5.95	4.4464	598	10	lasso	0.17105	1.01e-09	4.86132	1.17e-06
801	chr9:137801847-137802978:-	FCN1	9	138000000	138000000	0.2803	rs11103600	4.582	rs10858300	0.153	5.76	4.5773	677	5	lasso	0.12085	3.56e-07	4.97458	6.54e-07
802	chr9:137801892-137802978:-	FCN1	9	138000000	138000000	0.5931	rs11103600	4.582	rs13297471	0.434	9.33	4.557	677	21	enet	0.52385	2.62e-33	4.8282	1.38e-06
803	chr9:137803114-137804331:-	FCN1	9	138000000	138000000	0.5595	rs11103600	4.582	rs13297471	0.429	9.26	4.557	675	6	lasso	0.5113	3.32e-32	4.95756	7.14e-07
804	chr9:137804990-137805426:-	FCN1	9	138000000	138000000	0.5991	rs11103600	4.582	rs10858300	0.467	9.59	4.5773	674	7	lasso	0.51061	3.8e-32	4.90765	9.22e-07
805	chr9:137805460-137806230:-	FCN1	9	138000000	138000000	0.6097	rs11103600	4.582	rs13297471	0.475	9.67	4.557	675	6	lasso	0.5211	4.6e-33	4.96371	6.92e-07
806	chr9:137806264-137808193:-	FCN1	9	138000000	138000000	0.3311	rs11103600	4.582	rs10858300	0.22	6.75	4.5773	675	4	lasso	0.18803	1.3e-10	4.93553	7.99e-07
807	chr9:137806267-137806601:-	FCN1	9	138000000	138000000	0.605	rs11103600	4.582	rs13297471	0.446	9.41	4.557	675	7	lasso	0.49307	1.18e-30	4.97781	6.43e-07
808	chr9:139262281-139264201:-	CARD9	9	139000000	139000000	0.0941	rs11146021	7.863	rs11146021	0.0134	3.97	7.8634	373	373	blup	0.02969	0.00898	7.69598	1.4e-14
809	chr9:139264328-139264745:-	CARD9	9	139000000	139000000	0.117	rs11146021	7.863	rs4266763	0.122	5.4	6.7128	373	4	lasso	0.06951	0.000111	7.24227	4.41e-13
810	chr9:139265914-139266346:-	CARD9	9	139000000	139000000	0.1837	rs11146021	7.863	rs4077515	0.185	6.41	6.7101	370	2	lasso	0.17069	1.06e-09	6.8376	8.05e-12
811	chr9:139297340-139298506:-	SDCCAG3	9	139000000	139000000	0.4995	rs11146021	7.863	rs11145974	0.169	-6.41	7.664	368	42	enet	0.22885	8e-13	-6.77175	1.27e-11
812	chr9:139298647-139299082:-	SDCCAG3	9	139000000	139000000	0.3093	rs11146021	7.863	rs3812555	0.089	-5.02	6.6665	368	368	blup	0.15492	6.89e-09	-5.50389	3.71e-08
813	chr9:139299146-139299542:-	SDCCAG3	9	139000000	139000000	0.5105	rs11146021	7.863	rs1130635	0.145	-6.32	6.849	368	368	blup	0.28555	4.37e-16	-6.66012	2.74e-11
814	chr9:139299655-139300356:-	SDCCAG3	9	139000000	139000000	0.4022	rs11146021	7.863	rs4077515	0.157	-5.98	6.7101	368	368	blup	0.19186	8.17e-11	-5.09017	3.58e-07
815	chr9:139302014-139302277:-	SDCCAG3	9	139000000	139000000	0.3006	rs11146021	7.863	rs4077515	0.132	-5.72	6.7101	368	368	blup	0.17662	5.2e-10	-6.27177	3.57e-10
816	chr9:139340172-139341306:-	SEC16A	9	139000000	139000000	0.1697	rs11146021	7.863	rs4379550	0.107	-4.71	5.5792	367	4	lasso	0.07101	9.42e-05	-5.31454	1.07e-07
817	chr9:139354008-139354208:-	SEC16A	9	139000000	139000000	0.1005	rs11146021	7.863	rs3812575	0.0356	-4.39	6.0069	372	2	lasso	0.03868	0.00331	-6.00721	1.89e-09
818	chr9:139354576-139355628:-	SEC16A	9	139000000	139000000	0.1255	rs11146021	7.863	rs10870194	0.0328	-4.43	5.8262	372	6	lasso	0.04883	0.00108	-4.9834	6.25e-07
819	chr9:139368939-139369649:-	SEC16A	9	139000000	139000000	0.3157	rs11146021	7.863	rs3812594	0.247	7.29	7.703	372	4	lasso	0.22402	1.48e-12	7.69265	1.44e-14
820	chr9:2641500-2643159:+	VLDLR	9	2640000	2640000	0.3212	rs1970074	5.306	rs1360465	-0.00439	-4.21	-0.9034	744	75	enet	0.17031	1.11e-09	4.91411	8.92e-07
821	chr9:284568-286460:+	DOCK8	9	285000	286000	0.3275	rs3209441	6.756	rs10757847	0.291	8.13	4.256	540	13	enet	0.30611	2.49e-17	5.10077	3.38e-07
822	chr9:86587105-86587758:-	HNRNPK	9	86600000	86600000	0.0772	rs7047907	-5.548	rs296888	0.0444	-4.08	-5.1358	514	6	lasso	0.03182	0.00708	4.88975	1.01e-06
823	chr9:86588315-86588816:-	HNRNPK	9	86600000	86600000	0.1397	rs7047907	-5.548	rs3180887	0.0935	-4.78	-5.0554	513	6	lasso	0.05953	0.000334	5.15658	2.51e-07
824	chr9:86593368-86595033:-	HNRNPK	9	86600000	86600000	0.4406	rs7047907	-5.548	rs296888	0.491	-10.4	-5.1358	514	30	enet	0.54272	5.11e-35	5.15056	2.6e-07
825	chr9:86593368-86595067:-	HNRNPK	9	86600000	86600000	0.196	rs7047907	-5.548	rs296888	0.223	-6.74	-5.1358	514	4	lasso	0.21563	4.28e-12	5.15049	2.6e-07

## Sheet: Supplementary Data 3
Supplementary Data 3. TWAS hit genes of NEUT# (neutrophil count)
Column	Value
A-B	Gene ID and Symbol from Human Release 30 (GENCODE)
C-E	Chr, Gene start and end
F	Heritability of the gene
G-H	Rs ID and Z-score of the most significant GWAS SNP within a TWAS locus
I-L	RsID, Cross-validation R2, Z-score and GWAS Z-score of the best eQTL in the locus
M	Number of SNPs in the locus
N	Best performing model
O-P	Cross-validation R2 and Cross-validation P-value of the best performing model
Q-R	TWAS Z-score and P-value (our primary statistic of interest)
S-T	The empirical permutation P-value and the total number of permutations performed
ID	gene_name	CHR	P0	P1	HSQ	BEST.GWAS.ID	BEST.GWAS.Z	EQTL.ID	EQTL.R2	EQTL.Z	EQTL.GWAS.Z	NSNP	MODEL	MODELCV.R2	MODELCV.PV	TWAS.Z	TWAS.P	PERM.PV	PERM.N
ENSG00000186205.13_5	MARCH1	1	221000000	221000000	0.2549	rs3738182	4.8	rs7537305	0.169	6.07	-1.7357	420	lasso	0.15459	7.16e-09	-1.09924	0.272	0	0
ENSG00000099785.10_3	MARCH2	19	8478154	8503901	0.2421	rs2277987	4.78	rs7245737	0.119139	5.28	-1.58407	367	lasso	0.11509	6.85e-07	-1.7593	0.0785	0	0
ENSG00000198060.10_3	MARCH5	10	94100000	94100000	0.0825	rs1770474	3.24	rs1099379	0.02769	-4.54	-0.03065	329	lasso	0.0611	0.000281	0.0915	0.927	0	0
ENSG00000165406.16_4	MARCH8	10	46000000	46100000	0.3836	rs10900229	-3.35	rs10751383	0.030091	-5.15	-0.3163	288	enet	0.28193	7.18e-16	1.39	0.164	0	0
ENSG00000168385.18_4	SEPT2	2	242000000	242000000	0.6223	rs13001905	2.9	rs757978	0.381	8.69	-0.26587	375	enet	0.48857	2.79e-30	0.29181	0.77	0	0
ENSG00000184389.9_2	A3GALT2	1	33800000	33800000	0.5072	rs1493994	2.48	rs11554674	0.647	11.24	1.96283	435	lasso	0.63644	1.03e-44	1.97069	0.0488	0.0418	287
ENSG00000081760.17_4	AACS	12	126000000	126000000	0.2221	rs4765622	4.17	rs12228810	0.103726	-5.01	-2.58101	594	lasso	0.05197	0.000766	2.68153	0.00733	0.0574	209
ENSG00000103591.12_3	AAGAB	15	67500000	67500000	0.1562	rs4776952	3.55	rs11629568	0.0626	4.74	0.4845	516	enet	0.138991	4.43e-08	-0.09357	0.925	0	0
ENSG00000115977.19_5	AAK1	2	69700000	69900000	0.1841	rs3732261	-3.9	rs4852898	0.0949	-4.99	0.60545	451	enet	0.13688	5.65e-08	0.36205	0.717	0	0
ENSG00000087884.14_6	AAMDC	11	77500000	77600000	0.2721	rs508662	-3.31	rs10899397	0.26728	-7.53	2.12478	374	lasso	0.25428	2.94e-14	-2.05859	0.0395	0.1429	84
ENSG00000127837.9_2	AAMP	2	219000000	219000000	0.1645	rs4791	-6.97	rs11690316	0.053	5.14	5.27554	440	blup	0.09578	6.04e-06	4.1346	3.56e-05	0.1348	89
ENSG00000131043.12_4	AAR2	20	34824381	34858840	0.4693	rs4322899	-1.76	rs6060809	0.42566	-9.52	-0.61043	207	enet	0.44184	1.41e-26	0.58297	0.56	0	0
ENSG00000124608.5_4	AARS2	6	44300000	44300000	0.1937	rs10948095	-3.13	rs167772	0.05757	-4.53	2.23715	548	lasso	0.04035	0.00275	-2.87238	0.00407	0.005	1000
ENSG00000157426.14_3	AASDH	4	57200000	57300000	0.258	rs4865159	3.53	rs13141793	0.259584	7.69	-0.649819	451	enet	0.2728	2.48e-15	-1.10249	0.27	0	0
ENSG00000181409.13_4	AATK	17	79091095	79140021	0.642	rs11664	3.07	rs4969260	0.626158	-11.07	2.60802	452	lasso	0.623156	3.38e-43	-2.60313	0.00924	0.0336	357
ENSG00000107331.17_5	ABCA2	9	140000000	140000000	0.1428	rs6604	-4.1	rs7038280	0.06407	-4.87	-2.5186	379	enet	0.10564	2e-06	1.21215	0.225	0	0
ENSG00000064687.12_2	ABCA7	19	1040100	1065571	0.4613	rs4807440	-5.89	rs10419072	0.17994	-7.57	2.13142	470	enet	0.31178	1.11e-17	-2.0486	0.0405	0.2143	56
ENSG00000073734.9_5	ABCB11	2	170000000	170000000	0.7179	rs3931	7.44	rs3815574	0.631	11.13	3.25906	616	enet	0.62234	4.18e-43	3.33031	0.000868	0.0612	196
ENSG00000103222.19_4	ABCC1	16	16043434	16236931	0.5958	rs4780587	2.54	rs8045000	0.340665	-8.24	-1.95113	435	lasso	0.505435	1.06e-31	1.55447	0.12	0	0
ENSG00000124574.15_5	ABCC10	6	43400000	43400000	0.1498	rs998584	-5.69	rs6901866	0.039615	-4.28	-1.28889	429	lasso	0.01839	0.0322	1.359	0.174	0	0
ENSG00000114770.17_4	ABCC5	3	184000000	184000000	0.404	rs3749440	5.45	rs939335	0.474349	-10.31	4.93175	540	enet	0.524297	2.4e-33	-5.39131	6.99e-08	0.002	1000
ENSG00000117528.13_4	ABCD3	1	94900000	95000000	0.3297	rs4147830	3.21	rs10399785	0.178	7.23	-0.56941	616	lasso	0.21272	6.16e-12	-1.11997	0.263	0	0
ENSG00000119688.21_5	ABCD4	14	74800000	74800000	0.114	rs12881778	3.44	rs6574178	0.04868	-4.23	-0.50916	389	enet	0.01355	0.0566	1.31939	0.187	0	0
ENSG00000144827.9_3	ABHD10	3	112000000	112000000	0.5389	rs17490485	-2.74	rs2895388	0.383548	-8.76	-0.504852	538	lasso	0.373327	1.15e-21	0.51821	0.604	0	0
ENSG00000106077.18_2	ABHD11	7	73200000	73200000	0.3298	rs17145750	-5	rs4324825	0.37065	-8.85	0.646978	279	lasso	0.441109	1.6e-26	-0.50559	0.613	0	0
ENSG00000100997.19_4	ABHD12	20	25275379	25371619	0.0964	rs4815315	2.33	rs6050555	0.0948	5.24	0.70008	402	blup	0.10854	1.44e-06	1.0676	0.286	0	0
ENSG00000136379.12_6	ABHD17C	15	81000000	81000000	0.4792	rs11854045	-3.31	rs2291320	0.36	8.46	0.9924	552	lasso	0.354276	2.16e-20	0.98643	0.324	0	0
ENSG00000163686.14_3	ABHD6	3	58200000	58300000	0.2865	rs11130605	-4.51	rs6802482	0.418669	9.06	3.00016	468	lasso	0.410935	2.72e-24	3.00844	0.00263	0.1348	89
ENSG00000127220.6_4	ABHD8	19	17402940	17421045	0.6944	rs8111532	-4.04	rs7249329	0.742529	12.06	1.79764	433	lasso	0.74144	4.2e-59	1.7738	0.0761	0	0
ENSG00000136754.17_5	ABI1	10	27000000	27200000	0.2674	rs945291	-4.02	rs1335552	0.075243	-4.9	2.32441	473	blup	0.1562	5.92e-09	-1.8	0.0723	0	0
ENSG00000138443.16_5	ABI2	2	204000000	204000000	0.0617	rs3116504	3.24	rs10932008	0.0414	-4.25	0.54942	351	lasso	0.04424	0.00179	-0.47071	0.638	0	0
ENSG00000108798.9_5	ABI3	17	47287773	47300587	0.1604	rs34555265	-3.9	rs3744320	0.125566	5.69	1.31664	379	lasso	0.159367	4.07e-09	1.16862	0.243	0	0
ENSG00000143322.20_4	ABL2	1	179000000	179000000	0.5189	rs6666358	3.04	rs3813639	0.153	6.63	-0.61362	530	enet	0.34318	1.15e-19	-0.37444	0.708	0	0
ENSG00000099204.20_6	ABLIM1	10	116000000	117000000	0.4476	rs1359079	3.38	rs2181563	0.39231	9.16	3.15756	528	enet	0.44478	8.43e-27	2.31	0.0211	0.375	32
ENSG00000175164.15_5	ABO	9	136000000	136000000	0.2132	rs495828	-7.79	rs630014	0.09866	5.07	2.8859	588	lasso	0.10968	1.26e-06	3.83065	0.000128	0.0448	268
ENSG00000159842.15_5	ABR	17	906758	1133032	0.3378	rs6416877	-6.04	rs2304958	0.146879	-5.74	-0.68665	531	lasso	0.137141	5.48e-08	0.84581	0.398	0	0
ENSG00000146386.8_3	ABRACL	6	139000000	139000000	0.5484	rs7761041	3.04	rs7761206	0.357888	-8.62	-1.81082	458	lasso	0.56772	2.14e-37	2.51317	0.012	0.0173	692
ENSG00000163322.14_6	ABRAXAS1	4	84400000	84400000	0.2382	rs10033399	-4.53	rs1494961	0.076857	-6	-1.25426	431	blup	0.14809	1.53e-08	1.34989	0.177	0	0
ENSG00000166016.6_4	ABTB2	11	34200000	34400000	0.5095	rs10836126	-3.71	rs11032695	0.613872	10.96	-0.76951	718	lasso	0.61254	5.05e-42	-0.7696	0.442	0	0
ENSG00000285772.1_1	AC000120.2	7	91700000	91800000	0.2507	rs2301557	-9.51	rs10488514	0.204523	-6.38	-0.340137	314	blup	0.196041	4.89e-11	0.33232	0.74	0	0
ENSG00000285953.1_1	AC000120.3	7	91800000	91900000	0.0894	rs10225660	-9.52	rs7781597	0.058078	-4.89	-1.08915	334	enet	0.145004	2.2e-08	-0.26155	0.794	0	0
ENSG00000274898.1_5	AC001226.1	13	77600000	77600000	0.1411	rs17067555	-3.22	rs613132	-0.00513	3.24	0.0638	423	blup	-0.00462	0.749	-0.7217	0.471	0	0
ENSG00000231170.6_6	AC002451.1	7	95200000	95200000	0.1361	rs42067	2.74	rs3807892	0.16368	5.79	-0.841648	501	lasso	0.140965	3.52e-08	-0.71596	0.474	0	0
ENSG00000285314.1_2	AC002470.2	22	21333751	21352410	0.818	rs165583	2.7	rs178280	0.739914	12.04	-2.10315	380	enet	0.79725	2.32e-69	-2.2269	0.026	0.0448	268
ENSG00000257767.2_6	AC002996.1	12	112000000	112000000	0.2815	rs3184504	6.93	rs17696736	0.189936	-6.87	5.7179	219	lasso	0.25235	3.79e-14	-6.21537	5.12e-10	0.0151	795
ENSG00000228768.3_3	AC003101.1	17	29898161	29902678	0.5835	rs7215931	-4.27	rs16966835	0.129774	6.35	-0.8076	349	lasso	0.39419	4.21e-23	-3.81188	0.000138	0.002	1000
ENSG00000006025.12_4	AC003665.1	17	45884738	45899200	0.1628	rs2525103	4.03	rs1053800	0.109836	4.9	0.60942	392	lasso	0.10318	2.63e-06	0.63377	0.526	0	0
ENSG00000268163.1_6	AC004076.1	19	57949338	57988904	0.214	rs862701	2.89	rs10407309	0.072351	4.83	0.51318	508	lasso	0.13663	5.81e-08	0.3403	0.734	0	0
ENSG00000257184.3_6	AC004080.3	7	27200000	27200000	0.104	rs2158769	-3.71	rs2693668	0.043791	4.46	1.92814	406	lasso	0.043796	0.00188	2.07283	0.0382	0.1429	84
ENSG00000273433.1_6	AC004080.6	7	27200000	27200000	0.4572	rs2158769	-3.71	rs2960785	0.510292	-10	-3.44131	399	enet	0.517816	8.96e-33	2.79655	0.00517	0.1121	107
ENSG00000263212.2_6	AC004224.2	16	3508071	3565564	0.3051	rs6500550	-6.21	rs2074524	0.380039	-8.67	-0.001675	384	lasso	0.395547	3.38e-23	-0.55723	0.577	0	0
ENSG00000274902.1_6	AC004241.2	12	48100000	48100000	0.4	rs11168236	-4.04	rs7303895	0.278937	7.48	-0.321956	540	lasso	0.29254	1.66e-16	-0.34523	0.73	0	0
ENSG00000105705.16_7	AC004475.1	19	19386827	19431318	0.1254	rs2304130	4.56	rs2965190	0.065739	4.46	0.41745	374	lasso	0.06229	0.000246	0.3803	0.704	0	0
ENSG00000263494.1_6	AC004702.1	17	20088395	20226286	0.3229	rs169412	4.88	rs4925075	0.089959	-5.94	1.29676	232	enet	0.213428	5.64e-12	0.22807	0.82	0	0
ENSG00000249815.1_5	AC004704.1	4	113000000	113000000	0.142	rs12510546	2.79	rs17043665	0.067053	4.57	0.274345	450	lasso	0.07756	4.57e-05	0.80118	0.423	0	0
ENSG00000261996.1_5	AC004706.1	17	6556783	6558328	0.3789	rs6502978	3.19	rs10491082	0.149409	6.98	0.87352	561	lasso	0.302027	4.42e-17	0.55268	0.58	0	0
ENSG00000269881.1_6	AC004754.1	16	299546	319942	0.267	rs743962	3.2	rs6600191	0.178098	-6.28	2.27362	332	blup	0.188359	1.25e-10	-1.93502	0.053	0	0
ENSG00000269927.1_5	AC004817.3	14	71600000	71600000	0.1533	rs1205238	-2.43	rs12323786	0.01799	3.58	-0.64266	366	blup	0.05052	0.000898	-1.15633	0.248	0	0
ENSG00000274818.1_5	AC004825.2	14	71400000	71400000	0.1835	rs1205238	-2.43	rs221899	0.04615	4.53	1.48613	403	enet	0.10941	1.3e-06	0.23522	0.814	0	0
ENSG00000284292.1_4	AC004922.1	7	98900000	99000000	0.1926	rs34257469	-3.45	rs17161700	0.187284	6.54	-0.947759	312	enet	0.18294	2.42e-10	-0.79633	0.426	0	0
ENSG00000248751.6_6	AC004997.1	22	30681227	30695471	0.196	rs9609078	-3	rs13057533	0.10514	4.89	-0.02764	407	enet	0.11275	8.94e-07	0.6355	0.525	0	0
ENSG00000272361.2_5	AC005014.2	7	16600000	16600000	0.2024	rs4279496	-2.91	rs818323	0.020897	4.3	1.12015	623	blup	0.080447	3.32e-05	0.96593	0.334	0	0
ENSG00000272647.3_6	AC005020.2	7	99200000	99200000	0.2911	rs34257469	-3.45	rs12535424	0.155318	-5.74	-3.19343	319	lasso	0.10204	2.99e-06	3.18217	0.00146	0.1017	118
ENSG00000286013.1_1	AC005050.2	7	106000000	106000000	0.1841	rs6962583	4.04	rs7809421	0.187187	-6.21	0.7749	477	lasso	0.169953	1.16e-09	-0.79076	0.429	0	0
ENSG00000281039.1_6	AC005154.5	7	30500000	30600000	0.2752	rs1558070	-3.1	rs38437	0.192478	6.74	0.028914	475	lasso	0.201182	2.59e-11	-0.20601	0.837	0	0
ENSG00000266378.1_6	AC005224.3	17	14230652	14232791	0.2881	rs12452804	-2.61	rs7501621	0.16666	5.91	-0.14639	629	lasso	0.192575	7.49e-11	-0.33661	0.736	0	0
ENSG00000266709.1_7	AC005224.4	17	14207171	14208822	0.3886	rs12452804	-2.61	rs7501621	0.333257	8.17	-0.14639	629	lasso	0.354803	2e-20	-0.3303	0.741	0	0
ENSG00000268713.1_5	AC005261.3	19	57772722	57774106	0.2227	rs862701	2.89	rs10418480	0.063782	-4.9	2.2461	500	enet	0.07876	4.01e-05	-1.9692	0.0489	0.0569	211
ENSG00000284930.1_2	AC005280.2	14	73900000	73900000	0.0919	rs28548133	2.31	rs10498532	0.01268	-3.76	1.6789	362	blup	0.03619	0.00436	-1.12421	0.261	0	0
ENSG00000267283.1_5	AC005306.1	19	1989400	1990369	0.1678	rs4807934	4.12	rs740423	0.076109	-4.08	2.05843	381	lasso	0.05512	0.000542	-2.0447	0.0409	0.1224	98
ENSG00000274561.1_5	AC005332.3	17	66127603	66128048	0.1702	rs11654879	-3.44	rs12600551	0.049029	-4.08	0.595	321	lasso	0.08361	2.34e-05	-0.60578	0.545	0	0
ENSG00000278730.1_5	AC005332.6	17	66122807	66125727	0.2096	rs11654879	-3.44	rs12600551	0.159738	-5.77	0.595	321	enet	0.209279	9.48e-12	-0.39097	0.696	0	0
ENSG00000231412.2_5	AC005392.2	19	43833447	43835582	0.6362	rs4760	-17.5	rs3859480	0.208292	6.48	-1.04138	301	lasso	0.52041	5.3e-33	-1.9203	0.0548	0	0
ENSG00000258653.3_6	AC005520.1	14	74300000	74400000	0.3701	rs12881778	3.44	rs2159177	0.4491	9.64	-0.63691	418	enet	0.47853	1.86e-29	-0.24908	0.803	0	0
ENSG00000230825.1_6	AC005532.1	7	7290000	7320000	0.6411	rs10242703	2.48	rs1010366	0.520035	-10.16	0.513511	531	enet	0.662195	8.12e-48	-0.35054	0.726	0	0
ENSG00000214719.12_5	AC005562.1	17	28903482	28999807	0.633	rs3760318	-3.9	rs7222253	0.396358	8.96	-0.90005	295	lasso	0.360695	8.13e-21	-0.75942	0.448	0	0
ENSG00000269749.1_6	AC005614.2	19	40554664	40596832	0.2535	rs4803336	-4.47	rs337799	0.150656	6.18	-1.39669	397	lasso	0.18415	2.09e-10	-0.817	0.414	0	0
ENSG00000262633.2_6	AC005670.2	17	45000499	45127298	0.5671	rs199501	5.15	rs169201	0.521436	10.16	5.08317	296	lasso	0.610999	7.43e-42	4.79363	1.64e-06	0.0296	406
ENSG00000266202.1_6	AC005697.1	17	26125832	26220391	0.2943	rs35657637	4.45	rs4796228	0.300683	8.05	0.29002	339	lasso	0.328777	9.59e-19	0.17722	0.859	0	0
ENSG00000266667.1_5	AC005703.4	17	15283181	15321195	0.1287	rs7221749	-3.98	rs236815	0.071605	-4.64	1.53424	452	lasso	0.125352	2.13e-07	-0.3978	0.691	0	0
ENSG00000267545.1_4	AC005779.2	19	45683080	45705702	0.1517	rs17356664	-9.8	rs7248168	0.176658	-6.05	-0.40269	379	lasso	0.16981	1.18e-09	0.4014	0.688	0	0
ENSG00000272921.1_7	AC005832.4	12	4710000	4770000	0.2787	rs10849023	-4.43	rs7977127	0.198517	6.54	1.29326	711	lasso	0.18812	1.29e-10	0.66658	0.505	0	0
ENSG00000255639.3_7	AC005833.1	12	4760000	4880000	0.392	rs10849023	-4.43	rs7977127	0.255822	7.26	1.29326	784	lasso	0.24775	6.94e-14	0.86554	0.387	0	0
ENSG00000267168.1_6	AC005837.2	17	74729060	74734604	0.294	rs2240772	4.92	rs7211963	0.313333	8.03	4.04177	523	enet	0.293255	1.51e-16	4.30982	1.63e-05	0	1000
ENSG00000266538.1_6	AC005838.2	17	15434087	15434403	0.1293	rs2041460	9.61	rs12943480	0.042826	-4.52	0.24028	384	blup	0.066727	0.000151	0.66136	0.508	0	0
ENSG00000236908.2_5	AC005865.1	12	3430000	3430000	0.1851	rs10491967	4.25	rs2191206	0.020139	4.26	-0.224658	646	blup	0.01865	0.0313	1.76205	0.0781	0	0
ENSG00000262006.1_5	AC005920.4	17	48986998	48987593	0.142	rs9903959	2.9	rs7216106	0.015062	-3.88	-0.42478	400	enet	0.074601	6.34e-05	0.48424	0.628	0	0
ENSG00000266869.1_5	AC005993.1	14	72300000	72400000	0.1373	rs12880679	-2.43	rs12432346	0.07129	-3.88	-1.56461	540	lasso	0.03346	0.0059	1.40698	0.159	0	0
ENSG00000280571.2_6	AC006059.2	3	42700000	42800000	0.3076	rs7612912	-6.41	rs13090185	0.269608	7.57	-1.54298	499	enet	0.24026	1.84e-13	-1.64593	0.0998	0	0
ENSG00000285539.1_1	AC006059.3	3	42700000	42800000	0.5189	rs7612912	-6.41	rs13090185	0.362238	8.58	-1.54298	484	lasso	0.434785	4.81e-26	-2.92627	0.00343	0.2	60
ENSG00000256146.1_6	AC006206.1	12	5430000	5430000	0.4916	rs7966153	-2.78	rs12582276	0.132719	6	-0.679002	756	enet	0.20013	2.95e-11	-0.27355	0.784	0	0
ENSG00000256417.1_6	AC006206.2	12	5400000	5490000	0.4338	rs11063343	-3.42	rs12582276	0.132643	5.82	-0.679002	805	enet	0.17823	4.28e-10	0.14222	0.887	0	0
ENSG00000243696.5_7	AC006254.1	3	52800000	52900000	0.4166	rs17331151	-3.88	rs17304995	0.366725	8.86	0.073449	399	lasso	0.376035	7.56e-22	0.12717	0.899	0	0
ENSG00000236572.1_5	AC006369.2	2	38000000	38000000	0.3551	rs4143268	3.25	rs13406981	0.229	-6.83	0.28541	616	enet	0.22988	7.01e-13	-0.42973	0.667	0	0
ENSG00000234210.1_5	AC006372.3	7	157000000	157000000	0.2008	rs11765127	-2.9	rs6459770	0.112536	-5.2	-0.087636	475	enet	0.097799	4.81e-06	0.27986	0.78	0	0
ENSG00000277969.1_5	AC006449.6	17	36858705	36861000	0.2794	rs16965350	5.67	rs3760148	0.234101	6.88	2.58411	327	lasso	0.225118	1.29e-12	2.76834	0.00563	0.1188	101
ENSG00000273448.1_5	AC006480.2	7	66800000	66800000	0.1752	rs35111158	4.82	rs11765724	0.120122	5.71	-1.10349	364	lasso	0.112428	9.27e-07	-1.36609	0.172	0	0
ENSG00000261770.1_6	AC006504.1	19	28248092	28251757	0.2345	rs11671110	-1.87	rs6510353	0.215684	-7.61	-1.42704	277	lasso	0.30464	3.06e-17	0.9503	0.342	0	0
ENSG00000267575.6_6	AC006504.5	19	28284371	28409771	0.5215	rs11671110	-1.87	rs6510353	0.488223	-9.92	-1.42704	364	enet	0.63358	2.21e-44	0.9541	0.34	0	0
ENSG00000272635.1_7	AC006504.7	19	28284396	28475892	0.5138	rs11671110	-1.87	rs6510353	0.486346	-9.89	-1.42704	397	enet	0.63509	1.48e-44	0.9702	0.332	0	0
ENSG00000284826.1_1	AC006518.7	12	11000000	11000000	0.3293	rs2607900	-3.07	rs7132674	0.36551	8.53	-0.016786	372	lasso	0.36308	5.64e-21	-0.01655	0.987	0	0
ENSG00000267001.1_7	AC006538.2	19	2717767	2740046	0.5308	rs740406	3.24	rs4806874	0.501399	10.1	1.46108	443	lasso	0.51846	7.86e-33	1.6129	0.107	0	0
ENSG00000259628.1_6	AC007000.3	7	76700000	76800000	0.4906	rs10240710	3.54	rs3912067	0.186552	-6.12	-0.26989	316	enet	0.287274	3.45e-16	0.40414	0.686	0	0
ENSG00000263033.2_5	AC007220.1	16	11290034	11318826	0.217	rs4280262	-3.52	rs6498146	0.014359	4.48	-0.428761	515	blup	0.094971	6.6e-06	-0.27657	0.782	0	0
ENSG00000260071.1_5	AC007221.1	16	9560512	9611421	0.1145	rs2136657	-3.46	rs9927839	-0.004453	-3.38	0.489888	610	blup	0.046217	0.00144	-0.36902	0.712	0	0
ENSG00000283809.1_4	AC007326.4	22	18893751	18935245	0.3363	rs885978	-3.88	rs367766	0.079325	6.09	0.17071	456	enet	0.24144	1.58e-13	0.9276	0.354	0	0
ENSG00000261997.1_6	AC007336.1	16	55572112	55575939	0.1391	rs6416768	-3.5	rs8045391	0.003002	3.84	-0.851078	655	blup	-0.000449	0.341	-2.98814	0.00281	0.0152	790
ENSG00000261804.1_5	AC007342.4	16	53407405	53418657	0.4686	rs1362790	-3.56	rs2041794	0.450812	9.6	0.280504	394	lasso	0.483714	7.01e-30	0.14603	0.884	0	0
ENSG00000262714.1_5	AC007342.5	16	53420856	53422997	0.402	rs1362790	-3.56	rs2041794	0.354417	9.06	0.280504	383	enet	0.420195	5.79e-25	0.05705	0.955	0	0
ENSG00000259164.1_6	AC007375.1	14	77600000	77700000	0.2784	rs12435136	6.72	rs1911728	0.00152	4.41	-0.21673	599	blup	0.05951	0.000334	-1.595	0.111	0	0
ENSG00000204929.12_6	AC007389.1	2	65700000	66300000	0.2167	rs2860773	5.5	rs17541094	0.00927	4.26	-0.28691	813	blup	0.04527	0.0016	-1.65375	0.0982	0	0
ENSG00000231918.1_6	AC007402.1	2	51300000	52600000	0.2184	rs13017602	-3	rs12471780	0.0133	3.43	-0.91282	1219	blup	0.02033	0.0258	0.1255	0.9	0	0
ENSG00000234350.4_6	AC007405.1	2	172000000	172000000	0.1564	rs7596319	3.34	rs2356232	0.0224	3.7	0.60302	474	blup	0.04689	0.00134	1.11663	0.264	0	0
ENSG00000255670.1_5	AC007619.1	12	12600000	12600000	0.4321	rs4763301	-2.76	rs3741800	0.173974	6.12	-0.76364	505	enet	0.17517	6.19e-10	-0.34152	0.733	0	0
ENSG00000258473.1_6	AC007686.2	14	77500000	77600000	0.3915	rs12435136	6.72	rs17811461	0.4205	-9.19	0.82417	559	lasso	0.41184	2.34e-24	-0.85212	0.394	0	0
ENSG00000285966.1_1	AC007686.4	14	77400000	77500000	0.4826	rs12435136	6.72	rs2160664	0.42622	-9.26	0.92089	564	lasso	0.41665	1.05e-24	-0.90942	0.363	0	0
ENSG00000267922.1_6	AC007785.1	19	46604380	46699475	0.4491	rs2013666	-2.64	rs756401	0.277119	7.45	-0.5764	454	blup	0.2781	1.21e-15	-0.1505	0.88	0	0
ENSG00000268401.1_5	AC007785.3	19	46530912	46533419	0.2602	rs892100	-3.15	rs756401	0.172983	5.93	-0.5764	413	enet	0.18068	3.19e-10	-0.3479	0.728	0	0
ENSG00000260743.1_5	AC007823.1	3	179000000	179000000	0.1091	rs1861803	-2.71	rs2024497	0.012736	-3.67	-0.305775	350	blup	0.065087	0.000181	-0.00152	0.999	0	0
ENSG00000255983.1_5	AC007848.1	12	5500000	5520000	0.4431	rs11063456	-2.66	rs12582276	0.060346	5.68	-0.679002	720	lasso	0.08934	1.24e-05	-0.10499	0.916	0	0
ENSG00000281195.1_6	AC007878.1	2	71600000	71600000	0.1455	rs734248	2.56	rs2542547	0.0115	4.17	-0.95381	473	blup	0.0472	0.00129	-0.0216	0.983	0	0
ENSG00000224342.1_2	AC007879.1	2	208000000	208000000	0.1478	rs2709376	-2.27	rs3791997	-0.00509	3.78	0.55064	489	blup	0.00393	0.185	-0.46006	0.645	0	0
ENSG00000234902.6_6	AC007879.3	2	208000000	208000000	0.3116	rs2709376	-2.27	rs6739830	0.0773	-4.84	0.42451	487	blup	0.20369	1.9e-11	-0.69884	0.485	0	0
ENSG00000240440.1_6	AC007879.4	2	208000000	208000000	0.2097	rs2709376	-2.27	rs13010104	0.00417	3.65	-0.72699	455	blup	0.11634	5.95e-07	-0.65618	0.512	0	0
ENSG00000266877.1_5	AC007923.4	17	29910181	29964562	0.6906	rs7215931	-4.27	rs16966835	0.19825	6.99	-0.8076	358	lasso	0.477944	2.07e-29	-3.52829	0.000418	0.002	1000
ENSG00000140455.17_5	AC007950.1	15	63800000	63900000	0.3408	rs11629676	-3.55	rs11635675	0.349	8.43	2.1675	434	lasso	0.340284	1.76e-19	2.14529	0.0319	0.0916	131
ENSG00000259268.1_3	AC007950.2	15	63700000	63800000	0.2518	rs11856972	3.16	rs723428	0.144	-5.45	-0.9245	422	lasso	0.116282	5.99e-07	0.65181	0.515	0	0
ENSG00000262202.4_5	AC007952.4	17	19015313	19015949	0.2002	rs2428372	2.93	rs2472707	-0.004717	-3.47	1.80942	209	blup	0.05605	0.000489	-0.39621	0.692	0	0
ENSG00000285901.1_1	AC008012.1	12	4380000	4510000	0.8726	rs10849023	-4.43	rs3217862	0.621641	-11.04	0.454352	677	lasso	0.73869	1.17e-58	-0.89162	0.373	0	0
ENSG00000257261.5_7	AC008014.1	12	46800000	47300000	0.7292	rs2111774	-2.65	rs1492888	0.433576	9.3	-2.1811	577	enet	0.62158	5.08e-43	-1.5855	0.113	0	0
ENSG00000272369.1_6	AC008035.1	12	46900000	47000000	0.7474	rs2111774	-2.65	rs1492888	0.453585	9.5	-2.1811	425	enet	0.64758	5e-46	-1.69365	0.0903	0	0
ENSG00000276087.2_6	AC008073.3	2	24300000	24400000	0.525	rs2543662	5.79	rs1134516	0.273	-7.39	1.58771	315	blup	0.33981	1.89e-19	0.0745	0.941	0	0
ENSG00000258181.1_6	AC008083.2	12	47600000	47700000	0.3594	rs7136422	3.65	rs855155	0.189192	-6.34	-1.19672	473	lasso	0.16238	2.85e-09	1.22473	0.221	0	0
ENSG00000272156.1_6	AC008280.3	2	54300000	54300000	0.3467	rs1405834	2.91	rs17045370	0.24	-6.92	0.74162	450	lasso	0.2792	1.04e-15	-0.49505	0.621	0	0
ENSG00000268465.1_7	AC008403.2	19	48969094	48975688	0.3434	rs550455	-6.99	rs1799257	0.160874	-5.77	0.33698	530	lasso	0.16458	2.2e-09	-0.321	0.748	0	0
ENSG00000233937.6_6	AC008443.1	5	181000000	181000000	0.5735	rs7379313	-3.7	rs888709	0.421	-9.41	1.4894	191	enet	0.52348	2.83e-33	-1.85211	0.064	0	0
ENSG00000249476.1_5	AC008467.1	5	109000000	109000000	0.7172	rs10064960	-4.56	rs414724	0.68	11.55	0.4137	393	lasso	0.70944	3.53e-54	0.34842	0.728	0	0
ENSG00000268797.1_6	AC008537.1	19	41307202	41404187	0.4495	rs4803336	-4.47	rs3733829	0.323062	8.02	-2.19501	462	lasso	0.33854	2.28e-19	-2.4953	0.0126	0.1101	109
ENSG00000237440.9_5	AC008554.1	19	20718631	20748615	0.1941	rs10408291	-2.94	rs7258387	0.167307	6.21	0.48556	219	lasso	0.13287	8.98e-08	0.3826	0.702	0	0
ENSG00000258864.1_6	AC008575.1	5	112000000	112000000	0.0974	rs163618	3.44	rs4705739	-0.00448	-3.29	-0.1724	479	blup	0.02577	0.0139	-1.32616	0.185	0	0
ENSG00000249526.1_5	AC008667.1	5	139000000	139000000	0.1836	rs260735	-3.29	rs187804	-0.00357	3.59	0.3421	266	blup	0.06336	0.000219	1.20123	0.23	0	0
ENSG00000285868.1_2	AC008676.3	5	157000000	157000000	0.1397	rs1393209	5.6	rs2161396	0.105	-4.78	0.2227	552	lasso	0.06368	0.000211	0.07352	0.941	0	0
ENSG00000196826.7_6	AC008758.1	19	12572373	12662288	0.1477	rs731723	2.78	rs3745651	0.042418	-4.05	1.33824	307	enet	0.09402	7.35e-06	-0.8444	0.398	0	0
ENSG00000269755.1_6	AC008758.6	19	12543917	12595630	0.1002	rs731723	2.78	rs7255130	0.072582	4.26	-0.74229	294	blup	0.05544	0.000523	-0.3138	0.754	0	0
ENSG00000268400.5_6	AC008763.2	19	7694682	7707934	0.193	rs571497	-6.4	rs1674034	0.192233	-6.38	-0.42585	416	lasso	0.20213	2.31e-11	0.5649	0.572	0	0
ENSG00000267179.1_6	AC008770.2	19	12035890	12090105	0.1366	rs11670714	-4.15	rs10415994	0.021639	-4.68	-0.20513	327	lasso	0.01704	0.0376	0.2063	0.837	0	0
ENSG00000251054.1_5	AC008883.2	5	96600000	96600000	0.1927	rs10051637	4.14	rs6895915	0.0649	-4.66	-1.2118	406	enet	0.08046	3.32e-05	1.39281	0.164	0	0
ENSG00000228650.2_2	AC008940.1	5	56100000	56100000	0.1931	rs1296284	2.96	rs30357	-0.000827	3.66	-0.067	529	blup	0.0115	0.0721	-0.62557	0.532	0	0
ENSG00000196696.12_7	AC009022.1	16	70010200	70099851	0.1437	rs12325419	4	rs1808417	0.12529	-5.32	-0.585876	226	lasso	0.111919	9.82e-07	0.64931	0.516	0	0
ENSG00000286221.1_1	AC009070.1	16	80862633	81040499	0.1935	rs8051027	3.4	rs12448368	0.064766	4.75	1.07779	784	lasso	0.079016	3.89e-05	1.26119	0.207	0	0
ENSG00000284685.1_3	AC009093.10	16	29150700	29342625	0.1404	rs1364182	3.27	rs8053800	0.141063	5.78	0.232707	165	lasso	0.142577	2.92e-08	0.73876	0.46	0	0
ENSG00000260517.3_6	AC009093.2	16	29150982	29228027	0.1339	rs1364182	3.27	rs8053800	0.151658	5.8	0.232707	152	lasso	0.158901	4.3e-09	0.5043	0.614	0	0
ENSG00000277999.1_5	AC009093.6	16	29283541	29284093	0.2091	rs1364182	3.27	rs3851775	0.227492	-6.81	-0.402271	155	enet	0.222739	1.74e-12	0.59767	0.55	0	0
ENSG00000260300.5_6	AC009119.2	16	83941737	83985050	0.178	rs11640901	3.97	rs1000710	0.041609	4.45	0.530877	986	lasso	0.050817	0.000869	-0.27322	0.785	0	0
ENSG00000259972.2_6	AC009120.2	16	74339025	74369244	0.1937	rs12444150	-3.78	rs9927929	0.154931	-5.88	0.798433	375	lasso	0.107719	1.58e-06	-0.45726	0.647	0	0
ENSG00000260092.1_6	AC009163.2	16	75562430	75579326	0.2189	rs3743607	3.82	rs7198138	0.073527	4.79	0.064505	372	lasso	0.062241	0.000248	-0.64828	0.517	0	0
ENSG00000261717.5_6	AC009163.4	16	75446582	75498604	0.1584	rs3743607	3.82	rs451589	0.003575	4.08	0.860422	354	blup	0.005692	0.147	-0.06004	0.952	0	0
ENSG00000227292.1_5	AC009229.1	2	38400000	38500000	0.2268	rs4143268	3.25	rs2084420	0.205	6.42	-0.28105	558	lasso	0.19008	1.02e-10	-0.28115	0.779	0	0
ENSG00000283031.1_5	AC009242.1	2	23900000	23900000	0.1114	rs12616649	5.45	rs2081302	0.106	-5.21	4.03597	468	lasso	0.09219	9.01e-06	-4.44014	8.99e-06	0.0558	215
ENSG00000245719.1_5	AC009292.1	15	68100000	68100000	0.0933	rs8042507	4.16	rs3825979	0.0606	4.56	2.1734	378	blup	0.063399	0.000218	2.78414	0.00537	0.049	245
ENSG00000285984.1_1	AC009301.1	2	31100000	31100000	0.1388	rs606089	4.05	rs744638	0.141	-5.76	-0.21027	643	enet	0.14783	1.58e-08	0.37258	0.709	0	0
ENSG00000236255.1_5	AC009404.1	2	119000000	119000000	0.1418	rs1808458	-2.39	rs17499330	0.0918	-4.9	0.05538	469	lasso	0.07712	4.8e-05	-0.29518	0.768	0	0
ENSG00000286075.1_1	AC009412.1	7	6370000	6390000	0.4256	rs2251188	-5.84	rs702485	0.304591	8.21	-2.40496	306	enet	0.38984	8.48e-23	-1.95971	0.05	0	0
ENSG00000229195.1_6	AC009495.1	2	167000000	167000000	0.4745	rs12151636	2.82	rs12478776	0.214	7.43	-0.41646	456	enet	0.41011	3.12e-24	-1.23044	0.219	0	0
ENSG00000232411.1_6	AC009495.2	2	167000000	167000000	0.2686	rs12151636	2.82	rs6717367	0.152	6.1	-1.699	433	lasso	0.25794	1.81e-14	-1.1806	0.238	0	0
ENSG00000273958.1_6	AC009560.1	15	60900000	60900000	0.1674	rs184638	3.93	rs11634195	-0.00285	4.65	0.6976	627	blup	0.000787	0.284	1.02709	0.304	0	0
ENSG00000285791.1_1	AC009879.3	8	67300000	67400000	0.1344	rs6997496	-4.04	rs35352031	0.089828	4.93	-1.6	286	lasso	0.12106	3.48e-07	-1.0555	0.291	0	0
ENSG00000226266.6_6	AC009961.1	2	161000000	161000000	0.3341	rs10173538	7.06	rs4665083	0.293	7.97	6.87568	485	lasso	0.29704	8.89e-17	6.32496	2.53e-10	0.01	1000
ENSG00000272555.1_5	AC009974.1	2	220000000	220000000	0.4108	rs897877	-6.15	rs6704575	0.502	9.96	0.99909	374	enet	0.51409	1.9e-32	0.40114	0.688	0	0
ENSG00000256646.7_7	AC010132.3	7	42900000	43000000	0.4352	rs2190947	-3	rs602524	0.497478	10.1	2.82039	450	lasso	0.510656	3.77e-32	2.97785	0.0029	0.0131	913
ENSG00000250608.1_5	AC010210.1	3	131000000	131000000	0.1943	rs9289395	-3.28	rs10512802	0.107776	-5.45	-0.567481	444	lasso	0.106755	1.76e-06	0.51167	0.609	0	0
ENSG00000283088.1_6	AC010487.3	19	53383916	53466021	0.2908	rs2288421	3.2	rs7251313	0.048712	-5.02	0.24853	504	lasso	0.11567	6.42e-07	-1.6025	0.109	0	0
ENSG00000268746.1_6	AC010519.1	19	48110781	48236355	0.1732	rs1035390	3.84	rs2974225	0.158797	5.73	0.84413	499	lasso	0.13195	9.99e-08	1.0951	0.273	0	0
ENSG00000268750.6_6	AC010522.1	19	58331087	58370309	0.2575	rs862701	2.89	rs2285615	0.313598	-8.01	-0.81671	502	lasso	0.29226	1.73e-16	0.8205	0.412	0	0
ENSG00000260851.6_6	AC010542.3	16	66503715	66551215	0.6346	rs6499078	3.03	rs16956585	0.575171	10.74	0.035814	483	lasso	0.680396	3.72e-50	0.20798	0.835	0	0
ENSG00000261519.3_5	AC010542.4	16	66583183	66585092	0.2202	rs6499078	3.03	rs16956585	0.139381	5.78	0.035814	424	blup	0.145027	2.19e-08	0.34028	0.734	0	0
ENSG00000261611.6_6	AC010547.4	16	71481503	71523214	0.2163	rs9925415	2.72	rs7184543	0.03081	-4.16	-1.50949	338	blup	0.100919	3.39e-06	0.58014	0.562	0	0
ENSG00000268119.5_5	AC010615.2	19	21627043	21646710	0.2206	rs7259739	-3.27	rs4808279	0.083307	5.12	0.07905	302	enet	0.11547	6.57e-07	-0.1569	0.875	0	0
ENSG00000269237.1_7	AC010615.4	19	21587961	21674068	0.6585	rs7259739	-3.27	rs8112960	0.639057	-11.26	-0.43602	321	enet	0.71324	9.84e-55	0.0208	0.983	0	0
ENSG00000285505.1_2	AC010616.2	19	42461031	42498384	0.211	rs4141062	3.88	rs12977527	0.338388	8.2	-1.21321	224	lasso	0.34468	9.16e-20	-0.7685	0.442	0	0
ENSG00000269469.1_6	AC010619.1	19	49966009	49989488	0.4039	rs1132990	3.3	rs1578944	0.309379	7.98	0.15341	376	lasso	0.30873	1.72e-17	0.2335	0.815	0	0
ENSG00000273008.1_5	AC010864.1	10	43600000	43600000	0.1574	rs2503876	-2.75	rs12241923	0.090334	5.3	-1.56855	390	lasso	0.07652	5.13e-05	-1.48	0.138	0	0
ENSG00000269973.1_5	AC010969.2	2	10100000	10100000	0.2288	rs6758633	3.14	rs2303914	0.111	-4.74	-0.20119	531	enet	0.13816	4.87e-08	0.42557	0.67	0	0
ENSG00000229618.2_5	AC011287.1	7	12800000	13800000	0.346	rs7799548	-3.15	rs1468804	0.18888	6.24	-1.63773	1182	lasso	0.159022	4.24e-09	-1.63018	0.103	0	0
ENSG00000284772.1_2	AC011330.3	15	43900000	43900000	0.0494	rs525403	-2.76	rs2447196	0.0247	-4.06	1.4293	259	lasso	0.005469	0.152	-1.38858	0.165	0	0
ENSG00000197813.5_5	AC011450.1	19	49834874	49843560	0.2617	rs1132990	3.3	rs254660	0.183094	-6.72	-1.21759	383	lasso	0.20404	1.82e-11	1.283	0.199	0	0
ENSG00000267827.5_6	AC011468.2	19	52633801	52674786	0.2299	rs961552	-3	rs1978242	-0.00141	3.46	-2.18474	588	blup	0.05768	0.000409	0.5997	0.549	0	0
ENSG00000267149.2_6	AC011476.2	19	55538961	55565296	0.598	rs1654421	-3.77	rs6509916	0.498913	10.17	1.90187	464	lasso	0.59651	2.61e-40	1.6603	0.0968	0	0
ENSG00000267581.1_6	AC011477.4	19	19871847	19932525	0.1857	rs2304130	4.56	rs1975165	0.199007	6.35	-1.03584	322	lasso	0.19091	9.18e-11	-1.0712	0.284	0	0
ENSG00000130204.13_6	AC011481.1	19	45393826	45406946	0.2378	rs17356664	-9.8	rs11667640	0.208517	6.24	1.50213	413	lasso	0.17408	7.06e-10	1.7775	0.0755	0	0
ENSG00000268573.1_6	AC011815.1	18	32860831	32870165	0.2296	rs7239712	2.44	rs8089948	0.06606	-5.22	-0.23121	407	enet	0.13887	4.49e-08	-0.79678	0.426	0	0
ENSG00000274184.1_5	AC011815.2	18	32848182	32850202	0.1639	rs7239712	2.44	rs4799791	0.08835	-5.67	-0.11385	396	enet	0.12166	3.25e-07	-0.95989	0.337	0	0
ENSG00000263917.1_6	AC011825.3	18	29598792	29691742	0.5006	rs1426723	3.96	rs11081741	0.41618	9.29	-0.91712	497	enet	0.46283	3.35e-28	-1.01737	0.309	0	0
ENSG00000279145.2_5	AC011912.1	15	55500000	55500000	0.3789	rs7175728	-2.97	rs3809540	0.474	9.81	-0.7308	444	lasso	0.478661	1.81e-29	-0.68859	0.491	0	0
ENSG00000250957.1_6	AC012055.1	4	175000000	175000000	0.1522	rs13136010	-3.04	rs2332794	-0.001171	-3.05	-0.120338	439	blup	0.03643	0.00425	0.21963	0.826	0	0
ENSG00000235072.2_5	AC012074.1	2	25600000	25600000	0.2704	rs7560488	-3	rs11892454	0.0499	-4.48	1.2291	322	blup	0.16156	3.14e-09	-1.79673	0.0724	0	0
ENSG00000285982.1_1	AC012213.5	8	104000000	105000000	0.5516	rs581610	-5.47	rs2241777	0.614498	10.96	-0.218	448	lasso	0.60813	1.52e-41	-0.212	0.832	0	0
ENSG00000267228.7_7	AC012254.2	18	44634559	44702716	0.3197	rs7238472	2.59	rs2117373	0.36186	8.53	0.02038	542	lasso	0.35241	2.87e-20	0.00256	0.998	0	0
ENSG00000285667.1_1	AC012291.2	15	85300000	85300000	0.1692	rs8039875	-2.49	rs17599989	0.175	-6.18	-0.8713	367	lasso	0.173594	7.48e-10	0.95349	0.34	0	0
ENSG00000268912.1_5	AC012313.5	19	58939999	58942515	0.1222	rs551116	2.71	rs12980907	0.082325	-5.41	1.89254	303	lasso	0.12851	1.48e-07	-1.7087	0.0875	0	0
ENSG00000272994.1_5	AC012360.3	2	106000000	106000000	0.2552	rs6742097	3.38	rs2679876	0.231	6.82	-0.37399	570	lasso	0.23733	2.69e-13	-0.14417	0.885	0	0
ENSG00000235840.1_5	AC012363.2	2	121000000	121000000	0.4088	rs6541725	2.32	rs3931841	0.392	-8.91	-0.00493	341	lasso	0.39726	2.56e-23	-0.04954	0.96	0	0
ENSG00000275443.1_6	AC012409.2	15	96500000	96800000	0.2483	rs1807898	-3.09	rs4349098	-0.00211	4.15	1.5147	678	enet	0.115269	6.72e-07	-1.06186	0.288	0	0
ENSG00000286165.1_1	AC012488.2	2	191000000	191000000	0.7387	rs10202029	3.47	rs2289226	0.866	-13.02	-1.36931	287	lasso	0.86729	3.11e-87	1.3745	0.169	0	0
ENSG00000258976.1_5	AC013451.2	14	75100000	75100000	0.1694	rs12881778	3.44	rs12434356	0.17074	6	0.83599	357	enet	0.15603	6.04e-09	0.82685	0.408	0	0
ENSG00000260123.1_5	AC013565.1	15	89600000	89600000	0.4768	rs3743398	3.18	rs7162943	0.21	-7.47	0.1713	454	lasso	0.32036	3.25e-18	0.22069	0.825	0	0
ENSG00000259345.6_6	AC013652.1	15	39200000	39700000	0.4516	rs12594730	3.08	rs878728	0.149	6.03	1.7458	850	enet	0.248232	6.52e-14	1.45837	0.145	0	0
ENSG00000259447.1_6	AC013652.2	15	39600000	39600000	0.2803	rs12594730	3.08	rs878728	0.0884	5.16	1.7458	573	blup	0.119984	3.93e-07	0.79811	0.425	0	0
ENSG00000285579.1_1	AC015687.1	8	71600000	72100000	0.1581	rs10104134	2.94	rs1353058	0.153536	-5.85	0.7	630	enet	0.14928	1.34e-08	-0.4611	0.645	0	0
ENSG00000266728.5_7	AC015688.4	17	25950390	25967803	0.2923	rs17703289	3.39	rs2945412	0.214621	6.6	-0.13335	319	lasso	0.296357	9.78e-17	0.70198	0.483	0	0
ENSG00000270091.1_5	AC015726.1	17	19799903	19800600	0.0974	rs169412	4.88	rs7209653	0.091866	-4.57	1.98487	293	lasso	0.077138	4.79e-05	-1.98525	0.0471	0.3158	38
ENSG00000284526.1_4	AC015802.6	17	74559792	74566626	0.3628	rs2240772	4.92	rs8070870	0.054737	-5.59	0.74339	501	lasso	0.098617	4.39e-06	-0.79374	0.427	0	0
ENSG00000267374.1_7	AC016205.1	18	36786888	37380282	0.1318	rs7226835	-2.85	rs1077388	0.13833	5.57	-1.35141	556	enet	0.14921	1.35e-08	-2.27231	0.0231	0.087	138
ENSG00000270964.1_5	AC016355.1	15	67800000	67800000	0.1561	rs8042507	4.16	rs2583587	0.0593	4.64	3.3233	409	blup	0.092135	9.07e-06	3.08371	0.00204	0.0645	186
ENSG00000273258.1_5	AC016737.2	2	175000000	175000000	0.1634	rs1530761	2.65	rs9287970	0.0426	-3.96	-1.48625	402	blup	0.04533	0.00159	0.86477	0.387	0	0
ENSG00000274769.1_6	AC016747.4	2	61300000	61400000	0.132	rs6737373	4.37	rs13411201	0.0333	3.67	-0.93526	330	lasso	0.03322	0.00606	0.10264	0.918	0	0
ENSG00000226380.9_7	AC016831.1	7	131000000	131000000	0.5228	rs7803075	4.76	rs731730	0.345262	8.23	-0.784772	405	lasso	0.386693	1.4e-22	-0.32187	0.748	0	0
ENSG00000285596.1_1	AC017116.2	7	44100000	44100000	0.102	rs757859	-3.48	rs17551738	0.033758	-4.37	1.5113	361	enet	0.036386	0.00427	-1.58609	0.113	0	0
ENSG00000241679.2_6	AC018450.1	3	143000000	143000000	0.2009	rs1533939	-2.96	rs17572584	0.056714	-5.45	-0.12098	541	enet	0.224475	1.4e-12	0.9042	0.366	0	0
ENSG00000263798.2_6	AC018521.1	17	46022790	46059102	0.5876	rs2525103	4.03	rs8076163	0.383756	8.75	-1.19944	391	enet	0.395391	3.47e-23	-1.21516	0.224	0	0
ENSG00000256206.2_6	AC018523.2	11	14500000	14500000	0.1037	rs1528667	-3.83	rs2575859	0.073954	-5.06	-1.78463	340	enet	0.09828	4.56e-06	1.74933	0.0802	0	0
ENSG00000261436.5_5	AC018554.1	16	60393746	60476149	0.6442	rs2043592	2.37	rs6500105	0.237512	7.54	0.570073	411	enet	0.49446	9.01e-31	-0.12208	0.903	0	0
ENSG00000275778.2_6	AC018630.2	12	11000000	11300000	0.8104	rs2607900	-3.07	rs7132674	0.876269	13.07	-0.016786	509	lasso	0.87791	9.45e-91	0.01228	0.99	0	0
ENSG00000271344.1_5	AC018638.6	7	128000000	128000000	0.1724	rs7806863	3.44	rs4731559	-0.002524	3	0.389183	358	blup	0.054791	0.000562	-1.38802	0.165	0	0
ENSG00000271553.1_5	AC018638.7	7	128000000	128000000	0.2914	rs7806863	3.44	rs2443110	0.1963	-6.32	-2.30986	357	lasso	0.20047	2.83e-11	2.4475	0.0144	0.0317	378
ENSG00000268500.5_6	AC018755.2	19	52115344	52150142	0.3263	rs7250000	-5.48	rs7250849	0.329765	-8.16	2.08488	589	lasso	0.37034	1.84e-21	-2.178	0.0294	0.1165	103
ENSG00000283321.1_1	AC019117.3	7	17300000	17500000	0.4685	rs1917368	-4.43	rs17700436	0.303602	7.73	-1.51504	651	lasso	0.388471	1.06e-22	-1.75123	0.0799	0	0
ENSG00000236760.1_5	AC019118.2	2	3140000	3150000	0.2005	rs10197139	-3.04	rs13389086	0.00829	-3.59	-1.21358	550	blup	0.03675	0.0041	1.31772	0.188	0	0
ENSG00000272777.1_5	AC019131.2	4	100000000	100000000	0.1296	rs17027845	2.89	rs6837685	0.061977	4.55	-1.08447	502	blup	0.08281	2.56e-05	-1.12931	0.259	0	0
ENSG00000266450.1_5	AC019183.1	18	1655178	1779956	0.1521	rs2052418	-2.84	rs12457627	0.1233	-5.62	1.98138	541	lasso	0.09515	6.48e-06	-2.27146	0.0231	0.0341	352
ENSG00000216054.1	AC019201.1	2	158000000	158000000	0.1796	rs2198581	-3.65	rs2848646	-0.00515	3.83	0.37638	271	blup	0.00846	0.104	-2.23618	0.0253	0.0399	301
ENSG00000283239.1_1	AC019257.8	8	1710000	1910000	0.4851	rs17063040	-2.79	rs4875958	0.030508	-4.9	1.62	827	enet	0.2552	2.6e-14	-0.2837	0.777	0	0
ENSG00000139053.3_3	AC020613.1	12	15100000	15100000	0.8271	rs247342	-2.47	rs10772822	0.556211	10.91	0.41768	392	enet	0.70659	9.11e-54	0.45304	0.651	0	0
ENSG00000274979.1_5	AC020656.2	12	69700000	69700000	0.3871	rs2168029	-5.7	rs10784774	0.254032	-7.51	5.28358	537	lasso	0.30518	2.84e-17	-5.72747	1.02e-08	0	1000
ENSG00000285952.1_1	AC020663.4	16	4827940	4851424	0.1432	rs12599768	-4.07	rs2075465	0.040866	-4.22	0.714882	389	blup	0.065323	0.000176	-1.78659	0.074	0	0
ENSG00000267216.1_6	AC020915.1	19	58790332	58826563	0.1956	rs551116	2.71	rs3848524	0.18571	-6.16	-1.15446	350	lasso	0.18062	3.21e-10	1.2655	0.206	0	0
ENSG00000283515.1_5	AC020915.5	19	58740280	58826549	0.169	rs551116	2.71	rs3848524	0.163091	-5.81	-1.15446	368	lasso	0.14977	1.26e-08	1.2612	0.207	0	0
ENSG00000267531.1	AC020922.1	19	55851254	55856561	0.2765	rs1654421	-3.77	rs1870073	0.314216	-8.06	-0.25469	512	lasso	0.31655	5.63e-18	0.2694	0.788	0	0
ENSG00000260774.1_7	AC021087.3	5	214000	217000	0.1084	rs699644	2.5	rs28416084	0.0279	-4.49	0.7978	288	lasso	0.07585	5.53e-05	-1.03586	0.3	0	0
ENSG00000286001.1_1	AC021087.5	5	218000	315000	0.3507	rs699644	2.5	rs7701452	0.244	-7.04	0.6232	289	blup	0.30581	2.6e-17	-0.54576	0.585	0	0
ENSG00000259548.1_5	AC021483.1	15	80100000	80100000	0.4537	rs12439191	2.73	rs8923	0.255	7.66	1.9089	570	enet	0.3492	4.65e-20	1.59202	0.111	0	0
ENSG00000261229.6_6	AC021483.2	15	80100000	80100000	0.2572	rs4779079	2.25	rs2297773	0.0511	4.85	-0.3155	564	lasso	0.088055	1.43e-05	-0.17783	0.859	0	0
ENSG00000267780.2_6	AC021594.2	18	77552726	77576529	0.5781	rs3826573	3.23	rs2061566	0.35212	8.46	-0.32031	403	lasso	0.43469	4.89e-26	0.82712	0.408	0	0
ENSG00000273674.4_5	AC021752.1	15	51100000	51200000	0.6905	rs3098183	-6.11	rs12916255	0.561	10.47	-2.8798	488	lasso	0.650174	2.43e-46	-3.88393	0.000103	0.1765	68
ENSG00000259309.2_5	AC021818.1	15	70100000	70100000	0.2031	rs4777168	2.69	rs2415070	0.0697	-4.65	-0.1595	527	enet	0.106272	1.86e-06	0.64216	0.521	0	0
ENSG00000272800.2_6	AC021851.1	2	184000000	184000000	0.1715	rs7596050	-2.32	rs11883456	0.0987	-4.57	0.88095	386	blup	0.06826	0.000128	-2.04724	0.0406	0.0215	557
ENSG00000206567.9_6	AC022007.1	3	10000000	10100000	0.4752	rs9860117	2.24	rs17050704	0.701857	-11.76	1.8738	522	enet	0.698036	1.49e-52	-1.93304	0.0532	0	0
ENSG00000250415.1_6	AC022113.2	5	16600000	16600000	0.5105	rs6880043	-3.55	rs256890	0.388	8.88	-0.9264	485	enet	0.38241	2.77e-22	-0.81438	0.415	0	0
ENSG00000260695.1_5	AC022164.1	16	65895015	65897687	0.1258	rs8061363	-2.77	rs3843725	0.037931	4.39	-0.688789	585	blup	0.087636	1.5e-05	-0.24276	0.808	0	0
ENSG00000254777.5_3	AC022182.1	8	61800000	61900000	0.224	rs6981399	11.55	rs12544305	0.158562	-6.06	-1.02	424	enet	0.13701	5.57e-08	-0.2578	0.797	0	0
ENSG00000272410.5_6	AC022384.1	3	10300000	10300000	0.4256	rs7634392	2.95	rs35683	0.275855	-8.26	0.302308	618	lasso	0.324311	1.84e-18	-0.69939	0.484	0	0
ENSG00000242288.9_6	AC022400.3	10	75400000	75500000	0.5421	rs11596526	2.25	rs2894040	0.499094	-9.99	0.11318	248	lasso	0.50684	8.03e-32	-0.175	0.861	0	0
ENSG00000271816.1_6	AC022400.5	10	75500000	75500000	0.5477	rs11596526	2.25	rs2894040	0.503931	-10.02	0.11318	246	lasso	0.50527	1.1e-31	-0.153	0.879	0	0
ENSG00000272916.5_7	AC022400.7	10	75600000	75600000	0.159	rs11596526	2.25	rs7099599	0.035163	4.44	-0.22786	233	blup	0.09216	9.04e-06	0.00756	0.994	0	0
ENSG00000284762.1_3	AC022414.1	5	76400000	76700000	0.2372	rs6889411	-3.7	rs9293709	0.123	-5.61	-0.5312	762	enet	0.12505	2.2e-07	0.65353	0.513	0	0
ENSG00000234238.1_5	AC022498.1	3	188000000	188000000	0.3274	rs3774298	-4.61	rs16863021	0.088856	7.2	-0.002198	538	lasso	0.211029	7.62e-12	0.17972	0.857	0	0
ENSG00000267940.1_5	AC022762.2	11	6220000	6220000	0.357	rs16914845	2.33	rs11602274	0.261753	7.27	-0.88471	593	enet	0.24674	7.92e-14	-0.846	0.398	0	0
ENSG00000248538.7_5	AC022784.1	8	9010000	9280000	0.2466	rs1562211	-6.97	rs1045529	0.278596	8.32	-6.52	759	lasso	0.30479	3e-17	-6.7242	1.77e-11	0	1000
ENSG00000253704.1_6	AC023632.2	8	95600000	95600000	0.2587	rs6987256	3.39	rs3019280	0.188854	6.55	-1.2	456	lasso	0.19861	3.56e-11	-0.6788	0.497	0	0
ENSG00000255621.1_7	AC023790.2	12	13200000	13200000	0.6586	rs2306765	-2.9	rs6488578	0.354635	-8.42	0.324978	620	lasso	0.56336	5.69e-37	-0.54454	0.586	0	0
ENSG00000257534.1_6	AC023794.5	12	54600000	54600000	0.6785	rs7301225	3.18	rs2279402	0.61092	-10.94	0.866317	443	enet	0.66844	1.32e-48	-0.99997	0.317	0	0
ENSG00000260470.1_6	AC023794.6	12	54500000	54500000	0.4905	rs7301225	3.18	rs2279402	0.341717	-8.73	0.866317	430	enet	0.38564	1.66e-22	-1.01649	0.309	0	0
ENSG00000259912.1_5	AC023813.1	16	48654230	48655944	0.0698	rs8049005	3.72	rs989070	0.036817	-3.76	1.37207	338	blup	0.031131	0.00765	-0.76646	0.443	0	0
ENSG00000260052.1_6	AC023813.3	16	48671054	48672630	0.0739	rs8049005	3.72	rs7185541	0.049882	4.48	1.63906	351	lasso	0.047328	0.00128	1.63929	0.101	0	0
ENSG00000259580.1_6	AC023908.2	15	40100000	40100000	0.136	rs900054	3.56	rs16970168	-0.00453	3.08	0.3169	499	blup	0.023805	0.0174	0.24071	0.81	0	0
ENSG00000230649.2_4	AC024084.1	7	136000000	136000000	0.4305	rs3112354	-3.43	rs7808376	0.306614	7.8	-0.242473	480	enet	0.335187	3.75e-19	-0.37727	0.706	0	0
ENSG00000258234.1_5	AC024257.1	12	48600000	48700000	0.4818	rs11168236	-4.04	rs901964	0.555898	-10.45	2.47507	526	enet	0.55001	1.07e-35	-2.64035	0.00828	0.0333	360
ENSG00000273765.1_6	AC024257.4	12	48800000	48800000	0.197	rs4760698	3.23	rs2634663	0.131244	-6.3	2.53124	471	enet	0.16512	2.06e-09	-1.48496	0.138	0	0
ENSG00000275228.1_5	AC024257.5	12	48700000	48700000	0.1558	rs4760698	3.23	rs17122565	0.061467	-4.39	1.57434	483	blup	0.06481	0.000187	-2.62291	0.00872	0.0719	167
ENSG00000264066.6_6	AC024267.1	17	27188090	27188984	0.0913	rs12451955	4.43	rs1060244	0.103998	5.06	0.57961	312	enet	0.097012	5.26e-06	0.57569	0.565	0	0
ENSG00000253573.2_6	AC024382.1	8	128000000	128000000	0.1361	rs12679253	3.39	rs11992634	-0.005154	-3.41	-0.535	562	blup	-0.00162	0.409	1.0313	0.302	0	0
ENSG00000255910.1_6	AC024901.1	12	19900000	20200000	0.3767	rs4762956	3.47	rs10841298	0.238604	7.26	-0.544411	622	lasso	0.28571	4.27e-16	-0.69938	0.484	0	0
ENSG00000275481.1_6	AC025031.4	12	46800000	46800000	0.5713	rs2111774	-2.65	rs1492888	0.352224	8.4	-2.1811	340	enet	0.49265	1.28e-30	-1.35051	0.177	0	0
ENSG00000267416.1_5	AC025048.4	17	58156670	58166056	0.4463	rs2665397	-8.36	rs2087840	0.44118	9.3	-0.07208	229	enet	0.442	1.37e-26	-0.45327	0.65	0	0
ENSG00000249994.1_5	AC025187.1	5	4030000	4040000	0.4343	rs6887047	2.89	rs580641	0.397	-9.15	-1.3733	548	enet	0.47164	6.67e-29	1.10398	0.27	0	0
ENSG00000258052.1_6	AC025263.2	12	70200000	70200000	0.5842	rs2168029	-5.7	rs1531302	0.197987	-7.36	-0.047926	573	lasso	0.50302	1.71e-31	0.4297	0.667	0	0
ENSG00000198106.8_7	AC025279.1	16	29302541	29383431	0.143	rs1364182	3.27	rs153209	0.09487	-5	-1.15301	179	blup	0.12116	3.44e-07	1.83904	0.0659	0	0
ENSG00000259992.1_6	AC025287.1	16	75575297	75642343	0.1508	rs3743607	3.82	rs2641804	0.030899	4.85	-0.05669	405	enet	0.054201	0.000599	0.41201	0.68	0	0
ENSG00000249409.1_5	AC025741.1	4	122000000	122000000	0.3152	rs4833657	2.67	rs6838858	0.245398	7.07	0.62707	419	lasso	0.2075	1.18e-11	0.60886	0.543	0	0
ENSG00000245522.2_5	AC026250.1	11	9780000	9780000	0.1666	rs10840291	4.11	rs7128698	0.000559	-3.75	0.87889	351	blup	0.05057	0.000893	-3.3033	0.000956	0.0318	377
ENSG00000266313.1_5	AC026254.2	17	25660282	25675517	0.2698	rs17703289	3.39	rs2270758	0.139515	5.9	3.33364	285	lasso	0.127497	1.67e-07	3.6279	0.000286	0.002	1000
ENSG00000256249.1_5	AC026333.3	12	123000000	123000000	0.2526	rs1106241	-3.16	rs1798192	0.203367	-6.37	-1.10533	302	lasso	0.18497	1.89e-10	1.17143	0.241	0	0
ENSG00000236385.1_5	AC026355.2	3	177000000	177000000	0.1169	rs1489617	3.11	rs6802821	-0.001648	3.14	-0.333475	393	blup	0.041838	0.00234	0.24298	0.808	0	0
ENSG00000275409.1_5	AC026367.2	12	119000000	119000000	0.1768	rs11068803	-3.71	rs17619932	0.115424	-6.06	0.572439	444	blup	0.12021	3.83e-07	-0.26932	0.788	0	0
ENSG00000275759.1_5	AC026367.3	12	119000000	119000000	0.1646	rs11068803	-3.71	rs17512609	0.20308	-6.78	-0.098991	443	lasso	0.20967	9.03e-12	0.10626	0.915	0	0
ENSG00000259900.5_7	AC026464.1	16	69369179	69385633	0.3422	rs11864025	-2.95	rs1127231	0.369709	8.65	0.504686	308	lasso	0.375961	7.65e-22	0.91357	0.361	0	0
ENSG00000260371.1_6	AC026464.3	16	69368994	69390209	0.4484	rs11864025	-2.95	rs1127231	0.35156	8.44	0.504686	311	lasso	0.390092	8.14e-23	1.15156	0.25	0	0
ENSG00000260914.3_6	AC026464.4	16	69333585	69356603	0.2854	rs11864025	-2.95	rs3087677	0.073891	-5.84	-1.62274	316	lasso	0.215665	4.26e-12	2.236	0.0254	0.0816	147
ENSG00000272617.3_5	AC026464.6	16	69362547	69368774	0.199	rs11864025	-2.95	rs1127231	0.277154	7.61	0.504686	305	lasso	0.279511	9.98e-16	0.45538	0.649	0	0
ENSG00000102921.8_4	AC026470.1	16	48572637	48654059	0.0606	rs8049005	3.72	rs989070	0.069193	-4.53	1.37207	339	lasso	0.063802	0.000209	-1.37279	0.17	0	0
ENSG00000286094.1_1	AC026740.3	5	717000	767000	0.1121	rs4535497	5.46	rs2013782	-0.00444	3.64	1.265	367	blup	0.04035	0.00275	0.75596	0.45	0	0
ENSG00000271869.1_5	AC026979.2	8	30000000	30000000	0.2225	rs2979489	-6.94	rs4733396	0.216699	6.58	-0.698	366	lasso	0.18204	2.7e-10	-0.8985	0.369	0	0
ENSG00000285669.1_1	AC026979.4	8	30000000	30100000	0.1696	rs2979489	-6.94	rs12548744	0.117644	5.27	-0.147	350	enet	0.10938	1.31e-06	-0.5181	0.604	0	0
ENSG00000270127.2_5	AC027020.2	15	101000000	101000000	0.6545	rs12324301	3.09	rs12460	0.464	-10.36	0.1652	585	enet	0.640563	3.4e-45	0.04141	0.967	0	0
ENSG00000253671.2_6	AC027117.1	8	17700000	17700000	0.4505	rs4406440	3.13	rs17125481	0.25773	8.74	-0.371	864	enet	0.31115	1.22e-17	0.0142	0.989	0	0
ENSG00000270036.1_5	AC027243.2	15	76600000	76600000	0.3849	rs2170998	-3.85	rs2461870	0.227	6.84	-1.8306	271	enet	0.287288	3.44e-16	-1.59976	0.11	0	0
ENSG00000272576.1_5	AC027271.1	4	52800000	52800000	0.0492	rs711350	-2.47	rs398015	0.018644	-3.41	1.46513	174	enet	0.02416	0.0167	-0.54908	0.583	0	0
ENSG00000268798.1_6	AC027307.3	19	1440838	1441937	0.2841	rs4807440	-5.89	rs713042	-0.00515	3.44	-1.1118	402	blup	0.03873	0.00329	1.289	0.197	0	0
ENSG00000250806.2_5	AC027315.1	5	100000000	100000000	0.3591	rs12514914	4.21	rs6595421	0.0654	-5.1	-2.8801	271	blup	0.13976	4.05e-08	1.62966	0.103	0	0
ENSG00000249664.1_5	AC027338.1	5	82300000	82300000	0.269	rs6896787	2.4	rs255561	0.269	7.28	0.381	398	lasso	0.26716	5.3e-15	0.3803	0.704	0	0
ENSG00000284461.2_3	AC027644.4	7	66100000	66300000	0.1119	rs35111158	4.82	rs9986881	0.099831	4.57	0.498226	283	lasso	0.080077	3.46e-05	0.5293	0.597	0	0
ENSG00000249697.1_5	AC034245.1	5	55600000	55600000	0.4148	rs13184107	-3.41	rs590575	0.27	7.78	0.7113	518	enet	0.31053	1.33e-17	0.77529	0.438	0	0
ENSG00000249328.2_5	AC036214.1	8	80700000	80800000	0.4521	rs9643438	-2.97	rs10109063	0.168994	-6.63	1.93	420	enet	0.30898	1.66e-17	-1.6481	0.0993	0	0
ENSG00000242880.1_6	AC046136.1	3	115000000	115000000	0.2287	rs3732481	2	rs1459518	0.173713	5.95	0.237391	348	lasso	0.170858	1.04e-09	0.49456	0.621	0	0
ENSG00000257354.2_6	AC048341.1	12	63000000	63000000	0.3729	rs10784317	3.42	rs4763177	0.202499	-6.62	-1.19178	517	enet	0.26763	4.98e-15	1.38477	0.166	0	0
ENSG00000275180.1_6	AC048341.2	12	63000000	63000000	0.1642	rs10784317	3.42	rs7958597	0.019665	-4.1	-1.33241	508	enet	0.12148	3.32e-07	0.13835	0.89	0	0
ENSG00000259244.1_6	AC048382.2	15	85100000	85100000	0.336	rs17296856	-2.44	rs12911223	0.0514	-5.28	0.2575	369	blup	0.145727	2.02e-08	0.63456	0.526	0	0
ENSG00000285597.1_1	AC051619.10	15	45600000	45600000	0.0848	rs269868	-2.44	rs9921035	0.0602	-4.26	-0.0578	333	enet	0.092032	9.17e-06	0.05128	0.959	0	0
ENSG00000256973.1_6	AC053513.1	12	22600000	22600000	0.2587	rs12226966	2.28	rs6487309	0.14819	6.06	0.408331	411	lasso	0.15829	4.63e-09	0.29859	0.765	0	0
ENSG00000264187.1_6	AC055811.2	17	17105963	17140499	0.5316	rs3182911	-3.29	rs12600635	0.392062	-8.83	-2.97302	392	enet	0.381907	3e-22	3.33652	0.000848	0	1000
ENSG00000282278.1_6	AC058822.1	4	54200000	55200000	0.1221	rs218237	7.44	rs1481824	0.071396	-4.62	0.440624	804	enet	0.09482	6.72e-06	-0.4343	0.664	0	0
ENSG00000267547.1_5	AC060766.4	17	33730856	33731392	0.477	rs4796089	-3.52	rs997655	0.274684	7.41	0.82304	365	enet	0.299932	5.94e-17	1.28448	0.199	0	0
ENSG00000267711.1_5	AC060766.6	17	33727897	33730025	0.4726	rs4796089	-3.52	rs997655	0.238915	6.92	0.82304	365	enet	0.326356	1.37e-18	1.43965	0.15	0	0
ENSG00000267745.1_6	AC060766.7	17	33733703	33736787	0.6294	rs4796089	-3.52	rs997655	0.355319	8.36	0.82304	373	enet	0.431742	8.13e-26	1.23262	0.218	0	0
ENSG00000266970.1_5	AC061992.1	17	76356534	76369992	0.2028	rs2292641	-3.83	rs7220865	0.079528	4.34	2.02936	491	lasso	0.081939	2.82e-05	1.62366	0.104	0	0
ENSG00000235070.3_5	AC062015.1	2	227000000	227000000	0.1258	rs17195832	-2.42	rs908720	0.0109	-3.84	-0.13981	373	blup	0.05571	0.000508	-0.43863	0.661	0	0
ENSG00000224015.1_5	AC063976.1	5	132000000	132000000	0.1103	rs2631360	-7.99	rs11950562	0.0502	-4.28	-7.9339	396	blup	0.06227	0.000247	7.51801	5.56e-14	0.005	1000
ENSG00000261222.2_5	AC064805.1	17	72595979	72603368	0.8122	rs749780	-5.84	rs1699602	0.457597	9.48	-0.95364	474	enet	0.691886	1.06e-51	-1.44932	0.147	0	0
ENSG00000259235.1_5	AC066612.1	15	48500000	48500000	0.8594	rs4775719	2.62	rs964611	0.919	13.38	1.0275	374	lasso	0.910592	6.99e-104	1.10518	0.269	0	0
ENSG00000272338.2_5	AC067838.1	8	33200000	33200000	0.377	rs6996294	3.15	rs2676403	0.420414	9.55	1.61	235	blup	0.45854	7.29e-28	1.4297	0.153	0	0
ENSG00000231858.5_5	AC067945.3	2	192000000	192000000	0.1971	rs1607187	-3.66	rs10208033	0.166	-5.81	1.78832	363	lasso	0.15973	3.9e-09	-1.78562	0.0742	0	0
ENSG00000268955.2_6	AC068020.1	8	8050000	8050000	0.3345	rs2945230	-6.63	rs2980436	0.390104	-9.08	-6.47	299	enet	0.41922	6.82e-25	6.5583	5.44e-11	0	1000
ENSG00000262879.5_5	AC068152.1	17	45061411	45177689	0.742	rs199501	5.15	rs8080126	0.631479	11.14	1.76956	298	enet	0.678237	7.15e-50	1.28855	0.198	0	0
ENSG00000283217.1_5	AC068205.1	11	43600000	43700000	0.1146	rs6485413	-3.96	rs2074049	-0.001594	-3.28	-1.27267	555	blup	0.02775	0.0112	-0.5675	0.57	0	0
ENSG00000259753.1_7	AC068234.1	17	45331263	45421658	0.6049	rs199501	5.15	rs11079772	0.540667	10.41	0.2198	377	enet	0.666991	2.02e-48	0.93569	0.349	0	0
ENSG00000260274.1_5	AC068338.2	15	75700000	75700000	0.0981	rs2120019	-4.11	rs8025681	0.0944	-4.59	1.8119	230	lasso	0.054906	0.000555	-1.94319	0.052	0	0
ENSG00000178412.4_6	AC068473.1	18	77398928	77439745	0.1457	rs3826573	3.23	rs3826573	0.0853	-4.54	3.2342	428	lasso	0.04698	0.00133	-3.24353	0.00118	0	1000
ENSG00000274828.1_6	AC068473.5	18	77437287	77439358	0.204	rs3826573	3.23	rs2680752	0.1102	-5.22	2.75777	417	blup	0.0938	7.53e-06	-3.529	0.000417	0.004	1000
ENSG00000249319.2_6	AC068533.4	7	65600000	65600000	0.4898	rs937108	4.88	rs709609	0.445872	9.59	4.29584	216	lasso	0.556224	2.76e-36	3.12918	0.00175	0.5714	21
ENSG00000283674.2_1	AC068587.4	8	12300000	12500000	0.1883	rs7460395	6.15	rs12678154	0.013373	4.04	0.609	346	enet	0.0894	1.23e-05	0.1523	0.879	0	0
ENSG00000253377.1_6	AC068672.2	8	31100000	31200000	0.1872	rs16877914	-3.46	rs13255179	0.105073	-5.13	1.52	413	lasso	0.08277	2.57e-05	-1.1762	0.24	0	0
ENSG00000273972.1_5	AC068722.2	15	46000000	46000000	0.6866	rs2252546	1.89	rs11070467	0.665	-11.42	-0.744	362	enet	0.651373	1.74e-46	0.70116	0.483	0	0
ENSG00000284946.1_2	AC068831.7	15	91500000	91600000	0.5881	rs8039305	4.48	rs11073964	0.575	-10.64	0.0314	500	lasso	0.578768	1.72e-38	0.00123	0.999	0	0
ENSG00000277782.1_5	AC068870.2	15	81300000	81300000	0.2802	rs6495560	-3.79	rs11854045	0.0412	-4.05	-3.3145	460	enet	0.157074	5.34e-09	2.72303	0.00647	0.0408	294
ENSG00000280537.2_6	AC068946.1	2	220000000	220000000	0.4176	rs2293081	-4.88	rs1127102	0.338	8.44	-3.03404	401	lasso	0.41915	6.9e-25	-4.23607	2.27e-05	0.0471	255
ENSG00000272741.1_6	AC069257.3	3	196000000	196000000	0.174	rs2089979	-4.38	rs4916425	0.089477	4.95	1.08499	404	blup	0.089692	1.19e-05	1.89289	0.0584	0	0
ENSG00000189229.10_6	AC069277.1	3	6530000	6780000	0.1181	rs12630300	2.83	rs1551522	0.107125	5.16	0.667073	727	lasso	0.078451	4.14e-05	0.66707	0.505	0	0
ENSG00000269949.1_5	AC069307.1	4	57800000	57800000	0.1533	rs781663	-3.72	rs11730321	0.042428	-4.16	3.44779	545	blup	0.05263	0.000712	-3.13135	0.00174	0.0143	841
ENSG00000249240.2_6	AC069368.1	15	65100000	65200000	0.4613	rs2062250	-6.3	rs2200490	0.383	-9.47	0.7803	318	lasso	0.51005	4.25e-32	-0.99047	0.322	0	0
ENSG00000256950.2_6	AC069503.2	12	122000000	122000000	0.1784	rs2720034	-3.75	rs11043223	0.167635	5.89	-0.671856	336	lasso	0.12959	1.31e-07	-0.66002	0.509	0	0
ENSG00000228222.1_5	AC073050.1	2	168000000	168000000	0.4495	rs13000653	3.2	rs6720763	0.314	8.7	0.12822	452	lasso	0.40561	6.56e-24	-0.28562	0.775	0	0
ENSG00000254789.2_6	AC073172.1	11	15600000	15600000	0.3194	rs11023437	2.37	rs11023648	0.204934	6.55	-0.71317	478	lasso	0.17514	6.22e-10	-0.72906	0.466	0	0
ENSG00000254946.1_5	AC073172.2	11	15600000	15600000	0.2345	rs11023437	2.37	rs1552304	0.074973	4.99	-0.8287	479	enet	0.09154	9.69e-06	1.17285	0.241	0	0
ENSG00000264058.2_7	AC073508.2	17	38783608	38821393	0.1481	rs2715554	12.18	rs11659024	0.15077	-5.55	-0.93534	402	lasso	0.131511	1.05e-07	0.89542	0.371	0	0
ENSG00000257083.6_7	AC073530.1	12	67300000	67500000	0.1714	rs2700062	3.45	rs2177937	0.133613	5.46	-0.099536	650	lasso	0.08365	2.33e-05	0.01097	0.991	0	0
ENSG00000257835.1_6	AC073591.1	12	77800000	77800000	0.095	rs17043056	3.45	rs1405542	0.10176	-5.16	-1.42565	557	lasso	0.07139	9.04e-05	1.5991	0.11	0	0
ENSG00000255863.2_6	AC073610.2	12	49300000	49300000	0.3398	rs11834161	2.85	rs7981004	0.272054	-7.42	1.2007	338	lasso	0.30269	4.03e-17	-1.48321	0.138	0	0
ENSG00000272822.1_6	AC073610.3	12	49300000	49400000	0.3726	rs6580716	2.93	rs7981004	0.288854	-7.61	1.2007	354	lasso	0.33626	3.2e-19	-1.54331	0.123	0	0
ENSG00000256204.1_6	AC073862.1	12	131000000	131000000	0.2347	rs1211610	2.67	rs6486620	0.006904	6.37	-0.802379	632	blup	0.00663	0.131	-0.22834	0.819	0	0
ENSG00000229209.1_2	AC073987.1	2	104000000	104000000	0.1074	rs17028978	-2.13	rs7593742	0.0305	-3.56	0.0077	308	blup	0.03063	0.00809	1.38535	0.166	0	0
ENSG00000236501.5_6	AC074286.1	2	178000000	178000000	0.1451	rs1370539	3.13	rs2588882	0.136	5.45	-0.15609	568	lasso	0.09965	3.91e-06	-0.19204	0.848	0	0
ENSG00000229102.1_5	AC076966.1	3	179000000	179000000	0.3469	rs1861803	-2.71	rs2699887	0.334465	-8.24	1.10446	379	lasso	0.338087	2.44e-19	-0.82713	0.408	0	0
ENSG00000232053.6_7	AC078845.1	7	136000000	136000000	0.5134	rs3112354	-3.43	rs7808376	0.369252	8.54	-0.242473	581	enet	0.393355	4.82e-23	-0.15422	0.877	0	0
ENSG00000273329.1_5	AC078846.1	7	129000000	129000000	0.1611	rs11556924	3.62	rs6953987	0.197469	-6.51	-1.55238	346	enet	0.208115	1.1e-11	2.10846	0.035	0.1463	82
ENSG00000228144.2_6	AC078927.1	12	66500000	66600000	0.2827	rs10400419	-3.85	rs10878389	0.133875	-5.59	-2.78491	495	lasso	0.14481	2.25e-08	3.05801	0.00223	0.0169	712
ENSG00000242029.1_5	AC078980.1	3	109000000	110000000	0.0905	rs2713001	-2.53	rs16855836	0.009545	-3.39	-0.538151	358	blup	0.012794	0.0619	0.98706	0.324	0	0
ENSG00000253214.1_5	AC079209.1	8	82100000	82100000	0.4185	rs2294005	-2.74	rs13266020	0.388512	8.82	0.899	385	lasso	0.37277	1.26e-21	0.6999	0.484	0	0
ENSG00000250706.1_5	AC079340.1	4	153000000	153000000	0.1004	rs361197	4.95	rs4696314	0.025193	-4.32	2.627	402	lasso	0.0338	0.00568	-3.31773	0.000908	0.1071	112
ENSG00000241962.9_6	AC079447.1	2	99800000	99900000	0.1731	rs958778	2.54	rs2309519	0.0756	-4.83	0.79409	362	lasso	0.02147	0.0227	-0.73121	0.465	0	0
ENSG00000249685.1_5	AC079921.2	4	39100000	39100000	0.3766	rs6531659	-2.93	rs3796510	0.349891	-8.43	0.984274	451	lasso	0.38542	1.72e-22	-0.37071	0.711	0	0
ENSG00000237753.1_6	AC079922.2	2	113000000	113000000	0.0952	rs6734238	9.32	rs6746908	0.0917	-4.82	0.05154	473	enet	0.07808	4.32e-05	-0.55934	0.576	0	0
ENSG00000259820.1_6	AC083843.3	8	136000000	136000000	0.1748	rs4909338	-3.77	rs9969668	0.105429	4.73	-2.19	561	enet	0.06528	0.000177	-1.8695	0.0615	0	0
ENSG00000253182.1_5	AC084026.1	8	29400000	29400000	0.1785	rs4445269	2.86	rs11136083	0.1881	-6.56	0.225	441	lasso	0.17399	7.13e-10	-0.1921	0.848	0	0
ENSG00000282860.1_5	AC084035.1	3	127000000	127000000	0.1076	rs4577421	2.88	rs11712570	0.081994	4.82	-2.10254	463	lasso	0.073397	7.24e-05	-1.96567	0.0493	0.0276	434
ENSG00000283977.1_5	AC084337.2	11	6500000	6530000	0.7172	rs16914845	2.33	rs11555935	0.764688	12.22	-1.3776	668	lasso	0.76954	5.88e-64	-1.33972	0.18	0	0
ENSG00000259941.1_5	AC084782.1	15	56700000	56700000	0.1581	rs12902644	2.79	rs1627133	-0.00098	3.97	2.4109	306	blup	0.021358	0.0229	1.23391	0.217	0	0
ENSG00000272456.1_5	AC087045.2	8	136000000	136000000	0.1312	rs4909338	-3.77	rs9969668	0.158885	5.91	-2.19	573	lasso	0.13912	4.36e-08	-2.185	0.0289	0.1446	83
ENSG00000267426.5_7	AC087289.4	17	73894726	73926210	0.1638	rs1551619	-4.32	rs8065144	0.161427	-5.84	-0.30587	401	lasso	0.15893	4.29e-09	-0.33072	0.741	0	0
ENSG00000254695.1_5	AC087379.2	11	15700000	15700000	0.3902	rs1612783	2.31	rs11023648	0.265327	7.39	-0.71317	463	lasso	0.25977	1.42e-14	-0.67176	0.502	0	0
ENSG00000272092.1_5	AC087623.2	8	38200000	38200000	0.0885	rs2445007	-2.46	rs16887340	0.04823	-4.37	0.314	261	blup	0.05411	0.000606	-0.8094	0.418	0	0
ENSG00000259316.11_7	AC087632.1	15	64500000	64700000	0.5296	rs2062250	-6.3	rs11071799	0.22	-6.96	1.3393	348	enet	0.342253	1.32e-19	-4.21677	2.48e-05	0.0597	201
ENSG00000254288.1_6	AC087672.2	8	75000000	75000000	0.2059	rs10108786	-3.1	rs3816751	0.098	4.56	-1.09	401	lasso	0.0762	5.31e-05	-1.6613	0.0966	0	0
ENSG00000285920.1_1	AC087721.2	15	41600000	41700000	0.3831	rs12440045	6.74	rs11633799	0.372	9.13	-5.3341	317	lasso	0.409608	3.39e-24	-5.60943	2.03e-08	0.1053	114
ENSG00000259579.1_5	AC087762.1	15	101000000	101000000	0.1698	rs3784526	7.18	rs1979711	0.0597	-5.03	1.1298	647	enet	0.079665	3.62e-05	-1.31422	0.189	0	0
ENSG00000247363.2_5	AC090061.1	12	69100000	69100000	0.282	rs741344	-3.23	rs751046	0.051771	-5.58	-0.036026	539	lasso	0.1595	4.01e-09	0.16732	0.867	0	0
ENSG00000273270.1_5	AC090114.2	7	128000000	128000000	0.5497	rs7806863	3.44	rs1109552	0.571786	-10.58	-2.34115	367	enet	0.563654	5.33e-37	2.57119	0.0101	0.0374	321
ENSG00000254530.1_5	AC090124.1	11	29400000	29600000	0.2698	rs10767766	-2.12	rs1231702	0.237866	-7.09	0.37354	416	lasso	0.25137	4.32e-14	-0.53915	0.59	0	0
ENSG00000259652.1_5	AC090181.1	15	77300000	77300000	0.8479	rs2170998	-3.85	rs11639079	0.409	9.18	-0.2253	241	enet	0.638565	5.83e-45	0.07859	0.937	0	0
ENSG00000260988.1_6	AC090260.1	15	78400000	78400000	0.1519	rs12916463	3.68	rs8036417	0.138	5.46	-0.8347	405	lasso	0.104092	2.38e-06	-0.83472	0.404	0	0
ENSG00000245975.2_5	AC090515.2	15	59100000	59100000	0.1373	rs17821274	-3.42	rs4275799	0.115	5.03	-2.0398	487	lasso	0.080489	3.31e-05	-1.80886	0.0705	0	0
ENSG00000260392.5_5	AC090518.1	15	56800000	56900000	0.1662	rs1657948	-2.45	rs7168178	0.222	6.75	0.9213	307	lasso	0.199133	3.34e-11	1.07085	0.284	0	0
ENSG00000253270.1_5	AC090541.1	8	19500000	19500000	0.2355	rs17090735	-3.38	rs7835354	0.231464	-6.91	1.29	710	lasso	0.19797	3.85e-11	-1.2789	0.201	0	0
ENSG00000257239.1_5	AC090630.1	12	42200000	42300000	0.109	rs7296847	2.8	rs17604051	-0.00225	-3.57	0.431692	489	blup	0.05139	0.000816	-0.56689	0.571	0	0
ENSG00000253821.1_5	AC090796.1	8	58400000	58500000	0.1482	rs4738595	2.19	rs2325744	0.119444	-5.45	1.54	444	lasso	0.12351	2.63e-07	-1.127	0.26	0	0
ENSG00000259363.5_5	AC090825.1	15	100000000	100000000	0.5334	rs7177149	-3.37	rs4965545	0.205	7.52	0.9715	563	lasso	0.416447	1.09e-24	0.46556	0.642	0	0
ENSG00000269930.1_5	AC091057.3	15	30900000	30900000	0.1596	rs8033330	-2.85	rs8027951	0.141	5.51	-0.2031	190	enet	0.071461	8.97e-05	-1.12008	0.263	0	0
ENSG00000267198.1_5	AC091132.4	17	43623170	43640596	0.1693	rs17689882	5.86	rs17689918	0.083003	-4.62	5.72036	138	blup	0.110214	1.19e-06	-3.03822	0.00238	0.3636	33
ENSG00000267246.1_6	AC091132.5	17	43627147	43636104	0.2198	rs17689882	5.86	rs1876829	0.253602	-7.17	5.68418	138	enet	0.253954	3.07e-14	-5.36724	8e-08	0.005	1000
ENSG00000253745.1_5	AC091163.1	8	47800000	47800000	0.4317	rs4391434	-1.48	rs13439616	0.256363	7.22	-0.344	152	blup	0.27076	3.27e-15	0.0423	0.966	0	0
ENSG00000261147.1_6	AC091167.2	15	90800000	90800000	0.1551	rs8042171	-4.08	rs9744242	0.159	-5.83	1.7305	408	lasso	0.146035	1.95e-08	-1.76292	0.0779	0	0
ENSG00000261606.5_6	AC091230.1	15	75100000	75100000	0.1377	rs2120019	-4.11	rs2229730	0.0313	3.74	-0.6957	302	lasso	0.023311	0.0184	-1.34169	0.18	0	0
ENSG00000260337.3_6	AC091544.4	15	93100000	93100000	0.4133	rs11631374	2.81	rs7183797	0.192	-6.36	-0.9588	661	lasso	0.229717	7.16e-13	0.67227	0.501	0	0
ENSG00000272298.1_6	AC091544.6	15	93200000	93300000	0.5234	rs285727	2.72	rs7183797	0.318	-8.56	-0.9588	667	lasso	0.433743	5.76e-26	0.96478	0.335	0	0
ENSG00000251532.1_5	AC091849.2	5	1540000	1550000	0.5248	rs2736100	8.09	rs4415117	0.378	9.16	0.7201	555	lasso	0.47688	2.53e-29	0.81516	0.415	0	0
ENSG00000178386.13_6	AC092072.1	19	44555520	44572152	0.1617	rs4760	-17.5	rs2191566	0.018134	3.62	1.23987	500	enet	0.08287	2.54e-05	2.1338	0.0329	0.3333	36
ENSG00000285538.1_1	AC092134.3	16	77786269	77790578	0.3431	rs8045450	3.52	rs17773475	0.30977	7.92	-1.73237	883	lasso	0.311908	1.09e-17	-1.81831	0.069	0	0
ENSG00000227713.1_5	AC092159.1	2	725000	731000	0.1459	NA	NA	NA	NA	NA	NA	0	enet	0.01687	0.0384	NA	NA	0	0
ENSG00000268362.5_6	AC092279.1	19	24216247	24249711	0.0791	rs8109001	-2.4	rs17000000	0.082953	4.51	0.40631	164	lasso	0.06016	0.000311	0.4633	0.643	0	0
ENSG00000269107.1_6	AC092329.1	19	23440057	23457034	0.1198	rs431270	-2.36	rs12980317	0.095649	4.81	-0.79912	248	lasso	0.09781	4.81e-06	-0.628	0.53	0	0
ENSG00000283201.1_6	AC092329.3	19	23405557	23457023	0.093	rs431270	-2.36	rs12980317	0.080974	4.64	-0.79912	262	lasso	0.08377	2.3e-05	-0.5828	0.56	0	0
ENSG00000284428.1_5	AC092329.4	19	23442708	23457053	0.1179	rs431270	-2.36	rs12980317	0.093393	4.71	-0.79912	248	lasso	0.09472	6.79e-06	-0.5532	0.58	0	0
ENSG00000249988.1_6	AC092546.1	4	14200000	14200000	0.7247	rs3111828	-3.53	rs1426135	0.704749	11.9	2.99901	629	lasso	0.70419	2.02e-53	3.10104	0.00193	0.0233	515
ENSG00000273155.1_6	AC092587.1	2	99800000	99800000	0.1012	rs958778	2.54	rs1563108	0.13	-5.76	1.16484	315	lasso	0.1206	3.67e-07	-1.08785	0.277	0	0
ENSG00000260059.1_6	AC092620.2	2	139000000	139000000	0.102	rs11682582	2.81	rs9636231	0.0107	-3.59	0.61513	385	blup	0.03447	0.00527	0.74639	0.455	0	0
ENSG00000226581.1_6	AC092634.3	7	63400000	63400000	0.2534	rs2692110	-2.97	rs4410781	0.007827	-4.13	-1.81204	192	enet	0.074539	6.39e-05	0.53543	0.592	0	0
ENSG00000249773.3_6	AC092647.5	7	56000000	56000000	0.5379	rs4947533	4.28	rs2242508	0.256152	-8.22	1.81902	313	blup	0.468709	1.15e-28	-1.66428	0.0961	0	0
ENSG00000272275.1_5	AC092687.3	2	10900000	10900000	0.1973	rs6758633	3.14	rs1198844	0.0709	4.85	-0.23294	588	blup	0.0551	0.000543	-0.67571	0.499	0	0
ENSG00000260643.2_6	AC092718.3	16	81087192	81129901	0.248	rs4632124	-5.23	rs4889225	0.022388	4.14	0.723369	705	blup	0.074203	6.63e-05	2.74638	0.00603	0.0682	176
ENSG00000284512.1_4	AC092718.8	16	81055921	81129889	0.2415	rs4632124	-5.23	rs4889225	0.062146	4.5	0.723369	722	blup	0.09299	8.24e-06	2.58825	0.00965	0.0896	134
ENSG00000275764.1_6	AC092747.4	12	27200000	27200000	0.2171	rs1976205	-4.26	rs3963548	0.143671	5.39	0.259197	524	enet	0.14235	3e-08	-1.04317	0.297	0	0
ENSG00000225605.2_5	AC092813.1	1	76400000	76500000	0.1469	rs211759	3.99	rs1889751	-0.00107	3.59	0.9192	523	blup	0.02321	0.0186	0.83123	0.406	0	0
ENSG00000243176.5_5	AC092944.1	3	157000000	157000000	0.4828	rs10049088	3.55	rs7647643	0.601155	11.14	-0.767312	508	lasso	0.606413	2.32e-41	-0.80123	0.423	0	0
ENSG00000235358.1_5	AC093151.3	1	41700000	41800000	0.6391	rs710238	-5.45	rs11209363	0.675	11.68	-2.04706	441	lasso	0.69527	3.62e-52	-2.04736	0.0406	0.1579	76
ENSG00000278610.1_6	AC093152.1	1	223000000	223000000	0.6204	rs3002145	-3.12	rs17011765	0.207	-7.55	-0.32423	470	enet	0.4595	6.13e-28	-0.6441	0.52	0	0
ENSG00000228541.1_2	AC093159.1	2	62700000	62700000	0.1443	rs4672498	-4.02	rs6713082	0.0279	-4.4	0.98768	332	blup	0.08172	2.89e-05	0.39685	0.691	0	0
ENSG00000286121.1_1	AC093298.1	5	90900000	91100000	0.1299	rs332539	-3.28	rs331397	0.0363	-3.67	-0.8353	316	blup	0.0564	0.00047	2.17533	0.0296	0.0533	225
ENSG00000170846.17_5	AC093323.1	4	6670000	6680000	0.2722	rs11931598	-6.16	rs3822262	0.331505	-9.06	1.35854	553	enet	0.3827	2.64e-22	-1.321	0.187	0	0
ENSG00000271949.1_6	AC093423.3	1	90100000	90400000	0.2914	rs6428588	-3.24	rs519989	0.336	-8.24	1.98624	480	lasso	0.34875	4.98e-20	-2.50344	0.0123	0.038	316
ENSG00000260272.1_6	AC093525.2	16	2546033	2570219	0.1552	rs26930	-4.4	rs161428	0.021873	-3.97	-2.62458	297	blup	0.079258	3.79e-05	2.9175	0.00353	0.0723	166
ENSG00000232325.4_5	AC093627.1	7	71000	95700	0.2337	rs28433907	2.27	rs6948893	0.186182	-6.09	-0.179907	93	blup	0.206831	1.29e-11	0.19307	0.847	0	0
ENSG00000240859.2_5	AC093627.4	7	150000	155000	0.2201	rs28433907	2.27	rs12669123	0.026182	-3.75	1.61066	93	enet	0.065157	0.00018	-0.38025	0.704	0	0
ENSG00000242474.2_6	AC093627.5	7	136000	149000	0.2749	rs28433907	2.27	rs4075894	0.036866	4.47	-0.721877	93	enet	0.154973	6.84e-09	-0.43457	0.664	0	0
ENSG00000270249.1_6	AC093668.1	7	102000000	102000000	0.6236	rs2974958	-3.19	rs10281791	0.166241	-7.11	-0.982381	241	lasso	0.362911	5.79e-21	0.20283	0.839	0	0
ENSG00000272949.1_6	AC093668.2	7	102000000	102000000	0.4821	rs2974958	-3.19	rs10281791	0.24801	-7.22	-0.982381	255	lasso	0.272167	2.7e-15	1.43333	0.152	0	0
ENSG00000284981.1_3	AC093668.3	7	102000000	102000000	0.5069	rs2974958	-3.19	rs10281791	0.168757	-5.93	-0.982381	236	enet	0.266008	6.19e-15	0.45805	0.647	0	0
ENSG00000250950.1_6	AC093752.2	4	120000000	120000000	0.1016	rs13139045	-5.36	rs10518329	-0.001711	-3.67	-4.75863	418	blup	0.0105	0.0813	4.23139	2.32e-05	0.0822	146
ENSG00000249275.1_5	AC093817.1	4	159000000	159000000	0.1093	rs11733479	-2.41	rs11727838	-0.005084	3.51	0.06075	370	blup	0.0064	0.135	-0.74235	0.458	0	0
ENSG00000286239.1_1	AC093884.1	2	225000000	225000000	0.2686	rs12328241	-3.15	rs6734908	0.291	-7.67	-0.66854	524	lasso	0.27387	2.15e-15	0.51198	0.609	0	0
ENSG00000251598.2_7	AC093916.1	4	133000000	133000000	0.0744	rs168427	-2.74	rs905895	0.06287	4.39	-1.44058	374	lasso	0.06616	0.000161	-1.31219	0.189	0	0
ENSG00000277007.1_5	AC096642.1	1	219000000	219000000	0.1424	rs10458468	3.48	rs2062922	0.129	-5.52	1.94836	495	enet	0.12417	2.44e-07	-1.9399	0.0524	0	0
ENSG00000246541.2_6	AC096746.1	4	95000000	95100000	0.1373	rs9307146	3.46	rs6532424	0.029429	-4.28	-1.29275	438	lasso	0.08262	2.61e-05	1.16272	0.245	0	0
ENSG00000248646.1_5	AC096759.1	4	76300000	76400000	0.1708	rs2037012	2.93	rs2126852	0.051644	-4.51	-1.38421	430	blup	0.07565	5.65e-05	0.82892	0.407	0	0
ENSG00000272305.5_6	AC096887.1	3	53000000	53100000	0.3543	rs17331151	-3.88	rs2336725	0.355419	-8.58	-1.11883	424	enet	0.351123	3.48e-20	1.05292	0.292	0	0
ENSG00000250064.1_5	AC097480.1	4	28400000	28600000	0.0832	rs16880317	2.08	rs11943453	0.037307	4.25	-1.39208	473	blup	0.04055	0.00269	-2.17569	0.0296	0.0277	433
ENSG00000249727.1_5	AC097494.1	4	55700000	55700000	0.1866	rs218237	7.44	rs6856310	-0.004272	3.95	-1.13802	452	blup	0.04653	0.00139	1.00365	0.316	0	0
ENSG00000264860.1_6	AC097641.1	17	71161116	71192732	0.3243	rs11077671	-3.07	rs12449824	0.307422	7.83	-2.75565	576	enet	0.295346	1.13e-16	-2.67163	0.00755	0.0524	229
ENSG00000283580.3_5	AC098484.3	1	43200000	43300000	0.1139	rs12718444	-5.31	rs12141653	0.0169	-4.62	-2.02387	428	blup	0.03862	0.00333	2.50186	0.0124	0.0945	127
ENSG00000285385.1_2	AC098582.1	4	89400000	89600000	0.1004	rs1708670	3.66	rs9991751	0.002067	3.89	1.03869	464	enet	0.02647	0.0129	1.03434	0.301	0	0
ENSG00000232485.2_6	AC098820.1	2	217000000	217000000	0.1697	rs2014998	-3.95	rs16856232	0.0731	4.56	-0.02159	505	lasso	0.04559	0.00155	0.03549	0.972	0	0
ENSG00000250977.1_5	AC098859.2	4	140000000	140000000	0.2959	rs41401551	-2.63	rs13144495	0.205639	6.52	0.046135	470	lasso	0.17879	4e-10	-0.00262	0.998	0	0
ENSG00000261058.1_5	AC099508.2	16	75153456	75178098	0.1168	rs3743607	3.82	rs11149788	0.123873	5.07	-0.164376	418	lasso	0.107826	1.56e-06	-0.27509	0.783	0	0
ENSG00000265303.1_7	AC099850.2	17	57274927	57292587	0.4947	rs9747559	6.54	rs35249354	0.245822	7.04	0.13334	305	blup	0.31312	9.19e-18	-1.54665	0.122	0	0
ENSG00000246582.2_5	AC100861.1	8	23100000	23100000	0.4256	rs12550612	6.43	rs4242394	0.299284	7.69	1.82	623	lasso	0.3963	3e-23	1.9328	0.0533	0	0
ENSG00000265844.1_5	AC100863.1	18	74892062	74947386	0.355	rs7243925	2.67	rs2167163	0.05935	5.79	-0.05262	738	lasso	0.2198	2.53e-12	0.67688	0.498	0	0
ENSG00000285108.1_2	AC103718.1	8	131000000	131000000	0.2579	rs10103048	10.66	rs4518624	0.241457	-7.37	-0.639	473	enet	0.23195	5.38e-13	0.676	0.499	0	0
ENSG00000258831.1_5	AC103996.2	15	94400000	94400000	0.5605	rs12592872	3.04	rs1857163	0.543	10.47	-0.3911	651	lasso	0.538437	1.27e-34	-0.37009	0.711	0	0
ENSG00000258551.5_6	AC104035.1	15	92000000	92100000	0.638	rs17644334	3.08	rs7176401	0.242	7.4	-0.1529	645	lasso	0.458907	6.82e-28	0.74755	0.455	0	0
ENSG00000236209.1_5	AC104135.1	2	75100000	75200000	0.4991	rs759588	-3.09	rs13012822	0.526	10.33	-0.55991	453	enet	0.56167	8.29e-37	-0.68203	0.495	0	0
ENSG00000254006.5_5	AC104232.1	8	65700000	65700000	0.3802	rs16919018	2.84	rs6472155	0.457253	9.5	0.0353	357	lasso	0.48119	1.13e-29	-0.0945	0.925	0	0
ENSG00000284952.1_2	AC104472.3	3	155000000	156000000	0.1242	rs2200392	2.47	rs6441028	0.099867	4.73	-0.220511	370	lasso	0.087664	1.49e-05	-0.22051	0.825	0	0
ENSG00000253390.1_5	AC104561.1	8	23300000	23300000	0.2216	rs12550612	6.43	rs4871876	0.022799	-3.98	-0.000683	593	blup	0.04492	0.00166	-2.246	0.0247	0.0779	154
ENSG00000228857.2_3	AC104653.1	2	115000000	115000000	0.2288	rs1631611	2.9	rs1467291	0.268	7.41	0.66233	300	lasso	0.26358	8.56e-15	0.91962	0.358	0	0
ENSG00000244063.1_6	AC104653.2	2	115000000	115000000	0.2716	rs1631611	2.9	rs7595941	0.192	7.33	0.9669	297	enet	0.32328	2.13e-18	1.47207	0.141	0	0
ENSG00000271172.1_6	AC104662.1	4	25200000	25200000	0.1717	rs16876184	2.93	rs13114588	0.021076	-4.06	1.99213	547	blup	0.06492	0.000184	0.0789	0.937	0	0
ENSG00000281028.1_5	AC104662.2	4	25200000	25300000	0.4785	rs16876184	2.93	rs16876882	0.330023	-8.36	1.55824	608	lasso	0.33617	3.24e-19	-1.76705	0.0772	0	0
ENSG00000250075.6_6	AC104806.2	4	68300000	68300000	0.5661	rs7699834	-3.21	rs1056787	0.445146	-9.38	-1.7432	444	enet	0.62964	6.25e-44	1.10191	0.271	0	0
ENSG00000270265.1_5	AC104819.3	4	152000000	152000000	0.2564	rs361197	4.95	rs9968292	0.336022	8.4	-4.80413	288	blup	0.35187	3.11e-20	-4.40954	1.04e-05	0.0369	325
ENSG00000251615.3_5	AC104825.1	4	8360000	8360000	0.2509	rs747579	-2.94	rs2688228	0.127463	-5.95	0.028879	519	blup	0.16628	1.79e-09	-0.49679	0.619	0	0
ENSG00000272505.1_6	AC104964.4	8	10300000	10300000	0.4921	rs10093774	-7.23	rs3750314	0.059086	-4.97	0.966	710	lasso	0.19463	5.82e-11	0.0951	0.924	0	0
ENSG00000205236.6_6	AC105052.1	7	102000000	102000000	0.5951	rs2974958	-3.19	rs11760934	0.083066	5.93	-0.72284	231	enet	0.393037	5.07e-23	-1.19908	0.23	0	0
ENSG00000267645.5_5	AC105052.3	7	102000000	102000000	0.6186	rs2974958	-3.19	rs11981219	0.08903	-6.3	-1.03934	216	enet	0.383358	2.38e-22	-1.24171	0.214	0	0
ENSG00000253627.1_5	AC105180.1	8	135000000	135000000	0.2601	rs4909338	-3.77	rs17686635	0.031241	-4.32	0.804	670	blup	0.08179	2.86e-05	-2.0872	0.0369	0.1121	107
ENSG00000276471.1_6	AC105265.4	3	72100000	72100000	0.1314	rs7643734	2.77	rs4676875	0.022056	-3.89	-1.54632	558	blup	0.049919	0.00096	-0.15104	0.88	0	0
ENSG00000205959.3_6	AC105345.1	4	8480000	8510000	0.1018	rs747579	-2.94	rs2631768	0.101255	4.73	0.724847	463	lasso	0.07396	6.81e-05	0.71149	0.477	0	0
ENSG00000249877.1_5	AC105924.1	4	190000000	190000000	0.6215	rs11132603	-2.41	rs4863140	0.683196	11.5	1.24933	362	lasso	0.67408	2.49e-49	1.24933	0.212	0	0
ENSG00000253354.1_5	AC105999.1	8	40200000	40300000	0.1129	rs210658	-2.58	rs12676124	0.072166	-4.13	1.53	571	lasso	0.05759	0.000413	-1.7681	0.0771	0	0
ENSG00000260219.2_5	AC106782.2	16	30366762	30368425	0.1364	rs12598978	-5.26	rs9934579	0.018005	-3.81	-1.38314	200	blup	0.036813	0.00407	0.17822	0.859	0	0
ENSG00000280207.1_6	AC106795.5	5	177000000	177000000	0.1733	rs7445128	-2.97	rs6601235	-0.00513	5.86	-0.7348	354	lasso	-0.00406	0.647	-0.74385	0.457	0	0
ENSG00000257526.2_6	AC107032.2	12	77000000	77000000	0.6601	rs2037248	2.77	rs1512504	0.439327	9.28	-0.155561	432	enet	0.47274	5.45e-29	-0.1164	0.907	0	0
ENSG00000259959.1_5	AC107068.1	4	47800000	47800000	0.6011	rs6826708	-2.2	rs6823698	0.728607	11.93	-0.215692	425	enet	0.73541	3.95e-58	-0.02761	0.978	0	0
ENSG00000251600.7_7	AC107223.1	4	144000000	145000000	0.1162	rs13125760	-5.54	rs1018092	0.048619	-4.57	-0.484579	473	enet	0.06028	0.000307	1.41246	0.158	0	0
ENSG00000260007.3_6	AC107871.1	15	68500000	68500000	0.592	rs8042507	4.16	rs8024471	0.6	-10.86	-0.2858	488	enet	0.610062	9.39e-42	0.39008	0.696	0	0
ENSG00000260657.2_5	AC107871.2	15	68600000	68600000	0.1331	rs12592776	3.84	rs4777036	0.138	5.48	0.4115	468	lasso	0.128553	1.48e-07	0.75083	0.453	0	0
ENSG00000258954.1_6	AC107958.3	15	92100000	92100000	0.4458	rs17644334	3.08	rs7176401	0.101	5.47	-0.1529	520	blup	0.147784	1.59e-08	-0.10209	0.919	0	0
ENSG00000284956.1_2	AC107959.5	8	22900000	23000000	0.5656	rs12550612	6.43	rs11135696	0.326312	-8.55	5.11	649	lasso	0.46045	5.15e-28	-6.2948	3.08e-10	0	1000
ENSG00000242588.6_6	AC108010.1	7	128000000	128000000	0.3756	rs7806863	3.44	rs6965333	0.270104	7.39	-0.990202	378	lasso	0.287964	3.13e-16	-1.28347	0.199	0	0
ENSG00000249951.1_5	AC108067.1	4	95600000	95600000	0.1065	rs9307146	3.46	rs6824181	0.051629	4.54	1.56041	404	lasso	0.03318	0.00609	1.30538	0.192	0	0
ENSG00000262370.5_5	AC108134.3	16	3126912	3137101	0.3574	rs6501178	-5.04	rs4786383	0.233109	6.85	-1.40744	377	enet	0.26775	4.9e-15	-1.48959	0.136	0	0
ENSG00000260303.1_5	AC108206.1	4	147000000	147000000	0.2121	rs12501107	2.27	rs6825093	0.153314	-5.62	0.649536	373	lasso	0.13926	4.29e-08	-0.5811	0.561	0	0
ENSG00000224049.1_5	AC108681.1	3	188000000	188000000	0.1703	rs3774298	-4.61	rs1980301	0.041318	4.35	0.398382	562	blup	0.065714	0.000169	-0.96798	0.333	0	0
ENSG00000284695.1_3	AC108941.2	4	70700000	70700000	0.5798	rs776840	-2.04	rs1503721	0.451269	-9.72	0.822138	530	lasso	0.49017	2.05e-30	-0.624	0.533	0	0
ENSG00000261067.7_6	AC109460.3	16	28986125	29002096	0.0691	rs17639997	3.84	rs9929088	0.074789	4.99	0.993566	177	lasso	0.076352	5.23e-05	0.94751	0.343	0	0
ENSG00000250577.1_6	AC109927.2	4	140000000	140000000	0.1766	rs41401551	-2.63	rs6833428	0.033436	4.53	-0.278625	406	enet	0.07506	6.03e-05	0.326	0.744	0	0
ENSG00000255029.1_5	AC110058.1	11	29500000	29600000	0.4151	rs527856	2.11	rs10835536	0.530487	-10.25	0.31339	347	lasso	0.52132	4.4e-33	-0.37566	0.707	0	0
ENSG00000243179.1_6	AC110769.1	2	115000000	115000000	0.2416	rs1631611	2.9	rs12711793	0.121	-6.17	-0.55941	314	enet	0.21013	8.52e-12	1.3811	0.167	0	0
ENSG00000270019.1_5	AC110769.2	2	115000000	115000000	0.1041	rs1631611	2.9	rs11123205	-0.00362	-3.06	2.20225	287	blup	0.04377	0.00189	-2.61599	0.0089	0.005	1000
ENSG00000286074.1_1	AC110795.1	4	77100000	77100000	0.0642	rs41398350	2.93	rs7664821	0.042444	4.29	-1.33517	502	blup	0.01914	0.0296	-1.99335	0.0462	0.0706	170
ENSG00000285943.1_2	AC112128.1	3	113000000	113000000	0.2614	rs9827772	-3.46	rs6775574	0.03234	-4.6	0.569613	484	blup	0.132724	9.13e-08	0.78821	0.431	0	0
ENSG00000271643.2_5	AC112220.2	3	33800000	33800000	0.1984	rs11129577	2.53	rs3183982	0.17104	6.1	-1.71551	357	lasso	0.160735	3.47e-09	-1.34325	0.179	0	0
ENSG00000285978.1_1	AC113348.2	5	178000000	178000000	0.6848	rs6866344	5.19	rs4419608	0.594	-11.01	4.3419	608	enet	0.62861	8.2e-44	-4.61058	4.02e-06	0.003	1000
ENSG00000283398.1_5	AC114737.3	7	76600000	76600000	0.6987	rs10240710	3.54	rs2245368	0.444437	9.38	-0.765678	253	lasso	0.560199	1.15e-36	-0.86246	0.388	0	0
ENSG00000235881.2_5	AC114776.1	2	111000000	111000000	0.1437	rs13405741	-4.16	rs7572507	0.00265	4.14	0.34779	290	lasso	0.0249	0.0154	0.50009	0.617	0	0
ENSG00000250057.1_5	AC114781.2	4	84200000	84200000	0.4259	rs10033399	-4.53	rs11722753	0.110049	5.23	-0.440715	408	lasso	0.17654	5.25e-10	-0.45658	0.648	0	0
ENSG00000249492.1_6	AC114956.3	5	43500000	43500000	0.2778	rs316404	-2.8	rs10045432	0.0497	-4.4	1.0902	266	enet	0.12962	1.31e-07	-2.38416	0.0171	0.0278	431
ENSG00000285552.1_1	AC114977.1	5	40500000	40500000	0.1243	rs13156109	4.01	rs10043093	0.133	5.47	2.1796	478	enet	0.11494	6.97e-07	1.90717	0.0565	0	0
ENSG00000261734.1_5	AC116096.1	3	20400000	20400000	0.4529	rs12489472	4.16	rs4241501	0.265855	7.23	-0.108704	472	enet	0.413843	1.68e-24	1.59396	0.111	0	0
ENSG00000283155.1_5	AC116353.4	5	140000000	140000000	0.1377	rs265311	-4.5	rs5744441	0.0157	-4.17	1.2033	328	blup	0.08879	1.32e-05	-1.20125	0.23	0	0
ENSG00000285625.1_1	AC117378.1	12	57100000	57100000	0.0939	rs10783799	3.73	rs941208	0.003248	3.66	-0.688182	336	blup	0.02298	0.0191	-2.05349	0.04	0.169	71
ENSG00000242791.2_5	AC117395.1	3	150000000	150000000	0.3462	rs6786486	3.06	rs6768054	0.327732	-8.1	0.052313	432	lasso	0.331372	6.56e-19	0.14736	0.883	0	0
ENSG00000260971.4_5	AC119674.1	1	56600000	56900000	0.2498	rs7537229	-8.18	rs7418187	0.0428	-4.8	0.10719	704	blup	0.12706	1.75e-07	-3.57907	0.000345	0.1043	115
ENSG00000284686.1_3	AC119674.2	1	56600000	57000000	0.2488	rs7537229	-8.18	rs7418187	0.139	-5.47	0.10719	720	blup	0.13018	1.22e-07	-3.27878	0.00104	0.0526	228
ENSG00000244952.2_5	AC123768.2	15	32900000	32900000	0.2692	rs6494794	-2.24	rs11634439	0.205	-6.44	1.3492	401	enet	0.219133	2.75e-12	-1.28924	0.197	0	0
ENSG00000268240.1_5	AC123912.2	19	21770234	21777430	0.4668	rs7259739	-3.27	rs8112960	0.388236	-8.96	-0.43602	307	lasso	0.40105	1.38e-23	0.3781	0.705	0	0
ENSG00000268555.1_6	AC123912.4	19	21753624	21770124	0.6635	rs7259739	-3.27	rs8112960	0.661716	-11.46	-0.43602	308	lasso	0.7065	9.39e-54	0.43	0.667	0	0
ENSG00000272077.1_5	AC124045.1	3	44700000	44700000	0.3036	rs9849390	2.94	rs10514710	0.109363	4.86	-1.32115	347	enet	0.108208	1.49e-06	-1.78785	0.0738	0	0
ENSG00000245281.7_6	AC124242.1	8	17900000	18000000	0.1232	rs4406440	3.13	rs543449	0.039467	4.51	-1.48	879	enet	0.08885	1.31e-05	-0.1893	0.85	0	0
ENSG00000214265.11_7	AC124312.1	15	25200000	25200000	0.1873	rs7495407	-2.64	rs2732025	0.15	6.18	0.1056	398	enet	0.152881	8.75e-09	0.50142	0.616	0	0
ENSG00000261069.3_6	AC124312.3	15	25300000	25300000	0.1739	rs7495407	-2.64	rs17115143	0.148	-5.81	-0.3464	441	lasso	0.151506	1.03e-08	0.29529	0.768	0	0
ENSG00000285793.1_1	AC125232.2	2	87300000	87300000	0.2065	rs13019439	-2.43	rs2138397	0.249	-7.3	-0.16363	129	enet	0.2361	3.15e-13	0.56044	0.575	0	0
ENSG00000285330.1_2	AC126283.2	4	111000000	111000000	0.1504	rs11733805	-2.08	rs5030539	-0.000384	-3.94	-0.819541	433	enet	0.02556	0.0143	1.60541	0.108	0	0
ENSG00000285668.1_1	AC126544.2	17	43663818	43665745	0.5869	rs17689882	5.86	rs17689918	0.831032	12.71	5.72036	120	lasso	0.813301	7.69e-73	5.72961	1.01e-08	0.0139	862
ENSG00000262873.1_5	AC127496.5	17	78991769	78993811	0.236	rs11664	3.07	rs9989483	0.020384	4.14	-1.51398	446	enet	0.089665	1.19e-05	-0.40783	0.683	0	0
ENSG00000261864.1_6	AC130462.1	16	68111243	68156174	0.0945	rs4474673	2.25	rs255052	0.102814	5.89	1.21019	260	blup	0.141017	3.5e-08	0.89268	0.372	0	0
ENSG00000283765.1_5	AC131160.1	3	184000000	184000000	0.6238	rs3749440	5.45	rs7644746	0.557903	-10.48	-1.34432	508	lasso	0.543145	4.67e-35	1.37322	0.17	0	0
ENSG00000260166.1_5	AC134312.3	16	88120993	88121538	0.1777	rs3751674	3.05	rs11639805	0.073475	-5.15	-0.473136	403	blup	0.099873	3.82e-06	-0.26987	0.787	0	0
ENSG00000261193.1_5	AC134312.4	16	88112767	88120989	0.1475	rs3751674	3.05	rs4843294	0.002435	3.71	-0.122341	405	blup	0.021233	0.0233	1.83166	0.067	0	0
ENSG00000265118.5_6	AC134669.1	17	29632231	29645849	0.1451	rs7215931	-4.27	rs2854308	0.131241	-5.47	0.82774	348	blup	0.110968	1.09e-06	-0.19334	0.847	0	0
ENSG00000285472.1_2	AC134980.3	15	22300000	22400000	0.0818	rs7168441	1.5	rs8038579	0.0103	-3.46	0.1599	52	blup	0.036065	0.00442	-0.19053	0.849	0	0
ENSG00000255328.1_5	AC136475.5	11	327000	330000	0.7771	rs7102856	11.69	rs9704354	0.358867	8.45	-7.93074	341	lasso	0.64855	3.82e-46	-6.11695	9.54e-10	0.0286	420
ENSG00000270030.1_6	AC136475.7	11	326000	326000	0.8045	rs7102856	11.69	rs9704354	0.622872	11.03	-7.93074	337	lasso	0.69409	5.27e-52	-7.98147	1.45e-15	0.0216	556
ENSG00000270105.1_6	AC136475.8	11	322000	323000	0.2396	rs7102856	11.69	rs6598040	0.199325	6.54	-7.79363	335	lasso	0.21422	5.1e-12	-8.10122	5.44e-16	0.009	1000
ENSG00000270972.1_5	AC136475.9	11	333000	334000	0.7511	rs7102856	11.69	rs9704354	0.331587	8.12	-7.93074	343	lasso	0.63524	1.42e-44	-5.51074	3.57e-08	0.0545	220
ENSG00000285648.1_1	AC137735.2	17	71922560	71946045	0.61	rs2620018	3.39	rs17836908	0.481004	9.69	-0.86164	570	lasso	0.477687	2.17e-29	-0.84046	0.401	0	0
ENSG00000258830.1_6	AC137834.1	12	57600000	57700000	0.0939	rs10783799	3.73	rs538548	0.12591	-5.21	1.02455	362	lasso	0.11307	8.63e-07	-0.79023	0.429	0	0
ENSG00000256312.1_5	AC138466.1	12	133000000	133000000	0.1586	rs7399205	2.83	rs4964933	0.032016	3.99	-0.754338	283	lasso	0.02285	0.0194	0.5123	0.608	0	0
ENSG00000264668.2_7	AC138696.1	8	144000000	144000000	0.2259	rs10464952	2.79	rs11544484	0.142894	5.46	2.19	395	enet	0.1386	4.63e-08	1.9037	0.0569	0	0
ENSG00000260342.2_7	AC138811.2	16	18799385	18812841	0.3998	rs8060055	-2.36	rs2291662	0.57956	-10.65	-0.85529	218	lasso	0.581841	8.44e-39	0.82356	0.41	0	0
ENSG00000261832.6_6	AC138894.1	16	28467692	28503419	0.148	rs169524	-4.5	rs11074904	0.015975	-4.01	3.06886	228	blup	0.040219	0.00279	-2.6787	0.00739	0.2667	45
ENSG00000260176.1_5	AC141586.2	16	2694085	2695215	0.2641	rs35785	-4.32	rs12443553	0.164349	5.87	2.07263	307	lasso	0.131377	1.07e-07	1.9722	0.0486	0.1579	76
ENSG00000258210.1_6	AC144548.1	12	111000000	111000000	0.0837	rs7979656	3.14	rs7976889	0.019403	-4.3	-0.830318	243	lasso	0.03704	0.00397	-0.02495	0.98	0	0
ENSG00000273117.1_3	AC144652.1	7	155000000	155000000	0.2197	rs12697981	2.89	rs12719668	0.048657	4.73	-0.913204	583	lasso	0.116244	6.02e-07	-1.67268	0.0944	0	0
ENSG00000251417.2_5	AC145285.2	16	28814064	28829149	0.2543	rs17639997	3.84	rs6565261	0.105702	4.83	2.45309	182	blup	0.116383	5.92e-07	1.75392	0.0794	0	0
ENSG00000282572.2_5	AC215522.2	7	19000	35500	0.1405	rs28433907	2.27	rs7801619	-0.00051	3.18	-0.059197	93	enet	0.043622	0.00192	-0.20662	0.836	0	0
ENSG00000273213.2_6	AC239798.4	1	149000000	149000000	0.1604	rs17643644	3.95	rs7531664	0.198	6.36	2.78455	19	enet	0.22612	1.13e-12	2.15596	0.0311	0.5	24
ENSG00000276509.1_6	AC239799.1	1	145000000	145000000	0.3138	rs16827043	2.7	rs9245	0.187	6.15	2.05359	100	lasso	0.19102	9.05e-11	1.76124	0.0782	0	0
ENSG00000285554.1_1	AC242988.2	1	150000000	150000000	0.2242	rs11806879	-5.04	rs12061856	0.283	7.71	3.22335	205	enet	0.28262	6.53e-16	3.5041	0.000458	0.0448	268
ENSG00000280778.1_5	AC243547.3	1	145000000	146000000	0.4267	rs16827043	2.7	rs4636400	0.349	8.35	-0.33718	110	lasso	0.34755	5.97e-20	-0.31923	0.75	0	0
ENSG00000261000.1_5	AC244034.2	1	207000000	207000000	0.1069	rs10779478	3.29	rs28750713	0.0397	4.26	0.45097	314	blup	0.04573	0.00152	-1.63383	0.102	0	0
ENSG00000275119.1_5	AC244131.2	12	11400000	11400000	0.6609	rs7959807	3.04	rs10772397	0.759956	12.2	-0.142473	386	lasso	0.80762	1.41e-71	0.07545	0.94	0	0
ENSG00000251002.7_6	AC244502.1	14	22800000	23000000	0.3578	rs9323108	-2.99	rs8021297	0.27007	7.58	-1.07426	770	enet	0.34658	6.9e-20	-0.66341	0.507	0	0
ENSG00000269271.1_5	AC245036.5	19	55100906	55101752	0.3899	rs641738	-4.85	rs28708796	0.368852	-8.78	-0.30888	485	enet	0.38314	2.47e-22	0.7022	0.483	0	0
ENSG00000269524.1_6	AC245052.7	19	54728395	54728753	0.5694	rs641738	-4.85	rs11672654	0.501439	-9.94	-1.32264	479	lasso	0.52014	5.6e-33	1.0671	0.286	0	0
ENSG00000274422.1_5	AC245060.5	22	22638312	22641586	0.6257	rs2283795	-3.07	rs4277621	0.345095	8.29	-0.13399	351	lasso	0.53618	2.04e-34	-0.1588	0.874	0	0
ENSG00000286129.1_1	AC245060.7	22	22652489	22683480	0.7702	rs2283795	-3.07	rs3819309	0.393036	8.89	-0.10114	346	enet	0.67221	4.35e-49	-0.3007	0.764	0	0
ENSG00000272755.1_5	AC245297.2	1	145000000	145000000	0.475	rs16827043	2.7	rs12124527	0.0132	-3.91	2.25628	33	enet	0.13325	8.59e-08	-1.22851	0.219	0	0
ENSG00000269873.1_5	AC245884.10	19	54949192	54949528	0.1416	rs641738	-4.85	rs7257085	0.016765	3.64	-1.38346	448	lasso	0.01832	0.0325	-1.35	0.177	0	0
ENSG00000275210.1_6	AC245884.11	19	54820182	54848439	0.4525	rs641738	-4.85	rs1645784	0.181907	-7.36	1.64434	443	lasso	0.33465	4.05e-19	-1.5936	0.111	0	0
ENSG00000267838.2_5	AC245884.8	19	54949847	54950726	0.1803	rs641738	-4.85	rs1010645	0.131845	5.68	-1.78159	448	lasso	0.12435	2.39e-07	-1.8496	0.0644	0	0
ENSG00000253853.1_5	AC246817.1	8	2580000	2680000	0.3039	rs17063040	-2.79	rs6558685	0.119695	-5.49	-0.121	814	lasso	0.09769	4.88e-06	0.408	0.683	0	0
ENSG00000272787.1_6	AC253536.6	22	24311400	24312062	0.7671	rs5760093	-4.45	rs2739338	0.827017	12.72	-3.94834	400	lasso	0.82723	4.13e-76	-3.8885	0.000101	0.008	1000
ENSG00000285762.1_1	AC253536.7	22	24313567	24322660	0.6372	rs5760093	-4.45	rs2739338	0.649622	-11.29	-3.94834	403	lasso	0.66578	2.88e-48	3.8817	0.000104	0.01	1000
ENSG00000232710.1_6	AC254562.2	22	42532442	42535938	0.2829	rs3752591	-3.5	rs4147638	0.418398	9.14	-2.72709	358	lasso	0.40336	9.49e-24	-2.7323	0.00629	0.0667	180
ENSG00000076555.15_3	ACACB	12	110000000	110000000	0.357	rs10774657	2.95	rs1642038	0.313651	7.95	-0.856634	463	enet	0.368	2.64e-21	-1.27265	0.203	0	0
ENSG00000240303.8_4	ACAD11	3	132000000	132000000	0.3997	rs1869862	4.33	rs7622700	0.297106	-7.69	1.18093	474	lasso	0.323008	2.22e-18	-2.23164	0.0256	0.24	50
ENSG00000151498.11_2	ACAD8	11	134000000	134000000	0.7211	rs1144214	3.57	rs10894788	0.753579	12.14	-1.65466	595	lasso	0.75442	2.81e-61	-1.70061	0.089	0	0
ENSG00000177646.19_4	ACAD9	3	129000000	129000000	0.1868	rs4328821	12.02	rs789230	0.188113	-6.36	-2.09788	338	lasso	0.190503	9.65e-11	1.65084	0.0988	0	0
ENSG00000117054.13_5	ACADM	1	76200000	76300000	0.418	rs211759	3.99	rs1146646	0.272	-7.94	0.80236	495	lasso	0.44638	6.36e-27	-1.23116	0.218	0	0
ENSG00000122971.9_3	ACADS	12	121000000	121000000	0.3255	rs6553	3.43	rs2014355	0.259495	7.22	-1.41247	452	lasso	0.33271	5.39e-19	-1.75788	0.0788	0	0
ENSG00000196177.12_2	ACADSB	10	125000000	125000000	0.4235	rs705133	2.64	rs10510118	0.240025	7.71	1.47455	604	lasso	0.30671	2.29e-17	1.35	0.178	0	0
ENSG00000072778.20_3	ACADVL	17	7120444	7128585	0.6942	rs35776863	-5.06	rs446994	0.735647	12	-0.28563	466	lasso	0.734001	6.61e-58	-0.28271	0.777	0	0
ENSG00000072818.12_4	ACAP1	17	7239848	7254796	0.6558	rs35776863	-5.06	rs35776863	0.510269	-10.05	-5.05919	448	lasso	0.53285	4.09e-34	4.95825	7.11e-07	0	1000
ENSG00000075239.13_2	ACAT1	11	108000000	108000000	0.254	rs10431061	5.76	rs683312	0.103407	5.22	-3.68182	371	lasso	0.11654	5.82e-07	-4.41625	1e-05	0.0909	132
ENSG00000120437.8_2	ACAT2	6	160000000	160000000	0.1127	rs905685	2.55	rs2273827	0.087584	4.72	-0.77945	561	lasso	0.05829	0.000382	-0.7671	0.443	0	0
ENSG00000181513.14_4	ACBD4	17	43209967	43221548	0.1944	rs17631676	5.24	rs11652187	0.14597	5.77	1.36565	285	lasso	0.136874	5.66e-08	1.45634	0.145	0	0
ENSG00000107897.19_4	ACBD5	10	27500000	27500000	0.0905	rs10829219	3.29	rs2800403	0.098292	4.94	2.49609	476	lasso	0.08793	1.45e-05	2.19	0.0288	0.0667	180
ENSG00000230124.8_5	ACBD6	1	180000000	180000000	0.2587	rs3795503	-3.03	rs10914005	0.263	7.3	0.46546	518	enet	0.27162	2.91e-15	0.44693	0.655	0	0
ENSG00000110455.13_5	ACCS	11	44100000	44100000	0.8425	rs6485534	-2.8	rs7951555	0.668828	11.42	-0.17575	542	lasso	0.69833	1.36e-52	-0.60934	0.542	0	0
ENSG00000102977.15_5	ACD	16	67691415	67694718	0.1216	rs35430428	-3.19	rs13334205	0.117636	-5.09	1.64498	217	lasso	0.100882	3.41e-06	-1.6101	0.107	0	0
ENSG00000078124.12_4	ACER3	11	76600000	76700000	0.3094	rs1939467	-4.4	rs1149580	0.215249	7.14	2.49079	496	lasso	0.273	2.42e-15	1.71239	0.0868	0	0
ENSG00000131473.17_4	ACLY	17	40023170	40086795	0.2585	rs11079035	4.36	rs9903352	0.118492	-5.24	-0.43005	431	lasso	0.12289	2.82e-07	1.85056	0.0642	0	0
ENSG00000100412.16_3	ACO2	22	41865121	41924993	0.0531	rs3752591	-3.5	rs137831	0.082352	4.59	-2.15295	299	lasso	0.08402	2.24e-05	-2.1529	0.0313	0.2353	51
ENSG00000172497.9_3	ACOT12	5	80600000	80700000	0.2353	rs10078696	-2.65	rs17230425	0.167	-6.19	-0.1737	494	lasso	0.17731	4.79e-10	0.28986	0.772	0	0
ENSG00000161533.12_5	ACOX1	17	73937588	73975258	0.8278	rs1551619	-4.32	rs8065144	0.598917	-10.85	-0.30587	416	enet	0.720903	7.06e-56	1.02753	0.304	0	0
ENSG00000087008.16_3	ACOX3	4	8370000	8440000	0.1629	rs747579	-2.94	rs3103078	0.158465	5.84	-0.440251	515	enet	0.1439	2.5e-08	-0.1416	0.887	0	0
ENSG00000153093.18_3	ACOXL	2	111000000	112000000	0.2762	rs13405741	-4.16	rs7604244	0.0291	-5.23	-0.51885	319	lasso	0.12008	3.89e-07	0.89407	0.371	0	0
ENSG00000143727.16_3	ACP1	2	264000	278000	0.2389	rs12623893	2.53	rs17713729	0.243	-7.07	2.27165	377	lasso	0.22464	1.37e-12	-2.27343	0.023	0.0214	560
ENSG00000134575.10_3	ACP2	11	47300000	47300000	0.2493	rs10838748	5.45	rs3781619	0.234607	-7.16	1.34384	300	lasso	0.21791	3.21e-12	-1.45953	0.144	0	0
ENSG00000102575.11_4	ACP5	19	11685475	11689823	0.751	rs2278426	4.37	rs2071484	0.759069	12.18	-2.04088	370	lasso	0.75747	8.38e-62	-2.028	0.0426	0.2857	42
ENSG00000014257.16_3	ACPP	3	132000000	132000000	0.5527	rs1869862	4.33	rs6766469	0.386263	-9.08	-0.49664	492	lasso	0.548736	1.41e-35	0.36607	0.714	0	0
ENSG00000167107.12_3	ACSF2	17	48503519	48552206	0.3034	rs9903959	2.9	rs2277631	0.315077	-7.92	-0.48117	482	lasso	0.293311	1.49e-16	0.34178	0.733	0	0
ENSG00000197142.10_2	ACSL5	10	114000000	114000000	0.5333	rs2419604	-3.06	rs11195938	0.567702	10.55	-2.45445	474	lasso	0.56409	4.83e-37	-2.38	0.0174	0.0649	185
ENSG00000166743.9_5	ACSM1	16	20634559	20710212	0.2781	rs11865952	-2.45	rs7498582	0.106161	5.7	0.339687	418	blup	0.22064	2.27e-12	-0.77277	0.44	0	0
ENSG00000154930.15_3	ACSS1	20	24986866	25039616	0.5691	rs6036836	-2.69	rs12480307	0.10398	6.42	1.17211	496	blup	0.47116	7.3e-29	1.8978	0.0577	0	0
ENSG00000111058.8_5	ACSS3	12	81300000	81700000	0.4095	rs1522328	2.53	rs4842368	0.132085	-5.5	1.47588	517	blup	0.17399	7.14e-10	-0.30398	0.761	0	0
ENSG00000107796.13_4	ACTA2	10	90700000	90800000	0.7636	rs1412444	5.67	rs3740286	0.600899	10.97	3.59826	553	enet	0.67285	3.6e-49	4.15	3.31e-05	0.007	1000
ENSG00000133627.18_3	ACTR3B	7	152000000	153000000	0.7354	rs7790428	2.7	rs11766953	0.551542	10.39	0.204855	401	lasso	0.618558	1.1e-42	0.31244	0.755	0	0
ENSG00000101442.10_3	ACTR5	20	37377103	37401163	0.3617	rs4353702	3.51	rs2748663	0.40557	-9.14	1.28197	436	lasso	0.39219	5.82e-23	-1.28044	0.2	0	0
ENSG00000113812.14_4	ACTR8	3	53900000	53900000	0.4793	rs17053501	-2.93	rs3733075	0.490759	-9.92	1.66281	506	lasso	0.531344	5.6e-34	-1.30657	0.191	0	0
ENSG00000115170.13_2	ACVR1	2	159000000	159000000	0.1936	rs2198581	-3.65	rs13418976	0.126	5.11	-1.57775	418	enet	0.12145	3.33e-07	-1.60574	0.108	0	0
ENSG00000114739.14_3	ACVR2B	3	38500000	38500000	0.1215	rs1979845	3.65	rs2070488	0.100765	-4.77	0.826489	460	lasso	0.081691	2.89e-05	-0.73221	0.464	0	0
ENSG00000119640.9_3	ACYP1	14	75500000	75500000	0.0625	rs1569328	-3.18	rs91144	0.05988	-4.18	0.73621	420	blup	0.04555	0.00155	-0.35377	0.724	0	0
ENSG00000170634.13_4	ACYP2	2	54200000	54500000	0.6983	rs6713115	6.35	rs10183655	0.22	7.86	-0.61318	636	lasso	0.55772	1.99e-36	-0.61944	0.536	0	0
ENSG00000267120.3_6	AD000671.2	19	36230153	36236333	0.2218	rs10407008	3.32	rs12151356	0.181835	-6.2	1.08583	429	lasso	0.15957	3.98e-09	-1.1002	0.271	0	0
ENSG00000196839.13_3	ADA	20	43248163	43280874	0.2555	rs1800961	-6.88	rs6065770	0.01805	-3.4	1.41312	445	blup	0.0996	3.93e-06	0.21758	0.828	0	0
ENSG00000093072.17_7	ADA2	22	17659680	17739125	0.3215	rs4488761	-5.38	rs5748954	0.328069	-8.06	-1.33492	553	lasso	0.32605	1.43e-18	1.347	0.178	0	0
ENSG00000140955.10_5	ADAD2	16	84224744	84230774	0.2209	rs247826	6.72	rs4782910	0.003019	-3.96	0.020801	963	lasso	0.024593	0.0159	-0.90648	0.365	0	0
ENSG00000168803.15_3	ADAL	15	43600000	43600000	0.1154	rs12050604	-3.19	rs526450	0.126	-6.09	1.5598	269	lasso	0.145739	2.02e-08	-0.97623	0.329	0	0
ENSG00000137845.15_4	ADAM10	15	58900000	59000000	0.1799	rs17821274	-3.42	rs7176436	-0.00437	3.58	-1.338	591	blup	0.09089	1.04e-05	-1.01613	0.31	0	0
ENSG00000148848.14_5	ADAM12	10	128000000	128000000	0.5524	rs4962548	-2.86	rs11819232	0.644832	11.19	-0.26632	844	lasso	0.64232	2.11e-45	-0.202	0.84	0	0
ENSG00000143537.13_3	ADAM15	1	155000000	155000000	0.227	rs4971092	-2.92	rs9427118	-0.00386	4.03	-0.7179	380	blup	0.02071	0.0247	-0.65214	0.514	0	0
ENSG00000151694.13_4	ADAM17	2	9630000	9700000	0.2297	rs6432053	-2.82	rs6432017	0.223	-6.8	-0.54746	489	lasso	0.21457	4.88e-12	0.28724	0.774	0	0
ENSG00000134007.4_4	ADAM20	14	71000000	71000000	0.2706	rs1205238	-2.43	rs17108246	0.06631	-4.88	-0.009	488	enet	0.14173	3.22e-08	1.67216	0.0945	0	0
ENSG00000008277.14_2	ADAM22	7	87600000	87800000	0.0767	rs10487002	2.94	rs10235694	0.051862	4.04	0.790034	506	lasso	0.023257	0.0185	0.93646	0.349	0	0
ENSG00000042980.12_2	ADAM28	8	24200000	24200000	0.3327	rs13438843	2.33	rs4559243	0.232373	-7.26	0.714	396	enet	0.33878	2.2e-19	-0.9885	0.323	0	0
ENSG00000168594.15_5	ADAM29	4	176000000	176000000	0.181	rs1994313	-2.36	rs17300763	-0.004224	-3.13	-0.243873	420	blup	0.0582	0.000386	1.83969	0.0658	0	0
ENSG00000197140.15_3	ADAM32	8	39000000	39100000	0.3131	rs6474169	-3.18	rs4517088	0.359751	8.57	1.82	344	lasso	0.3625	6.17e-21	1.906	0.0567	0	0
ENSG00000168615.12_3	ADAM9	8	38900000	39000000	0.1366	rs7814264	2.84	rs6991968	0.136772	-5.51	2.75	327	lasso	0.11873	4.54e-07	-2.4336	0.015	0.0779	154
ENSG00000140470.14_5	ADAMTS17	15	101000000	101000000	0.4392	rs12324301	3.09	rs12441485	0.255	-7.1	-0.142	721	lasso	0.242221	1.43e-13	-0.15009	0.881	0	0
ENSG00000049192.15_4	ADAMTS6	5	64400000	64800000	0.0659	rs2247193	-2.2	rs149514	0.0604	4.28	-0.2337	522	enet	0.04077	0.00263	0.38097	0.703	0	0
ENSG00000163638.13_4	ADAMTS9	3	64500000	64700000	0.2618	rs446047	3.8	rs9860730	0.128681	5.19	-3.06917	783	enet	0.15298	8.65e-09	-3.20421	0.00135	0.01	1000
ENSG00000143382.14_3	ADAMTSL4	1	151000000	151000000	0.163	rs11806879	-5.04	rs12119250	0.0664	-4.83	0.44603	293	lasso	0.07477	6.23e-05	-0.61378	0.539	0	0
ENSG00000203804.4_2	ADAMTSL4-AS1	1	151000000	151000000	0.2416	rs11806879	-5.04	rs4970966	-0.00427	-3.83	0.90868	295	blup	0.0627	0.000236	2.21671	0.0266	0.48	25
ENSG00000105963.15_7	ADAP1	7	938000	995000	0.4242	rs34010149	3.66	rs10950954	0.122433	-5.08	0.224648	340	enet	0.181469	2.9e-10	-1.43109	0.152	0	0
ENSG00000184060.11_5	ADAP2	17	29233362	29286340	0.0539	rs3760318	-3.9	rs999797	0.046246	3.84	-0.87986	262	blup	0.05474	0.000565	-1.57845	0.114	0	0
ENSG00000160710.16_6	ADAR	1	155000000	155000000	0.1035	rs3806256	2.88	rs884618	0.0269	-3.92	0.96002	446	blup	0.04682	0.00135	0.06759	0.946	0	0
ENSG00000185736.16_4	ADARB2	10	1220000	1780000	0.7246	rs10508209	-3.55	rs3793739	0.680181	11.53	0.94006	1026	enet	0.74754	4.13e-60	1.38	0.167	0	0
ENSG00000065457.10_5	ADAT1	16	75630879	75657198	0.1268	rs3743607	3.82	rs2641804	0.078472	4.82	-0.05669	391	lasso	0.049663	0.000987	0.12579	0.9	0	0
ENSG00000063761.16_5	ADCK1	14	78300000	78400000	0.897	rs12435136	6.72	rs17752707	0.84469	13.23	-1.6858	698	lasso	0.89687	7.26e-98	-1.65689	0.0975	0	0
ENSG00000133597.11_6	ADCK2	7	140000000	140000000	0.2268	rs17161914	2.17	rs7802537	0.118377	-4.94	-0.602271	364	lasso	0.100129	3.71e-06	0.63545	0.525	0	0
ENSG00000138031.14_3	ADCY3	2	25000000	25100000	0.2418	rs12470303	4.07	rs7567997	0.269	7.91	-0.77137	346	lasso	0.28752	3.33e-16	-1.1047	0.269	0	0
ENSG00000129467.13_5	ADCY4	14	24800000	24800000	0.1212	rs8017377	-3.14	rs3212247	0.00217	-3.37	-1.1393	520	blup	0.00588	0.144	0.17364	0.862	0	0
ENSG00000162104.10_3	ADCY9	16	4003388	4166443	0.4397	rs6500550	-6.21	rs1967309	0.239956	-7.03	2.92147	411	lasso	0.339771	1.9e-19	-3.00896	0.00262	0.1364	88
ENSG00000148700.14_3	ADD3	10	112000000	112000000	0.106	rs6584980	-3.31	rs1349348	0.047266	5.04	-0.04715	385	lasso	0.10018	3.69e-06	-0.411	0.681	0	0
ENSG00000135298.14_4	ADGRB3	6	69300000	70100000	0.1551	rs9445980	3.26	rs9346233	0.005975	-3.77	-0.75888	722	blup	0.01009	0.0855	0.0582	0.954	0	0
ENSG00000174837.15_5	ADGRE1	19	6887577	6940470	0.6369	rs433594	-3.23	rs10424498	0.44983	9.54	1.54362	441	lasso	0.45167	2.49e-27	1.5159	0.13	0	0
ENSG00000127507.18_5	ADGRE2	19	14843204	14889372	0.5045	rs7254715	4	rs9305048	0.297716	7.66	0.53852	466	lasso	0.469	1.09e-28	-0.4649	0.642	0	0
ENSG00000197894.11_6	ADH5	4	100000000	100000000	0.3762	rs17027845	2.89	rs3018048	0.311645	8.02	-1.31943	509	enet	0.32597	1.44e-18	-0.71428	0.475	0	0
ENSG00000147576.17_6	ADHFE1	8	67300000	67400000	0.2065	rs6997496	-4.04	rs1060242	0.095585	-5.44	-0.223	284	lasso	0.17955	3.65e-10	-0.8481	0.396	0	0
ENSG00000182551.14_3	ADI1	2	3500000	3520000	0.3458	rs10197139	-3.04	rs12052249	0.0889	-5.67	1.29336	579	lasso	0.24516	9.74e-14	0.23954	0.811	0	0
ENSG00000156110.13_3	ADK	10	75900000	76500000	0.5422	rs1766711	3.52	rs7914469	0.487895	9.84	1.98029	381	lasso	0.46054	5.07e-28	1.98	0.0475	0.0889	135
ENSG00000148926.10_4	ADM	11	10300000	10300000	0.0918	rs1947256	3.94	rs6484147	0.076823	-4.47	1.45037	485	lasso	0.06099	0.000284	-1.16627	0.244	0	0
ENSG00000101544.9_4	ADNP2	18	77867146	77905406	0.1481	rs3826573	3.23	rs11663602	0.01616	4.14	0.61395	254	blup	0.07876	4.01e-05	1.91768	0.0552	0	0
ENSG00000163485.17_3	ADORA1	1	203000000	203000000	0.5307	rs2270541	-3.68	rs6427990	0.449	9.69	0.32204	527	lasso	0.50053	2.77e-31	0.28478	0.776	0	0
ENSG00000170222.11_2	ADPRM	17	10600911	10614550	0.5199	rs9900063	-3.33	rs8075503	0.663583	11.46	-0.86375	496	lasso	0.663553	5.49e-48	-0.86873	0.385	0	0
ENSG00000035687.10_4	ADSS	1	245000000	245000000	0.4535	rs7555859	-3.17	rs12031783	0.209	-6.89	-1.32125	471	lasso	0.16863	1.35e-09	1.42344	0.155	0	0
ENSG00000139154.15_6	AEBP2	12	19600000	19900000	0.1473	rs7974915	-4.56	rs2565675	0.122288	5.28	-0.339444	643	enet	0.12869	1.45e-07	0.63987	0.522	0	0
ENSG00000235888.2_6	AF064858.1	21	40360633	40434820	0.2816	rs2836878	-6.12	rs999790	0.085101	-5.09	-1.58559	680	lasso	0.1461	1.94e-08	4.8785	1.07e-06	0.001	1000
ENSG00000259058.1_5	AF111169.2	14	77400000	77400000	0.2682	rs12435136	6.72	rs17811461	0.20126	-6.58	0.82417	543	lasso	0.18455	1.99e-10	-0.82665	0.408	0	0
ENSG00000251136.8_5	AF117829.1	8	90600000	90800000	0.2569	rs769418	-3.04	rs10094579	0.06128	-5.15	1.84	420	lasso	0.10835	1.47e-06	-1.2091	0.227	0	0
ENSG00000254839.1_6	AF131215.3	8	10900000	10900000	0.1561	rs10093774	-7.23	rs11985603	0.149329	5.62	-5.37	632	lasso	0.10434	2.31e-06	-5.8041	6.47e-09	0.096	125
ENSG00000215346.3	AF131215.5	8	11000000	11000000	0.4487	rs10093774	-7.23	rs11985603	0.243048	7.21	-5.37	631	blup	0.25872	1.64e-14	-5.5023	3.75e-08	0.1081	111
ENSG00000196526.10_3	AFAP1	4	7760000	7940000	0.8491	rs747579	-2.94	rs11930623	0.736748	12	-0.120503	863	lasso	0.75701	1.01e-61	0.07171	0.943	0	0
ENSG00000130396.20_6	AFDN	6	168000000	168000000	0.3979	rs4601099	-3.29	rs649905	0.258528	7.17	-0.43274	528	enet	0.32246	2.4e-18	-0.23162	0.817	0	0
ENSG00000072364.13_3	AFF4	5	132000000	132000000	0.2332	rs17622208	-7.92	rs10491278	0.139	5.67	2.5388	449	enet	0.12473	2.29e-07	0.4005	0.689	0	0
ENSG00000141385.9_3	AFG3L2	18	12328943	12377313	0.1265	rs888262	-3.53	rs8092506	0.13078	5.29	-1.81044	439	lasso	0.10771	1.58e-06	-1.61501	0.106	0	0
ENSG00000038002.9_3	AGA	4	178000000	178000000	0.68	rs12510932	3.28	rs2271101	0.617993	-10.99	-1.26765	440	lasso	0.66454	4.12e-48	1.89551	0.058	0	0
ENSG00000133612.19_3	AGAP3	7	151000000	151000000	0.459	rs7785613	3.22	rs4725388	0.387348	-9.13	0.281967	559	enet	0.394152	4.24e-23	-0.39137	0.696	0	0
ENSG00000188234.13_3	AGAP4	10	46300000	46300000	0.5699	rs10900229	-3.35	rs2442927	0.124591	5.65	1.98728	128	enet	0.2491	5.82e-14	1.26	0.206	0	0
ENSG00000204149.11_4	AGAP6	10	51700000	51800000	0.3529	rs6481170	-3	rs4935050	0.160045	-5.8	0.79049	222	enet	0.20672	1.3e-11	-0.578	0.563	0	0
ENSG00000174194.11	AGAP8	10	51200000	51400000	0.8885	rs3810950	2.31	rs10761581	0.729643	12.08	-0.11797	214	lasso	0.82395	2.56e-75	-0.495	0.621	0	0
ENSG00000187546.14_3	AGMO	7	15200000	15600000	0.2607	rs6969519	2.92	rs6461161	0.255837	7.25	0.096401	746	lasso	0.274838	1.88e-15	0.58913	0.556	0	0
ENSG00000160216.19_4	AGPAT3	21	45285104	45407473	0.1094	rs2838375	2.1	rs162379	0.045014	4.43	-0.18734	447	blup	0.0453	0.00159	-0.534	0.593	0	0
ENSG00000026652.14_4	AGPAT4	6	162000000	162000000	0.4553	rs475221	3.2	rs12194339	0.204321	6.92	-1.48833	671	lasso	0.24372	1.17e-13	-2.09467	0.0362	0.042	286
ENSG00000018510.15_5	AGPS	2	178000000	178000000	0.1767	rs1370539	3.13	rs2167903	0.0984	-4.99	-1.12637	499	blup	0.06927	0.000114	1.72828	0.0839	0	0
ENSG00000153207.15_4	AHCTF1	1	247000000	247000000	0.7923	rs10399895	5.14	rs11579381	0.28	7.46	-0.34342	477	enet	0.4945	8.95e-31	0.20766	0.835	0	0
ENSG00000158467.16_3	AHCYL2	7	129000000	129000000	0.2126	rs6964297	3.23	rs11979476	0.116807	-5.52	-1.97087	421	lasso	0.142558	2.92e-08	1.9506	0.0511	0	0
ENSG00000135541.21_5	AHI1	6	136000000	136000000	0.3716	rs9399137	-7.93	rs7750586	0.442482	-9.41	-5.48337	433	lasso	0.42897	1.31e-25	5.93966	2.86e-09	0.1091	110
ENSG00000124942.14_7	AHNAK	11	62200000	62300000	0.4013	rs4489748	-3.61	rs7930896	0.416079	9.15	-2.84826	436	lasso	0.41668	1.05e-24	-2.83665	0.00456	0.1364	88
ENSG00000106546.14_4	AHR	7	17000000	17400000	0.3551	rs1852011	3.79	rs17700436	0.316367	7.88	-1.51504	878	lasso	0.373943	1.05e-21	-1.73706	0.0824	0	0
ENSG00000063438.17_5	AHRR	5	322000	435000	0.3243	rs699644	2.5	rs2864967	0.311	7.83	1.2236	309	enet	0.33539	3.64e-19	1.96588	0.0493	0.0194	619
ENSG00000286169.1_1	AHRR	5	272000	438000	0.1532	rs699644	2.5	rs4957020	0.00468	-3.38	-0.8009	310	blup	0.07105	9.39e-05	0.41428	0.679	0	0
ENSG00000042286.15_3	AIFM2	10	71900000	71900000	0.2706	rs16927211	-3.8	rs9971029	0.143834	-5.53	-1.08237	747	lasso	0.13763	5.18e-08	0.747	0.455	0	0
ENSG00000164022.16_2	AIMP1	4	107000000	107000000	0.2342	rs4600917	-2.84	rs12511305	0.372564	-8.66	0.454818	320	enet	0.36906	2.24e-21	-0.54081	0.589	0	0
ENSG00000106305.10_3	AIMP2	7	6050000	6060000	0.1492	rs2881698	-4.19	rs6979676	0.030224	3.79	0.714965	343	lasso	0.06877	0.000121	0.96595	0.334	0	0
ENSG00000262521.1_5	AJ003147.1	16	3231233	3234018	0.1996	rs11646287	-5.59	rs6501136	0.170234	-6.69	-1.37739	396	enet	0.187858	1.33e-10	1.2357	0.217	0	0
ENSG00000129474.16_5	AJUBA	14	23400000	23500000	0.2439	rs7148851	2.88	rs8007089	0.19346	-6.36	0.16421	559	lasso	0.17286	8.17e-10	-0.22227	0.824	0	0
ENSG00000147853.17_4	AK3	9	4710000	4740000	0.2031	rs385893	7.26	rs2146423	0.01317	-4.14	-4.2418	654	lasso	0.07968	3.62e-05	2.5145	0.0119	0.2034	59
ENSG00000154027.19_4	AK5	1	77700000	78000000	0.1884	rs12754777	-2.55	rs4949655	0.145	5.49	0.10663	512	lasso	0.12394	2.5e-07	0.03549	0.972	0	0
ENSG00000085231.14_4	AK6	5	68600000	68700000	0.1953	rs11745591	-7.81	rs12187268	0.285	-7.49	6.9694	231	lasso	0.28548	4.41e-16	-7.08015	1.44e-12	0.0438	274
ENSG00000165695.9_3	AK8	9	136000000	136000000	0.1578	rs495828	-7.79	rs3761840	0.03389	4.39	-0.2432	639	lasso	0.05385	0.000623	0.17602	0.86	0	0
ENSG00000155085.15_2	AK9	6	110000000	110000000	0.4335	rs6927569	-9.27	rs9480937	0.203127	-6.35	-2.3718	465	blup	0.27315	2.37e-15	2.58347	0.00978	0.6	20
ENSG00000108599.15_4	AKAP10	17	19807615	19881656	0.678	rs169412	4.88	rs10459970	0.733886	11.97	3.23477	294	lasso	0.733506	7.92e-58	3.2452	0.00117	0.1034	116
ENSG00000023516.9_3	AKAP11	13	42800000	42900000	0.6718	rs9594724	4.43	rs2122242	0.642	11.14	4.3806	532	enet	0.70739	6.99e-54	4.0812	4.48e-05	0.002	1000
ENSG00000118507.17_5	AKAP7	6	131000000	132000000	0.4919	rs12209607	2.44	rs516545	0.047789	-5.25	-0.48643	471	enet	0.23729	2.7e-13	-0.48886	0.625	0	0
ENSG00000106948.16_3	AKNA	9	117000000	117000000	0.2241	rs2060132	-3.49	rs2147437	0.09005	-5.5	0.3275	683	lasso	0.13398	7.9e-08	-0.9291	0.353	0	0
ENSG00000117448.13_4	AKR1A1	1	46000000	46000000	0.353	rs4420029	5.97	rs2991972	0.327	-8.22	-3.99221	291	lasso	0.32943	8.72e-19	3.99191	6.55e-05	0.4138	29
ENSG00000187134.14_4	AKR1C1	10	5010000	5030000	0.7012	rs7081029	2.76	rs7908994	0.406784	9.6	-0.70069	661	enet	0.6282	9.11e-44	-1.3	0.194	0	0
ENSG00000151632.17_4	AKR1C2	10	5030000	5060000	0.5261	rs7081029	2.76	rs7908994	0.482948	9.74	-0.70069	664	lasso	0.51603	1.29e-32	-0.778	0.437	0	0
ENSG00000196139.14_5	AKR1C3	10	5080000	5150000	0.1317	rs7081029	2.76	rs4448597	0.001023	-4.72	-1.04383	715	blup	0.03271	0.00641	-0.334	0.739	0	0
ENSG00000122787.15_6	AKR1D1	7	138000000	138000000	0.1851	rs273965	-3.44	rs2450847	0.001487	-3.72	-0.258699	389	blup	0.044313	0.00178	-0.76095	0.447	0	0
ENSG00000142208.16_5	AKT1	14	105000000	105000000	0.5408	rs4983559	-3.51	rs10136000	0.15606	-6.01	-1.96537	376	blup	0.28331	5.94e-16	2.53788	0.0112	0.0577	208
ENSG00000166971.17_4	AKTIP	16	53524952	53538323	0.6253	rs1362790	-3.56	rs16952252	0.743857	12.05	-1.5506	406	enet	0.747463	4.25e-60	-1.57192	0.116	0	0
ENSG00000272379.1_6	AL008729.2	6	13300000	13300000	0.4387	rs1512411	2.64	rs555100	0.22442	7.53	2.26058	513	blup	0.3954	3.46e-23	1.42594	0.154	0	0
ENSG00000111780.8_7	AL021546.1	12	121000000	121000000	0.0952	rs6553	3.43	rs10849785	0.0127	-3.77	-1.04996	383	enet	0.0486	0.00111	1.68808	0.0914	0	0
ENSG00000284431.1_4	AL022238.4	22	40742533	40806058	0.1133	rs9611267	-3.16	rs9611328	0.082396	4.6	-0.23707	311	enet	0.07766	4.52e-05	-0.3257	0.745	0	0
ENSG00000230107.1_5	AL022316.1	22	42834029	42842201	0.8322	rs3752591	-3.5	rs5751281	0.681395	11.54	-0.71465	418	enet	0.7032	2.78e-53	-1.135	0.256	0	0
ENSG00000284554.2_4	AL022318.4	22	39410368	39429281	0.2922	rs2284076	4.03	rs2142834	0.067669	5.11	1.74514	391	blup	0.12549	2.1e-07	3.9667	7.29e-05	0.003	1000
ENSG00000285968.1_1	AL022324.4	22	25678580	25716053	0.1558	rs4404377	-3.15	rs7286954	0.020191	5.26	-0.56613	484	lasso	0.05648	0.000467	-0.4505	0.652	0	0
ENSG00000233577.6_5	AL022332.1	22	25675496	25678641	0.1853	rs4404377	-3.15	rs476240	0.0015	3.78	-0.68696	459	blup	0.00196	0.241	-1.5256	0.127	0	0
ENSG00000285884.1_1	AL022345.4	10	43100000	43100000	0.1387	rs3026762	-2.48	rs210271	0.07758	-4.52	1.66784	315	blup	0.0968	5.38e-06	-1.75	0.08	0	0
ENSG00000271784.1_5	AL031055.1	20	45318298	45318928	0.3096	rs6063003	3.09	rs6094420	0.34859	8.43	-0.55104	572	lasso	0.34732	6.17e-20	-0.54973	0.583	0	0
ENSG00000226281.3_5	AL031123.1	6	6690000	6740000	0.3808	rs1334577	-5.92	rs12207082	0.243452	-7.18	-0.54767	718	enet	0.28267	6.48e-16	0.96305	0.336	0	0
ENSG00000261211.1_5	AL031123.2	6	6680000	6680000	0.7352	rs11758778	5.5	rs6924103	0.419541	-9.57	-1.19609	703	lasso	0.48091	1.19e-29	1.45064	0.147	0	0
ENSG00000268575.1_6	AL031282.2	1	1630000	1670000	0.3879	rs941532	2.92	rs2281173	0.0228	3.77	1.51294	308	enet	0.15952	4e-09	1.21313	0.225	0	0
ENSG00000261732.1_6	AL031708.1	16	1682260	1736716	0.2959	rs26930	-4.4	rs3760122	0.032626	-3.94	1.12077	479	lasso	0.046747	0.00136	-1.56713	0.117	0	0
ENSG00000284719.1_3	AL033527.5	1	40300000	40300000	0.3673	rs7549005	3.22	rs230291	0.0875	-6.59	-1.01454	386	enet	0.28171	7.4e-16	0.01573	0.987	0	0
ENSG00000285508.1_2	AL034430.1	20	10394168	10412570	0.3853	rs6040116	4.26	rs6077806	0.25697	7.22	1.54477	585	lasso	0.36138	7.32e-21	1.17111	0.242	0	0
ENSG00000285723.1_1	AL034430.2	20	10401194	10401385	0.3083	rs6040116	4.26	rs6077806	0.1968	6.3	1.54477	572	enet	0.2155	4.34e-12	1.2704	0.204	0	0
ENSG00000260257.2_5	AL035071.1	20	31444427	31446557	0.549	rs2073325	2.97	rs242551	0.59549	-10.98	1.94873	430	lasso	0.60728	1.88e-41	-2.0114	0.0443	0.0811	148
ENSG00000234147.1_5	AL035446.1	6	141000000	141000000	0.1722	rs17070386	2.79	rs11155139	0.084004	4.86	0.60073	228	lasso	0.06356	0.000214	0.66198	0.508	0	0
ENSG00000285875.1_1	AL035446.2	6	141000000	141000000	0.3419	rs17070386	2.79	rs11155139	0.107497	5.24	0.60073	280	blup	0.12233	3.01e-07	0.48821	0.625	0	0
ENSG00000274173.1_5	AL035661.1	20	24912476	24913619	0.3509	rs6036836	-2.69	rs1854849	0.19442	-6.24	-1.55846	473	lasso	0.28697	3.59e-16	1.31704	0.188	0	0
ENSG00000284830.1_3	AL049557.1	1	112000000	112000000	0.3218	rs2800881	4.98	rs197381	0.178	6.26	0.68332	697	lasso	0.15212	9.57e-09	0.74071	0.459	0	0
ENSG00000284969.1_2	AL049629.2	11	33700000	33700000	0.2375	rs10836126	-3.71	rs11585	0.227958	-6.73	0.79653	427	lasso	0.24743	7.24e-14	-1.32628	0.185	0	0
ENSG00000260861.6_6	AL049634.2	20	1520790	1600655	0.5141	rs1535882	3.59	rs2253427	0.43675	9.29	2.94126	681	lasso	0.43737	3.08e-26	2.81167	0.00493	0.0207	580
ENSG00000213204.8_6	AL049697.1	6	88100000	88200000	0.5952	rs7774080	-8.33	rs1051148	0.67479	-11.5	5.50104	499	lasso	0.68254	1.93e-50	-5.36515	8.09e-08	0.2553	47
ENSG00000258526.6_6	AL049828.1	14	39900000	40900000	0.2972	rs11847855	2.85	rs1955724	0.01369	5.38	0.3453	734	enet	0.16362	2.46e-09	-0.17804	0.859	0	0
ENSG00000258919.1_5	AL049836.1	14	102000000	102000000	0.303	rs12589950	2.77	rs7153805	0.19873	-7.18	-0.33974	413	lasso	0.17395	7.17e-10	0.21681	0.828	0	0
ENSG00000257065.1_6	AL049844.1	6	144000000	144000000	0.1702	rs6921460	3.73	rs1970352	0.034119	4.01	-1.31985	523	blup	0.06053	0.000299	-2.16555	0.0303	0.0923	130
ENSG00000237927.1_5	AL078604.2	6	160000000	160000000	0.7	rs2249937	6.72	rs4709369	0.444475	9.41	-0.00413	554	enet	0.52224	3.65e-33	-0.40594	0.685	0	0
ENSG00000225793.2_5	AL080250.1	6	76000000	76000000	0.5396	rs12204535	3.11	rs240380	0.64546	-11.27	0.71056	253	lasso	0.64338	1.58e-45	-0.71074	0.477	0	0
ENSG00000258973.1_6	AL096870.1	14	24800000	24800000	0.3602	rs8017377	-3.14	rs3212247	0.10167	-5.28	-1.1393	517	enet	0.13874	4.55e-08	0.3718	0.71	0	0
ENSG00000285091.1_2	AL109840.2	20	57491055	57556224	0.2373	rs6026346	2.75	rs13044688	0.0332	-3.83	-0.92421	593	blup	0.08169	2.89e-05	1.23397	0.217	0	0
ENSG00000266908.1_5	AL109935.2	20	5479762	5483527	0.1491	rs400735	-2.94	rs1287043	0.01338	-3.47	-1.89713	577	blup	0.06574	0.000169	2.13188	0.033	0.0642	187
ENSG00000283930.1_4	AL117339.5	10	38400000	38600000	0.4317	rs11011334	-1.85	rs2472174	0.537787	10.3	-0.54251	229	lasso	0.54438	3.59e-35	-0.386	0.7	0	0
ENSG00000255835.1_6	AL117348.2	1	226000000	226000000	0.4814	rs2816335	3.07	rs14868	0.244	7.23	-0.69638	397	lasso	0.31523	6.8e-18	-0.40751	0.684	0	0
ENSG00000230387.3_6	AL118508.1	20	23160778	23171056	0.3998	rs1360400	2.92	rs844885	0.10196	-6.56	0.12518	572	enet	0.34702	6.45e-20	-0.70114	0.483	0	0
ENSG00000258790.1_6	AL121594.1	14	35600000	35800000	0.779	rs12100841	4.75	rs12100841	0.75069	12.11	4.74915	422	lasso	0.81975	2.53e-74	4.81732	1.45e-06	0	1000
ENSG00000258782.3_6	AL121694.1	14	59900000	60000000	0.2624	rs219387	2.92	rs11626926	0.03947	5.15	-2.29344	472	enet	0.16602	1.85e-09	-2.49303	0.0127	0.0517	232
ENSG00000261582.1_6	AL121753.1	20	33855688	33867846	0.4129	rs6119534	3.78	rs6060341	0.31642	-8.38	1.52201	349	lasso	0.34128	1.52e-19	-1.23183	0.218	0	0
ENSG00000230563.3_6	AL121757.1	20	5426484	5455828	0.7105	rs400735	-2.94	rs3810569	0.47139	9.63	-1.24895	581	enet	0.66013	1.47e-47	-0.73466	0.463	0	0
ENSG00000270299.1_6	AL121758.1	20	627270	656444	0.716	rs2295494	3.32	rs6116961	0.44734	-9.57	-1.0691	691	enet	0.57753	2.29e-38	1.06934	0.285	0	0
ENSG00000226644.5_5	AL121899.1	20	2187863	2193797	0.4457	rs200891	-2.89	rs6082421	0.43359	9.27	-0.85898	690	lasso	0.43339	6.12e-26	-0.94367	0.345	0	0
ENSG00000286022.1_1	AL121899.2	20	2187974	2321705	0.4063	rs4813619	-4.66	rs214781	0.11755	-5.73	1.70538	750	lasso	0.33028	7.7e-19	-2.04522	0.0408	0.0727	165
ENSG00000284776.1_2	AL121900.2	20	18548097	18724860	0.5605	rs6075367	-2.61	rs7262824	0.65049	-11.52	1.15096	570	lasso	0.69497	3.97e-52	-1.11903	0.263	0	0
ENSG00000233365.2_5	AL121956.1	6	167000000	167000000	0.806	rs6903559	2.77	rs9355564	0.815523	12.61	1.80806	712	lasso	0.8154	2.56e-73	1.82169	0.0685	0	0
ENSG00000227373.5_5	AL121983.2	1	174000000	174000000	0.1028	rs12561796	-3.54	rs1951627	0.052	4.32	-2.34819	286	blup	0.06343	0.000217	-3.0393	0.00237	0.0169	710
ENSG00000244733.5_6	AL132656.2	10	81400000	81400000	0.2057	rs2802372	-5.49	rs1650169	0.066228	4.82	1.42444	345	lasso	0.10231	2.9e-06	2.34	0.0191	0.0723	166
ENSG00000282218.1_6	AL132671.2	6	118000000	118000000	0.2349	rs6938398	2.53	rs7763010	0.082023	-5.41	1.14579	519	enet	0.11728	5.35e-07	-0.5855	0.558	0	0
ENSG00000259132.1_6	AL132780.3	14	23400000	23500000	0.7687	rs7148851	2.88	rs4981454	0.53587	-10.53	0.15991	583	lasso	0.67309	3.35e-49	0.05864	0.953	0	0
ENSG00000258481.1_5	AL133240.1	14	92700000	92700000	0.2101	rs11624512	-6.77	rs11845652	0.0492	-4.61	-1.5814	544	enet	0.16931	1.25e-09	0.21855	0.827	0	0
ENSG00000255339.6_7	AL133352.1	10	102000000	102000000	0.4093	rs4075098	-2.38	rs2273694	0.504749	-10.4	1.08937	423	enet	0.52566	1.81e-33	-1.13	0.259	0	0
ENSG00000285932.1_1	AL133353.2	10	101000000	101000000	0.2608	rs12413565	-3.14	rs11190245	0.185888	6.6	-0.00387	473	lasso	0.22671	1.05e-12	-0.114	0.909	0	0
ENSG00000258927.1_5	AL133467.2	14	96100000	96100000	0.1693	rs1631191	3.41	rs4144401	0.01627	4.55	-0.97751	717	blup	0.03464	0.00518	-0.93103	0.352	0	0
ENSG00000286082.1_1	AL133493.1	21	47016278	47045589	0.2804	rs1556318	-3.09	rs6518253	0.003484	3.94	-0.29513	500	enet	0.1624	2.86e-09	-1.7629	0.0779	0	0
ENSG00000258875.5_5	AL135818.1	14	91700000	91700000	0.4476	rs12880762	2.73	rs4496056	0.0752	-5.23	0.44461	380	lasso	0.20263	2.17e-11	-0.79477	0.427	0	0
ENSG00000272447.1_5	AL135925.1	10	81600000	81600000	0.1909	rs11002983	3.74	rs1932574	-0.004879	3.43	-0.59231	316	blup	0.03651	0.00421	3.05	0.00229	0.0194	619
ENSG00000276255.2_5	AL136379.1	1	228000000	228000000	0.0916	rs587000	-2.79	rs708108	0.0366	-4.41	-2.62092	346	lasso	0.03677	0.00409	2.34695	0.0189	0.0387	310
ENSG00000285210.1_2	AL136382.1	1	86800000	86800000	0.1386	rs691339	2.68	rs1889851	0.0243	3.82	-0.19837	466	blup	0.04858	0.00111	-1.29054	0.197	0	0
ENSG00000274322.1_6	AL136531.2	20	1298215	1373740	0.2157	rs1535882	3.59	rs6041884	0.11961	5.23	0.8647	730	lasso	0.09937	4.04e-06	0.93303	0.351	0	0
ENSG00000285448.1_3	AL136961.1	13	100000000	100000000	0.3855	rs4439619	-3.5	rs9517725	0.214	-6.68	-0.8773	496	enet	0.24246	1.38e-13	0.7745	0.439	0	0
ENSG00000283445.1_5	AL136985.3	1	59200000	59200000	0.667	rs2764928	-2.54	rs11590757	0.731	11.95	-1.93927	589	lasso	0.72774	6.33e-57	-1.91573	0.0554	0	0
ENSG00000273784.4_6	AL137058.2	13	53200000	53200000	0.1219	rs2408552	-3.82	rs9526975	0.069	-5.34	0.2297	430	enet	0.0936	7.7e-06	-0.9707	0.332	0	0
ENSG00000261553.5_6	AL137782.1	13	76100000	76400000	0.4536	rs724852	3.59	rs2281762	0.419	9.08	-0.4262	680	lasso	0.41613	1.15e-24	-0.5346	0.593	0	0
ENSG00000285853.1_1	AL137802.3	1	16800000	16800000	0.15	rs157134	-2.78	rs4661709	0.0406	-4.43	-0.5603	240	enet	0.08204	2.79e-05	-0.09955	0.921	0	0
ENSG00000283384.1_5	AL138694.1	13	109000000	109000000	0.3091	rs9514831	-2.93	rs1224147	0.255	7.19	0.8628	673	lasso	0.25381	3.13e-14	0.8502	0.395	0	0
ENSG00000234261.3_6	AL138720.1	6	14700000	15100000	0.341	rs1535359	-2.53	rs2327869	0.256042	7.47	-1.34909	662	lasso	0.29044	2.23e-16	-1.63898	0.101	0	0
ENSG00000235119.1_5	AL138895.1	9	117000000	117000000	0.3547	rs2060132	-3.49	rs12351392	0.17128	6.58	-0.9348	674	enet	0.20953	9.18e-12	-0.47131	0.637	0	0
ENSG00000285737.1_1	AL138920.1	10	27900000	27900000	0.2878	rs10829219	3.29	rs2763299	0.218826	-6.64	-0.05524	472	enet	0.25128	4.37e-14	-0.515	0.607	0	0
ENSG00000228886.1_6	AL138963.1	13	45900000	45900000	0.1219	rs12877778	2.59	rs11616734	0.00115	-3.99	1.079	444	blup	0.04319	0.00201	-0.8213	0.411	0	0
ENSG00000277763.1_5	AL138995.1	14	56600000	56600000	0.2372	rs4587865	-2.69	rs7160120	0.07966	-4.79	-2.34744	670	lasso	0.13957	4.14e-08	2.55086	0.0107	0.0183	655
ENSG00000234426.2_5	AL139042.1	6	88900000	89100000	0.7741	rs2246113	5.62	rs1870832	0.804369	12.52	0.58835	546	lasso	0.79739	2.16e-69	0.58835	0.556	0	0
ENSG00000229291.1_5	AL139161.1	1	236000000	236000000	0.4403	rs4660129	11.17	rs3820555	0.524	10.14	0.50697	459	lasso	0.53036	6.88e-34	0.62196	0.534	0	0
ENSG00000256500.5_6	AL139300.1	14	104000000	104000000	0.6688	rs8176373	-3.4	rs12884809	0.67313	11.62	0.61639	387	lasso	0.70933	3.66e-54	0.74825	0.454	0	0
ENSG00000203546.7_6	AL139353.1	14	31800000	31900000	0.1707	rs10136398	-3.38	rs11850326	0.09788	4.8	1.71328	381	enet	0.11394	7.81e-07	1.79341	0.0729	0	0
ENSG00000230490.2_7	AL139383.1	13	33900000	34300000	0.5173	rs9536928	3.05	rs9538300	0.559	10.53	-0.576	725	lasso	0.56156	8.49e-37	-0.5308	0.596	0	0
ENSG00000284642.1_3	AL139424.2	1	10500000	10500000	0.3531	rs284313	-4.47	rs17400878	0.221	6.86	0.49686	369	lasso	0.19513	5.47e-11	0.59354	0.553	0	0
ENSG00000239665.8_6	AL157392.3	10	13700000	13700000	0.1533	rs11258422	-5.38	rs4279918	0.035574	-4.41	3.15976	727	blup	0.08866	1.33e-05	-3.49	0.000474	0.0142	844
ENSG00000282246.1_6	AL157392.5	10	13700000	13700000	0.1756	rs11258422	-5.38	rs2478116	0.105429	-5.3	3.28135	737	blup	0.12192	3.15e-07	-3.63	0.000283	0.0134	893
ENSG00000229694.6_6	AL158071.1	9	93900000	93900000	0.1908	rs1806339	-3.88	rs7034207	0.05816	5.05	-2.0362	590	lasso	0.12624	1.92e-07	-2.41594	0.0157	0.0805	149
ENSG00000237422.1_6	AL158071.4	9	93900000	93900000	0.1706	rs1806339	-3.88	rs12342181	0.09628	5.14	0.3281	584	lasso	0.1201	3.88e-07	-0.09059	0.928	0	0
ENSG00000258413.1_5	AL158801.2	14	55700000	55700000	0.0665	rs12884265	2.64	rs8005636	0.02869	-4.12	0.98903	385	blup	0.06359	0.000214	-1.31016	0.19	0	0
ENSG00000249141.1_6	AL159163.1	6	167000000	167000000	0.8284	rs4601099	-3.29	rs2149085	0.864238	13	2.05431	714	enet	0.8792	3.38e-91	2.10065	0.0357	0.1101	109
ENSG00000283579.1_5	AL160035.1	13	27500000	27600000	0.2078	rs7317689	-2.87	rs9319333	0.215	6.63	-0.9076	622	lasso	0.19549	5.24e-11	-0.9046	0.366	0	0
ENSG00000285923.1_1	AL160171.1	1	109000000	109000000	0.0976	rs828999	-6.44	rs7534348	0.0691	-4.26	-0.17986	309	lasso	0.02892	0.00978	0.18929	0.85	0	0
ENSG00000284977.1_3	AL160272.1	9	121000000	121000000	0.1933	rs7025261	2.63	rs2737191	0.05656	-4.56	1.8161	618	blup	0.07596	5.46e-05	-1.06069	0.289	0	0
ENSG00000285082.1_2	AL160272.2	9	120000000	121000000	0.4101	rs7025261	2.63	rs2737191	0.34035	-8.24	1.8161	655	lasso	0.35711	1.41e-20	-1.57457	0.115	0	0
ENSG00000275216.2_5	AL161431.1	13	110000000	110000000	0.2139	rs12584136	3.07	rs9559532	0.176	-6.16	0.9185	611	lasso	0.13687	5.66e-08	-0.7646	0.445	0	0
ENSG00000285688.1_1	AL161443.1	9	7180000	7200000	0.7488	rs7031834	4.13	rs2770729	0.45128	9.71	1.2144	852	enet	0.65399	8.37e-47	0.11111	0.912	0	0
ENSG00000233569.1_5	AL161630.1	9	120000000	120000000	0.4712	rs10983672	2.11	rs957512	0.48282	9.75	-1.105	580	lasso	0.48567	4.84e-30	-1.0348	0.301	0	0
ENSG00000285907.1_1	AL161910.1	9	92200000	92200000	0.2036	rs17529841	-3.14	rs1055595	0.13573	5.79	0.7847	400	enet	0.1363	6.04e-08	0.93793	0.348	0	0
ENSG00000223834.3_5	AL161935.1	10	31900000	31900000	0.3271	rs1250294	-2.94	rs10763867	0.182279	6.05	-0.40836	302	lasso	0.15273	8.91e-09	-0.473	0.636	0	0
ENSG00000258728.1_6	AL162231.3	9	34600000	34700000	0.207	rs2252749	-3.14	rs2277202	0.05292	4.47	0.3667	364	enet	0.14385	2.52e-08	0.98354	0.325	0	0
ENSG00000271853.5_6	AL162258.1	1	154000000	154000000	0.1002	rs1560833	3.49	rs3818632	0.0606	4.64	-2.4044	401	lasso	0.04564	0.00154	-2.08508	0.0371	0.0682	176
ENSG00000285444.1_2	AL162377.3	13	52300000	52400000	0.0995	rs9535861	-3.83	rs732004	0.0596	3.9	-0.0965	385	lasso	0.0221	0.0211	-0.2547	0.799	0	0
ENSG00000285534.1_1	AL163541.1	13	110000000	110000000	0.4841	rs336253	3.82	rs11842277	0.413	-9.23	-0.2115	729	lasso	0.42342	3.36e-25	0.337	0.736	0	0
ENSG00000259171.1_6	AL163636.2	14	21200000	21200000	0.3073	rs945460	-2.94	rs8015364	0.02339	-5.04	1.02173	672	enet	0.19791	3.89e-11	-0.66203	0.508	0	0
ENSG00000236403.1_5	AL353611.1	9	138000000	138000000	0.7322	rs11103600	4.58	rs13297471	0.6224	11.15	4.557	678	lasso	0.77207	2.01e-64	4.54188	5.58e-06	0.002	1000
ENSG00000226337.3_6	AL353616.2	9	71200000	71300000	0.4624	rs4504703	-4.45	rs12375820	0.35948	8.77	2.0568	387	enet	0.45211	2.31e-27	1.99728	0.0458	0.1558	77
ENSG00000280707.2_6	AL353747.4	6	168000000	168000000	0.1201	rs4601099	-3.29	rs2242573	0.002148	-3.79	-0.78793	473	enet	0.01922	0.0293	0.99753	0.319	0	0
ENSG00000225489.6_6	AL354707.1	9	6720000	6730000	0.2426	rs7031834	4.13	rs10975789	0.2663	7.35	-0.5627	619	lasso	0.25538	2.54e-14	-0.58288	0.56	0	0
ENSG00000249967.1_6	AL355315.1	10	99300000	99400000	0.148	rs10786327	-12.85	rs11189414	-0.003342	-3.47	1.32056	522	blup	0.02964	0.00903	3.2	0.0014	0.4444	27
ENSG00000270761.1_5	AL355353.1	6	47400000	47400000	0.0893	rs16876825	-3.04	rs4374821	0.000521	4.42	-1.51206	505	blup	0.00311	0.206	-0.20153	0.84	0	0
ENSG00000254396.1_5	AL355432.1	9	27100000	27100000	0.612	rs7875399	-3.28	rs633903	0.45242	9.47	-0.248	640	enet	0.6269	1.28e-43	-1.65026	0.0989	0	0
ENSG00000224810.1_5	AL355482.1	1	182000000	182000000	0.1928	rs6687315	3.46	rs1689782	0.0664	4.63	-1.30386	489	enet	0.15412	7.57e-09	-2.64217	0.00824	0.0244	491
ENSG00000225850.3_5	AL355490.1	10	99100000	99100000	0.1885	rs10786327	-12.85	rs11189172	0.200935	6.37	4.09052	472	lasso	0.20938	9.37e-12	2.59	0.00946	0.375	32
ENSG00000285216.1_1	AL355499.2	6	8160000	8760000	0.4443	rs7751473	3.27	rs3757100	0.374001	-8.96	-2.24659	774	lasso	0.53667	1.84e-34	2.15758	0.031	0.0612	196
ENSG00000238058.2_6	AL355574.1	9	139000000	139000000	0.2391	rs4400499	7.53	rs7861677	0.08251	5.04	-0.4526	435	blup	0.11823	4.8e-07	2.78952	0.00528	0.12	100
ENSG00000225050.1_5	AL355592.1	9	121000000	121000000	0.1107	rs7025261	2.63	rs10759991	0.003	3.26	0.2436	465	blup	0.02408	0.0168	-0.61395	0.539	0	0
ENSG00000232774.7_6	AL355916.1	14	62000000	62100000	0.1093	rs12432859	-2.89	rs2245442	0.05321	-4.83	1.73407	532	lasso	0.08163	2.91e-05	-1.12164	0.262	0	0
ENSG00000258989.1_7	AL355916.3	14	62000000	62100000	0.2201	rs12432859	-2.89	rs1886461	0.18067	-7.26	0.47997	541	lasso	0.28822	3.03e-16	-0.77139	0.44	0	0
ENSG00000273066.5_6	AL355987.4	9	140000000	140000000	0.0981	rs11146021	7.86	rs4880135	0.00516	-3.63	0.2773	409	blup	0.02356	0.0179	-3.34868	0.000812	0.3243	37
ENSG00000230533.3_6	AL356234.2	6	138000000	138000000	0.1382	rs674451	4.73	rs638173	0.02734	3.99	1.17701	574	lasso	0.03821	0.00349	1.02559	0.305	0	0
ENSG00000236206.1_5	AL356441.1	1	166000000	166000000	0.1898	rs157869	4.03	rs11806754	0.252	7.62	0.75895	626	lasso	0.22864	8.21e-13	0.75895	0.448	0	0
ENSG00000245466.1_6	AL357153.1	14	71100000	71100000	0.3175	rs1205238	-2.43	rs4902843	0.02829	5.19	1.83138	439	blup	0.13387	8e-08	1.37934	0.168	0	0
ENSG00000257759.2_6	AL357153.2	14	70900000	71000000	0.316	rs1205238	-2.43	rs17108246	0.03614	-4.75	-0.009	569	enet	0.16073	3.47e-09	1.88947	0.0588	0	0
ENSG00000259115.1_6	AL357153.3	14	71100000	71100000	0.295	rs1205238	-2.43	rs11624934	0.06869	5.23	1.85299	448	blup	0.12355	2.62e-07	1.6413	0.101	0	0
ENSG00000225750.1_5	AL357500.1	1	29500000	29500000	0.1133	rs9426394	3.25	rs2230678	0.0647	4.7	-1.31941	360	lasso	0.05822	0.000385	-1.30164	0.193	0	0
ENSG00000278139.1_6	AL358075.4	1	46500000	46600000	0.0645	rs4420029	5.97	rs1707321	0.0208	3.98	-5.7437	371	blup	0.03185	0.00706	-5.70883	1.14e-08	0	1000
ENSG00000258807.5_6	AL359237.1	14	88200000	88300000	0.3857	rs3742692	-2.22	rs12880714	0.19729	6.61	-1.2204	557	blup	0.19532	5.34e-11	-0.43643	0.663	0	0
ENSG00000243008.2_6	AL359538.1	13	25100000	25200000	0.7662	rs2862246	3.39	rs9511340	0.0478	5.65	0.7294	650	enet	0.49767	4.84e-31	1.5056	0.132	0	0
ENSG00000273167.1_6	AL359736.1	13	24600000	24900000	0.2483	rs1028701	3.63	rs2861550	0.0773	5.03	-0.1309	917	lasso	0.1609	3.4e-09	1.5231	0.128	0	0
ENSG00000284882.1_2	AL359762.1	1	85000000	85000000	0.3919	rs315547	-2.42	rs2911590	0.415	-9.28	-0.54092	545	lasso	0.414	1.64e-24	0.45359	0.65	0	0
ENSG00000285374.1_2	AL359762.2	1	85100000	85100000	0.177	rs315547	-2.42	rs12079571	0.014	-3.49	-0.24958	547	blup	0.02284	0.0194	-0.79969	0.424	0	0
ENSG00000285851.1_2	AL359762.3	1	85000000	85000000	0.1266	rs315547	-2.42	rs17375358	0.121	-5.12	-0.7724	558	lasso	0.11463	7.22e-07	0.84275	0.399	0	0
ENSG00000124593.16_7	AL365205.1	6	41700000	41800000	0.3521	rs761353	4.8	rs9394831	0.3401	-8.57	0.83442	502	lasso	0.35895	1.06e-20	-0.93353	0.351	0	0
ENSG00000237643.1_5	AL365226.2	6	71100000	71100000	0.427	rs659925	3.3	rs9346382	0.201585	6.56	0.82616	471	lasso	0.34158	1.46e-19	0.94418	0.345	0	0
ENSG00000270099.1_6	AL365273.2	10	97600000	97700000	0.566	rs11188298	4.62	rs3176893	0.412191	9.77	1.45491	545	lasso	0.39805	2.26e-23	1.55	0.122	0	0
ENSG00000226822.2_5	AL390036.1	1	109000000	109000000	0.3289	rs828999	-6.44	rs17020762	0.18	-7.02	-1.27282	430	lasso	0.37253	1.31e-21	1.74304	0.0813	0	0
ENSG00000259865.1_5	AL390728.6	1	247000000	247000000	0.4108	rs12239046	-8.98	rs3738443	0.258	8.22	0.20151	464	enet	0.38161	3.14e-22	-0.10738	0.914	0	0
ENSG00000227463.2_6	AL390838.1	9	86700000	86700000	0.1208	rs7047907	-5.55	rs10868082	0.14536	5.39	-5.1043	528	lasso	0.13412	7.77e-08	-5.10431	3.32e-07	0.0217	554
ENSG00000234296.1_5	AL390961.1	10	26900000	26900000	0.1818	rs945291	-4.02	rs12772391	-0.00268	3.23	1.42432	446	blup	0.03933	0.00308	-0.565	0.572	0	0
ENSG00000224635.1_5	AL391095.1	20	37034658	37045444	0.2942	rs4353702	3.51	rs1315306	0.29207	8.22	0.20224	470	enet	0.32759	1.14e-18	0.21616	0.829	0	0
ENSG00000224934.4_5	AL391684.1	10	101000000	101000000	0.3442	rs12413565	-3.14	rs2862614	0.34424	8.32	-1.55304	449	lasso	0.33063	7.32e-19	-1.67	0.0959	0	0
ENSG00000238005.3_6	AL391832.2	1	235000000	235000000	0.3692	rs2796160	-4.87	rs17593743	0.302	7.75	-0.96375	444	lasso	0.2985	7.25e-17	-1.01169	0.312	0	0
ENSG00000223379.1_5	AL391987.3	9	45000000	45000000	0.1437	NA	NA	NA	NA	NA	NA	10	enet	0.0778	4.46e-05	NA	NA	0	0
ENSG00000228106.5_7	AL392172.1	1	223000000	223000000	0.5217	rs3002145	-3.12	rs17011765	0.16	-6.58	-0.32423	363	enet	0.36924	2.18e-21	-0.74597	0.456	0	0
ENSG00000277767.1_5	AL442128.2	13	112000000	112000000	0.3637	rs9588367	-2.93	rs2391878	0.209	-6.58	0.0458	645	lasso	0.25141	4.3e-14	-0.5978	0.55	0	0
ENSG00000272823.1_5	AL445423.1	1	221000000	221000000	0.1602	rs3738182	4.8	rs11118622	0.0892	5.12	-2.90249	398	lasso	0.10368	2.49e-06	-3.95238	7.74e-05	0.0221	543
ENSG00000286231.1_1	AL445423.2	1	221000000	221000000	0.2126	rs3738182	4.8	rs7537305	0.0718	5.09	-1.7357	449	lasso	0.10437	2.3e-06	-0.59164	0.554	0	0
ENSG00000260088.1_5	AL445483.1	1	201000000	201000000	0.3889	rs7530378	4.32	rs3806358	0.418	-9.12	-2.22767	554	lasso	0.41823	8.06e-25	2.26438	0.0236	0.1143	105
ENSG00000243636.1_6	AL445493.2	1	207000000	207000000	0.8136	rs10127904	3.27	rs3813948	0.781	12.31	0.33995	381	lasso	0.77524	5.16e-65	0.34029	0.734	0	0
ENSG00000285839.1_1	AL445685.3	1	52500000	52500000	0.7129	rs7411629	-3.12	rs6686632	0.458	-9.53	-0.20126	203	lasso	0.46122	4.49e-28	0.39644	0.692	0	0
ENSG00000274068.1_6	AL449266.1	1	109000000	110000000	0.1521	rs7542337	-4.08	rs839549	0.0104	4.31	-0.51589	396	blup	0.05673	0.000454	0.65954	0.51	0	0
ENSG00000272205.1_5	AL451050.2	1	167000000	167000000	0.1886	rs6677644	-4.59	rs1723023	-0.00502	-3.21	1.00212	616	blup	0.0646	0.000191	0.67801	0.498	0	0
ENSG00000284989.1_2	AL451062.3	1	44100000	44400000	0.1087	rs530373	-3.05	rs621559	-0.00218	3.57	1.25042	556	enet	0.0594	0.000338	1.02216	0.307	0	0
ENSG00000232311.1_5	AL512303.1	6	110000000	110000000	0.3567	rs13202939	7.09	rs6921615	0.175623	-7.29	-3.60281	400	blup	0.29365	1.43e-16	1.60778	0.108	0	0
ENSG00000240219.1_5	AL512306.2	1	205000000	205000000	0.1399	rs11240351	3.2	rs12143943	0.0187	-3.98	-0.53484	630	enet	0.04351	0.00194	0.13025	0.896	0	0
ENSG00000281883.1_6	AL512506.3	13	44500000	44600000	0.3089	rs41344149	3.08	rs12428350	0.0495	5.12	-0.927	577	enet	0.12832	1.52e-07	-0.081	0.935	0	0
ENSG00000254706.2_7	AL512785.2	1	162000000	162000000	0.2461	rs351451	4.02	rs6658646	0.18	-6.02	1.07642	616	lasso	0.14595	1.97e-08	-0.99113	0.322	0	0
ENSG00000227740.1_5	AL513329.1	1	176000000	176000000	0.1611	rs10912983	2.23	rs10913112	0.162	6.34	0.7671	403	enet	0.1795	3.68e-10	1.11915	0.263	0	0
ENSG00000225087.1_5	AL583808.1	1	73200000	73400000	0.2245	rs12120482	-1.98	rs12127723	0.0192	3.86	0.82619	290	lasso	0.06537	0.000175	-0.08253	0.934	0	0
ENSG00000223811.1_5	AL589684.1	6	114000000	114000000	0.1162	rs9488099	2.62	rs766330	-0.003587	-3.63	0.53322	385	blup	0.01548	0.0451	-1.42096	0.155	0	0
ENSG00000283010.1_5	AL589826.2	6	99300000	99300000	0.1246	rs1496967	-2.45	rs17059328	-0.003199	3.18	-1.41547	426	blup	0.01362	0.0561	0.44881	0.654	0	0
ENSG00000232295.7_7	AL589935.1	6	71900000	72000000	0.3646	rs4707902	3.51	rs4513748	0.13808	-6.09	3.00209	509	lasso	0.14819	1.52e-08	-3.14382	0.00167	0.008	1000
ENSG00000179627.10_3	AL590327.1	14	105000000	105000000	0.148	rs4983559	-3.51	rs4983559	-0.00223	-3.88	-3.50889	366	enet	0.02921	0.00947	1.87416	0.0609	0	0
ENSG00000268172.1	AL590452.1	1	145000000	145000000	0.5072	rs16827043	2.7	rs12124527	0.0473	-3.84	2.25628	30	enet	0.17564	5.85e-10	-1.42811	0.153	0	0
ENSG00000285959.1_1	AL590556.3	1	22300000	22400000	0.5182	rs8179387	4.42	rs2501299	0.412	9.07	3.79643	542	lasso	0.46316	3.16e-28	3.77058	0.000163	0.009	1000
ENSG00000283411.1_5	AL590627.2	9	141000000	141000000	0.4705	rs4880094	-3.62	rs11137167	0.64343	11.23	-1.7085	341	lasso	0.63567	1.26e-44	-1.72812	0.084	0	0
ENSG00000268387.1	AL590714.1	1	161000000	161000000	0.4306	rs10800309	6.14	rs2070902	0.352	8.37	3.62911	402	lasso	0.35154	3.27e-20	2.39423	0.0167	0.16	75
ENSG00000226004.1_5	AL591468.1	6	138000000	138000000	0.2511	rs674451	4.73	rs996243	0.006227	-4.85	-1.27383	497	blup	0.13561	6.55e-08	3.42399	0.000617	0.006	1000
ENSG00000285219.1_2	AL591485.1	6	8440000	9290000	0.4601	rs9328451	2.63	rs3757100	0.317072	-8.69	-2.24659	825	lasso	0.52047	5.23e-33	2.12079	0.0339	0.01	1000
ENSG00000231360.2	AL592284.1	1	144000000	145000000	0.1739	rs12124527	2.26	rs17346661	0.123	5.27	0.60998	4	enet	0.15541	6.5e-09	-0.3646	0.715	0	0
ENSG00000271810.5_6	AL603832.3	1	113000000	113000000	0.1612	rs2999155	3	rs2279500	0.159	-6.1	2.63559	321	lasso	0.14782	1.58e-08	-2.80813	0.00498	0.0302	397
ENSG00000237389.1_5	AL645634.2	10	44100000	44100000	0.1607	rs2503876	-2.75	rs17154333	-0.003213	5.28	1.00688	443	blup	-0.00503	0.879	-0.307	0.759	0	0
ENSG00000273192.1_5	AL671710.1	22	50295876	50298224	0.1965	rs137845	3.68	rs6009339	0.107261	5.03	1.2619	440	lasso	0.12922	1.37e-07	-0.6793	0.497	0	0
ENSG00000232063.1_5	AL691447.2	9	97100000	97100000	0.4462	rs10821352	2.71	rs10821352	0.18304	6.93	2.709	427	lasso	0.33406	4.42e-19	1.94152	0.0522	0	0
ENSG00000273416.1_5	AL732292.2	1	235000000	235000000	0.1007	rs2796160	-4.87	rs10925876	0.0143	-3.79	-1.69531	413	blup	0.0294	0.00928	1.58799	0.112	0	0
ENSG00000279073.3_6	AL807752.6	9	140000000	140000000	0.2902	rs6604	-4.1	rs13301354	0.16243	6.18	-2.9295	369	lasso	0.14983	1.25e-08	-3.7104	0.000207	0.004	1000
ENSG00000226047.1_5	AL807761.3	9	110000000	110000000	0.1724	rs4237184	-2.89	rs7872516	-0.00515	4.36	0.8985	490	blup	0.0314	0.00742	0.94786	0.343	0	0
ENSG00000283317.1_5	AL831711.1	1	161000000	161000000	0.2217	rs10800309	6.14	rs11265601	0.0251	3.82	-0.22637	406	enet	0.13294	8.91e-08	-0.17233	0.863	0	0
ENSG00000148218.16_4	ALAD	9	116000000	116000000	0.6483	rs10121164	5.59	rs10733605	0.60495	-10.93	-1.7651	571	enet	0.69362	6.12e-52	2.18333	0.029	0.24	50
ENSG00000023330.15_3	ALAS1	3	52200000	52200000	0.2293	rs6445506	-3.37	rs352162	0.187214	-6.31	2.31756	323	lasso	0.179245	3.79e-10	-2.17708	0.0295	0.2667	45
ENSG00000170017.12_5	ALCAM	3	105000000	105000000	0.5018	rs1550712	2.28	rs9819036	0.265295	-7.41	1.13525	513	lasso	0.343774	1.05e-19	-1.01689	0.309	0	0
ENSG00000161618.10_4	ALDH16A1	19	49956482	49974307	0.2587	rs1132990	3.3	rs1578944	0.219675	7.57	0.15341	375	lasso	0.26302	9.23e-15	0.154	0.878	0	0
ENSG00000165092.13_4	ALDH1A1	9	75500000	75700000	0.3164	rs11143592	3.25	rs7867580	0.28479	-7.63	-3.023	457	lasso	0.27093	3.2e-15	3.03829	0.00238	0.007	1000
ENSG00000136010.14_4	ALDH1L2	12	105000000	106000000	0.1374	rs1663564	2.87	rs1196751	0.020053	3.81	0.407359	751	blup	0.09208	9.12e-06	0.95456	0.34	0	0
ENSG00000111275.13_4	ALDH2	12	112000000	112000000	0.2939	rs3184504	6.93	rs2238151	0.217886	7.26	-5.41383	219	lasso	0.26081	1.24e-14	-5.8402	5.21e-09	0.0177	677
ENSG00000118514.14_4	ALDH8A1	6	135000000	135000000	0.393	rs9399137	-7.93	rs6929661	0.39379	-8.98	-4.71532	412	enet	0.44432	9.14e-27	5.34968	8.81e-08	0.1791	67
ENSG00000143149.12_2	ALDH9A1	1	166000000	166000000	0.1621	rs157869	4.03	rs11806754	0.0937	4.41	0.75895	609	blup	0.04667	0.00137	0.78615	0.432	0	0
ENSG00000139133.7_3	ALG10	12	34200000	34200000	0.2248	rs11053075	-2.95	rs11053067	0.124958	5.32	-2.78672	232	enet	0.1449	2.23e-08	-2.78591	0.00534	0.1364	88
ENSG00000175548.9_3	ALG10B	12	38700000	38700000	0.2227	rs3861074	-2.89	rs2653758	0.308786	-7.87	0.271682	228	enet	0.31572	6.33e-18	-0.58942	0.556	0	0
ENSG00000172339.10_3	ALG14	1	95400000	95500000	0.1305	rs519693	-3.28	rs698963	-0.00221	-3.57	0.67437	588	blup	0.0394	0.00306	1.62937	0.103	0	0
ENSG00000189366.9_2	ALG1L	3	126000000	126000000	0.2352	rs4574231	-3.16	rs9856459	0.01838	4.63	-0.398629	424	lasso	0.041119	0.00253	-0.48445	0.628	0	0
ENSG00000120697.9_4	ALG5	13	37500000	37600000	0.1031	rs9576129	-3.74	rs9469	0.077	-4.74	1.1886	541	lasso	0.06892	0.000119	-1.0984	0.272	0	0
ENSG00000088035.17_4	ALG6	1	63800000	63900000	0.1221	rs1328586	-3.03	rs10789138	0.0147	-4.42	1.12119	573	enet	0.04953	0.001	-0.07045	0.944	0	0
ENSG00000160993.4_3	ALKBH4	7	102000000	102000000	0.616	rs2974958	-3.19	rs6953087	0.572431	10.66	0.571463	250	enet	0.598889	1.47e-40	0.7219	0.47	0	0
ENSG00000116127.18_5	ALMS1	2	73600000	73900000	0.2757	rs756128	2.2	rs12478346	0.302	8.25	0.61264	413	lasso	0.30811	1.88e-17	0.53734	0.591	0	0
ENSG00000161905.12_3	ALOX15	17	4534197	4545589	0.2403	rs9912347	-4.63	rs4346260	0.152341	-5.57	1.69831	445	lasso	0.160193	3.69e-09	-1.43838	0.15	0	0
ENSG00000012779.11_3	ALOX5	10	45900000	45900000	0.1907	rs10900229	-3.35	rs12766803	0.073939	-5.37	0.72421	340	lasso	0.1319	1e-07	0.243	0.808	0	0
ENSG00000132965.9_2	ALOX5AP	13	31300000	31300000	0.4317	rs7335631	-2.95	rs4075131	0.31	7.98	-0.1471	584	enet	0.30806	1.89e-17	0.0331	0.974	0	0
ENSG00000073331.18_5	ALPK1	4	113000000	113000000	0.2341	rs12510546	2.79	rs17604008	0.128644	5.61	2.09144	415	blup	0.14188	3.16e-08	1.68104	0.0928	0	0
ENSG00000003393.15_5	ALS2	2	203000000	203000000	0.5481	rs6737136	4.48	rs193607	0.544	-10.6	-2.9734	458	lasso	0.57825	1.94e-38	2.98455	0.00284	0.0298	403
ENSG00000242110.8_5	AMACR	5	34000000	34000000	0.7147	rs6451061	2.17	rs34677	0.603	10.84	0.0103	403	enet	0.68785	3.75e-51	-0.31587	0.752	0	0
ENSG00000139344.8_4	AMDHD1	12	96300000	96400000	0.3693	rs2300554	3.44	rs7486703	0.283857	-7.53	-0.024361	556	lasso	0.27262	2.54e-15	-0.03668	0.971	0	0
ENSG00000159461.15_5	AMFR	16	56395364	56459457	0.4978	rs4784706	3.79	rs8060037	0.450511	-9.43	2.91813	488	lasso	0.444729	8.51e-27	-2.72745	0.00638	0.1935	62
ENSG00000104899.7_3	AMH	19	2249308	2252072	0.1696	rs740406	3.24	rs6510652	0.113949	-4.99	-0.66505	411	lasso	0.08615	1.76e-05	0.7358	0.462	0	0
ENSG00000133805.15_4	AMPD3	11	10300000	10500000	0.3132	rs1947256	3.94	rs7948666	0.045365	-4.57	-2.07462	588	lasso	0.04484	0.00168	1.18833	0.235	0	0
ENSG00000243480.7_2	AMY2A	1	104000000	104000000	0.1604	rs35297534	-3	rs10785714	0.158	-5.63	0.55278	153	lasso	0.18645	1.58e-10	-0.51212	0.609	0	0
ENSG00000196704.12_6	AMZ2	17	66244071	66253305	0.1886	rs11654879	-3.44	rs9890694	0.068439	-4.43	0.00503	366	enet	0.11523	6.75e-07	-0.24565	0.806	0	0
ENSG00000110200.8_5	ANAPC15	11	71800000	71800000	0.2222	rs575871	-2.68	rs514933	0.130789	-6.26	1.13495	252	lasso	0.13848	4.69e-08	-0.88511	0.376	0	0
ENSG00000166295.9_3	ANAPC16	10	74000000	74000000	0.0834	rs3747869	-5.61	rs10823904	0.092759	4.6	1.12183	430	lasso	0.06488	0.000185	1.96	0.0502	0	0
ENSG00000053900.10_2	ANAPC4	4	25400000	25400000	0.3329	rs2232029	2.76	rs7672293	0.212533	6.63	1.94017	563	blup	0.22971	7.17e-13	0.71014	0.478	0	0
ENSG00000089053.13_3	ANAPC5	12	122000000	122000000	0.1657	rs2720034	-3.75	rs2695148	0.107643	-5.63	-0.404403	421	lasso	0.13219	9.71e-08	0.81513	0.415	0	0
ENSG00000214274.9_3	ANG	14	21200000	21200000	0.2444	rs945460	-2.94	rs17308541	0.00373	-4.28	0.84051	673	enet	0.10767	1.59e-06	-0.49356	0.622	0	0
ENSG00000013523.9_4	ANGEL1	14	77300000	77300000	0.6754	rs1861889	5.47	rs10483877	0.63037	11.13	2.73148	596	lasso	0.69951	9.26e-53	2.3867	0.017	0.0502	239
ENSG00000174606.14_4	ANGEL2	1	213000000	213000000	0.1318	rs10475	-3.23	rs10864032	0.0273	4.55	-0.3774	425	blup	0.03936	0.00307	-1.60549	0.108	0	0
ENSG00000154188.10_4	ANGPT1	8	108000000	109000000	0.5079	rs2445360	3.02	rs12675408	0.191209	-7.6	1.42	593	enet	0.45261	2.11e-27	0.2056	0.837	0	0
ENSG00000151687.14_3	ANKAR	2	191000000	191000000	0.1762	rs10202029	3.47	rs7568449	0.229	-6.73	-0.83846	321	lasso	0.1878	1.34e-10	0.83449	0.404	0	0
ENSG00000166839.17_5	ANKDD1A	15	65200000	65300000	0.4335	rs12911708	-4.84	rs871447	0.342	8.85	-0.5259	308	enet	0.436875	3.35e-26	-0.98689	0.324	0	0
ENSG00000189045.13_3	ANKDD1B	5	74900000	75000000	0.2439	rs10515197	2.14	rs5744544	0.197	6.43	0.4934	389	blup	0.21349	5.59e-12	1.21058	0.226	0	0
ENSG00000153930.11_4	ANKFN1	17	53959662	54589020	0.3723	rs12453004	-4.44	rs8070610	0.131463	-6.07	0.83701	751	enet	0.169994	1.15e-09	0.26525	0.791	0	0
ENSG00000001629.10_4	ANKIB1	7	91900000	92000000	0.5457	rs445	-16.15	rs17164519	0.524937	10.52	-0.909531	346	enet	0.529474	8.25e-34	-1.0109	0.312	0	0
ENSG00000170209.4_2	ANKK1	11	113000000	113000000	0.1071	rs1176758	3.16	rs7927508	0.017665	-4.47	0.70508	496	enet	0.06169	0.000263	-1.32315	0.186	0	0
ENSG00000160117.15_4	ANKLE1	19	17392454	17398455	0.214	rs8111532	-4.04	rs3826729	-0.005008	-3.92	0.46327	422	blup	0.03828	0.00346	-0.0791	0.937	0	0
ENSG00000176915.15_3	ANKLE2	12	133000000	133000000	0.4845	rs7399205	2.83	rs9988972	0.195371	-6.38	0.741983	247	blup	0.26364	8.5e-15	-0.38577	0.7	0	0
ENSG00000164331.10_3	ANKRA2	5	72800000	72900000	0.5263	rs645749	3.78	rs819591	0.621	-11.14	-1.1254	542	lasso	0.63402	1.97e-44	1.0502	0.294	0	0
ENSG00000088448.14_4	ANKRD10	13	112000000	112000000	0.209	rs9588367	-2.93	rs2391878	0.111	-6.4	0.0458	671	lasso	0.19494	5.6e-11	-0.6057	0.545	0	0
ENSG00000167522.16_6	ANKRD11	16	89334038	89556969	0.0934	rs3903052	4.09	rs463701	0.082041	4.55	-1.11884	506	lasso	0.060642	0.000295	-1.11884	0.263	0	0
ENSG00000101745.17_4	ANKRD12	18	9136226	9285983	0.3282	rs1107147	3.76	rs2279992	0.24575	-7.05	0.61034	623	lasso	0.23936	2.07e-13	-0.54388	0.587	0	0
ENSG00000118454.13_3	ANKRD13C	1	70700000	70800000	0.2168	rs681475	-3	rs7523188	0.17	-5.87	-0.15334	443	lasso	0.15789	4.85e-09	0.17628	0.86	0	0
ENSG00000107890.16_2	ANKRD26	10	27300000	27400000	0.3887	rs10829219	3.29	rs2995499	0.211174	6.58	-1.31059	487	lasso	0.272	2.77e-15	-1.99	0.0469	0.0663	181
ENSG00000105186.16_4	ANKRD27	19	33087912	33167503	0.5289	rs888767	-3.5	rs2302969	0.324277	8.3	-0.62752	422	enet	0.4165	1.08e-24	-1.4613	0.144	0	0
ENSG00000206560.11_3	ANKRD28	3	15700000	15900000	0.3893	rs12637952	3.15	rs11917845	0.384815	8.65	-0.561741	522	lasso	0.421206	4.89e-25	-0.95168	0.341	0	0
ENSG00000164236.12_3	ANKRD33B	5	10600000	10700000	0.551	rs5745297	-2.72	rs6864906	0.378	-9.06	-1.0675	691	lasso	0.38131	3.29e-22	1.11038	0.267	0	0
ENSG00000189127.8_4	ANKRD34B	5	79900000	79900000	0.4395	rs11749321	3.13	rs2560424	0.625	-11.23	1.141	487	lasso	0.64306	1.73e-45	-1.42583	0.154	0	0
ENSG00000135976.19_6	ANKRD36	2	97800000	97900000	0.528	rs6732237	-2.7	rs11692435	0.198	6.26	-0.06315	172	enet	0.33516	3.76e-19	0.97276	0.331	0	0
ENSG00000196912.12_3	ANKRD36B	2	98100000	98200000	0.1006	rs1257022	-2.04	rs6718109	0.0235	4.16	-0.74074	147	blup	0.07387	6.87e-05	-0.21318	0.831	0	0
ENSG00000065413.20_5	ANKRD44	2	198000000	198000000	0.1255	rs7592344	-3.37	rs10497802	0.0171	-3.98	1.95219	426	blup	0.06922	0.000115	-1.61816	0.106	0	0
ENSG00000100124.15_4	ANKRD54	22	38226862	38245334	0.2007	rs4821670	3.72	rs34517070	0.186789	6.22	-0.91336	406	lasso	0.18898	1.16e-10	-0.9583	0.338	0	0
ENSG00000064999.15_5	ANKS1A	6	34900000	35100000	0.2586	rs914547	-5.67	rs17703197	0.11553	-5.36	0.69372	488	enet	0.18777	1.35e-10	-0.6947	0.487	0	0
ENSG00000206199.10_4	ANKUB1	3	149000000	150000000	0.1959	rs6786486	3.06	rs12494028	0.126648	5.4	1.25228	551	lasso	0.103192	2.63e-06	0.95736	0.338	0	0
ENSG00000011426.11_5	ANLN	7	36400000	36500000	0.3207	rs2700936	4.49	rs737435	0.308215	-8.03	0.599031	650	enet	0.328939	9.37e-19	-0.42778	0.669	0	0
ENSG00000160746.12_4	ANO10	3	43400000	43700000	0.1475	rs7612912	-6.41	rs6793877	0.044707	-4.32	0.725999	482	enet	0.104443	2.28e-06	-0.75849	0.448	0	0
ENSG00000047617.15_4	ANO2	12	5640000	6060000	0.3956	rs3181301	2.61	rs10774398	0.257809	7.29	-1.51447	864	lasso	0.21558	4.3e-12	-1.40992	0.159	0	0
ENSG00000177119.16_5	ANO6	12	45600000	45800000	0.1718	rs7979218	3.31	rs1903934	0.112057	5.68	0.603402	389	enet	0.16566	1.93e-09	-0.61011	0.542	0	0
ENSG00000136938.9_3	ANP32B	9	101000000	101000000	0.1748	rs1443434	3.74	rs4743150	0.13809	6.03	-1.476	537	lasso	0.15334	8.29e-09	-1.75854	0.0787	0	0
ENSG00000143401.15_5	ANP32E	1	150000000	150000000	0.2941	rs11806879	-5.04	rs7521768	0.405	9.07	2.78682	233	lasso	0.39225	5.76e-23	2.7065	0.0068	0.5714	21
ENSG00000166825.14_5	ANPEP	15	90300000	90400000	0.4153	rs8042171	-4.08	rs11073891	0.426	-9.17	0.4678	410	lasso	0.421443	4.7e-25	-0.41515	0.678	0	0
ENSG00000169604.19_3	ANTXR1	2	69200000	69500000	0.2591	rs2280244	3.6	rs4299364	0.152	6.52	1.27854	584	enet	0.18363	2.23e-10	0.64793	0.517	0	0
ENSG00000274209.4_3	ANTXRL	10	47700000	47700000	0.1335	rs10906946	-2.66	rs4076960	0.035582	3.98	0.39783	55	blup	0.0525	0.000722	-1.16	0.247	0	0
ENSG00000135046.14_4	ANXA1	9	75800000	75800000	0.4188	rs11143592	3.25	rs7867580	0.41731	-9.07	-3.023	397	enet	0.43659	3.52e-26	3.34902	0.000811	0.001	1000
ENSG00000122359.18_4	ANXA11	10	81900000	82000000	0.1557	rs7900536	-3.97	rs10466228	0.069646	4.8	1.34795	451	lasso	0.09038	1.1e-05	1.72	0.0849	0	0
ENSG00000182718.16_6	ANXA2	15	60600000	60700000	0.2598	rs184638	3.93	rs1454102	0.0545	4.41	0.5583	588	blup	0.071113	9.32e-05	0.06072	0.952	0	0
ENSG00000138772.13_5	ANXA3	4	79500000	79500000	0.2119	rs17418552	3.02	rs4975144	0.08627	5.3	-2.02692	487	enet	0.13029	1.21e-07	-1.43952	0.15	0	0
ENSG00000196975.16_3	ANXA4	2	69900000	70100000	0.3167	rs3732261	-3.9	rs10177224	0.0867	-5.08	-0.79457	388	enet	0.15514	6.71e-09	0.97952	0.327	0	0
ENSG00000164111.15_3	ANXA5	4	123000000	123000000	0.8206	rs4833808	-2.28	rs6857766	0.704548	11.71	0.297157	453	enet	0.76243	1.12e-62	0.21544	0.829	0	0
ENSG00000197043.14_3	ANXA6	5	150000000	151000000	0.3264	rs153460	3.39	rs153460	0.0661	5.15	3.3947	627	enet	0.13108	1.1e-07	1.90078	0.0573	0	0
ENSG00000143412.10_3	ANXA9	1	151000000	151000000	0.1505	rs6693567	-3.66	rs897815	0.155	-5.74	-2.92294	309	lasso	0.1432	2.71e-08	2.69497	0.00704	0.3077	39
ENSG00000136250.11_5	AOAH	7	36600000	36800000	0.6702	rs2700936	4.49	rs4640959	0.375935	8.61	-0.170989	735	lasso	0.497477	5.03e-31	-1.2106	0.226	0	0
ENSG00000002726.20_5	AOC1	7	151000000	151000000	0.7633	rs4725336	3.33	rs7806458	0.784657	12.38	1.70042	556	lasso	0.784038	1.07e-66	1.66584	0.0957	0	0
ENSG00000138356.14_4	AOX1	2	201000000	202000000	0.1936	rs17467707	3.04	rs999576	0.152	5.66	-0.97544	497	lasso	0.16058	3.53e-09	-2.0608	0.0393	0.0663	181
ENSG00000284084.1_3	AOX3P-AOX2P	2	202000000	202000000	0.3461	rs13010627	-3.15	rs2247016	0.338	8.19	2.31418	494	lasso	0.34405	1.01e-19	2.21649	0.0267	0.0678	177
ENSG00000272657.1_6	AP000317.2	21	35445892	35732332	0.4492	rs915574	3.88	rs7276739	0.320245	-8.08	1.31493	583	lasso	0.3429	1.19e-19	-1.3268	0.185	0	0
ENSG00000272733.1_5	AP000345.2	22	23923067	23926046	0.4268	rs5760093	-4.45	rs10427870	0.141355	-6.6	-0.89227	464	lasso	0.34023	1.78e-19	0.6726	0.501	0	0
ENSG00000211683.3_6	AP000346.1	22	23972805	23981128	0.2997	rs5760093	-4.45	rs11703537	0.071797	5.67	0.8263	474	blup	0.1611	3.32e-09	-0.8171	0.414	0	0
ENSG00000273295.1_5	AP000350.6	22	24243619	24249255	0.6778	rs5760093	-4.45	rs2739338	0.723696	-11.89	-3.94834	416	enet	0.73463	5.24e-58	3.1138	0.00185	0.0142	845
ENSG00000267338.1_6	AP000365.1	22	17097060	17098004	0.4038	rs4819553	4.82	rs2845380	0.136031	-5.32	-1.30945	232	lasso	0.21465	4.83e-12	0.1709	0.864	0	0
ENSG00000283633.1_6	AP000547.3	22	17082801	17096001	0.6832	rs4819553	4.82	rs2845380	0.158027	-5.67	-1.30945	227	enet	0.33924	2.06e-19	-0.8945	0.371	0	0
ENSG00000286127.1_1	AP000553.8	22	22091737	22098397	0.216	rs9607209	-3.1	rs9607241	0.303827	-7.85	-0.48407	370	enet	0.27047	3.4e-15	0.6251	0.532	0	0
ENSG00000261098.1_5	AP000766.1	11	107000000	107000000	0.2801	rs1455601	2.1	rs10789618	0.132646	-6.1	0.53493	467	lasso	0.22356	1.57e-12	-1.28023	0.2	0	0
ENSG00000279243.2_5	AP000769.3	11	65300000	65300000	0.1579	rs665306	-3.97	rs10896053	-0.004488	-3.16	-1.79435	357	blup	0.03321	0.00607	0.94725	0.344	0	0
ENSG00000214788.3_5	AP000790.1	11	59700000	59700000	0.2279	rs11230180	-5.59	rs17593682	0.152911	5.53	-2.27792	406	lasso	0.20564	1.49e-11	-2.03884	0.0415	0.375	32
ENSG00000250508.1_5	AP000808.1	11	68600000	68600000	0.3868	rs3019748	3.03	rs4930624	0.323102	8.51	-0.0308	411	enet	0.40487	7.42e-24	-0.32652	0.744	0	0
ENSG00000263884.1_5	AP000845.1	18	268148	270278	0.191	rs7234528	2.48	rs9945820	-0.00253	3.65	-1.67334	431	enet	0.06259	0.000238	1.45296	0.146	0	0
ENSG00000285413.1_2	AP001056.2	21	45592052	45614221	0.1183	rs463741	2.15	rs2838527	0.032587	4.11	0.64403	465	blup	0.0346	0.0052	-0.595	0.552	0	0
ENSG00000265728.1_5	AP001099.1	18	10594587	10604795	0.4016	rs264216	2.5	rs11662036	0.14626	-5.71	-0.5007	673	lasso	0.27314	2.37e-15	1.06775	0.286	0	0
ENSG00000255363.2_6	AP001189.5	11	76300000	76300000	0.5102	rs1939467	-4.4	rs11236817	0.372824	8.66	1.18734	507	lasso	0.38316	2.46e-22	1.46377	0.143	0	0
ENSG00000255479.1_5	AP001189.6	11	76300000	76300000	0.3892	rs1939467	-4.4	rs11236825	0.184577	6.84	1.6946	491	lasso	0.18757	1.38e-10	1.79219	0.0731	0	0
ENSG00000254952.1_2	AP001257.1	11	59900000	59900000	0.3236	rs11230180	-5.59	rs617135	0.415018	-9.46	-4.26185	413	enet	0.42498	2.58e-25	5.08565	3.66e-07	0.008	1000
ENSG00000284057.1_4	AP001273.2	11	93500000	93500000	0.4618	rs11020425	-3.25	rs625249	0.405102	9.11	-0.68815	428	lasso	0.41444	1.52e-24	-0.56065	0.575	0	0
ENSG00000285533.1_1	AP001362.2	11	65400000	65400000	0.316	rs665306	-3.97	rs2306365	0.288431	7.58	0.45344	342	enet	0.27699	1.41e-15	0.44698	0.655	0	0
ENSG00000226012.1_5	AP001434.1	21	39609139	39610123	0.2272	rs2212930	-4.78	rs2836293	0.302295	7.8	0.96226	595	enet	0.2416	1.55e-13	1.0607	0.289	0	0
ENSG00000253217.1_5	AP001574.1	8	101000000	101000000	0.1753	rs10464815	2.74	rs6985209	0.031695	-4.16	0.9	407	lasso	0.08935	1.24e-05	-0.3759	0.707	0	0
ENSG00000250390.2_5	AP001790.1	11	95200000	95200000	0.3265	rs1893013	3.06	rs10831357	0.139231	-5.99	-0.21563	544	lasso	0.20294	2.09e-11	-0.04441	0.965	0	0
ENSG00000254531.1_5	AP001816.1	4	102000000	102000000	0.2663	rs1469019	-3.4	rs1476159	0.279756	-7.83	-0.29288	359	enet	0.26539	6.72e-15	0.46193	0.644	0	0
ENSG00000255663.1_6	AP002373.1	11	114000000	114000000	0.2342	rs2846630	7.14	rs3863298	0.153894	-5.62	-0.88174	590	lasso	0.15465	7.11e-09	1.00284	0.316	0	0
ENSG00000256349.1_6	AP002748.4	11	66300000	66300000	0.1429	rs7103627	-2.83	rs2305535	-0.001563	-3.66	1.43057	275	blup	0.06477	0.000187	-0.81924	0.413	0	0
ENSG00000255508.7_6	AP002990.1	11	62300000	62400000	0.7175	rs4489748	-3.61	rs7930896	0.78417	12.41	-2.84826	380	enet	0.77816	1.45e-65	-2.88142	0.00396	0.0992	121
ENSG00000256717.1_6	AP002991.1	11	116000000	116000000	0.21	rs1550440	-2.61	rs1614130	0.230081	6.8	-1.4218	578	lasso	0.22906	7.79e-13	-1.26933	0.204	0	0
ENSG00000260895.1_5	AP003071.1	11	68900000	68900000	0.4444	rs4980661	-3.34	rs3829241	0.345797	-8.33	1.63531	433	enet	0.44231	1.3e-26	-0.78977	0.43	0	0
ENSG00000251323.2_5	AP003086.1	11	78100000	78100000	0.1165	rs2256464	2.89	rs588584	0.032085	4.02	-0.57487	387	blup	0.04571	0.00152	-1.45903	0.145	0	0
ENSG00000254699.1_5	AP003097.2	11	85900000	85900000	0.1389	rs1540082	2.77	rs676733	0.032887	-4.2	-0.53791	501	lasso	0.08216	2.75e-05	1.30268	0.193	0	0
ENSG00000255455.2_5	AP003486.1	11	131000000	131000000	0.1162	rs2001625	-2.81	rs2276097	0.123796	5.27	0.33866	632	enet	0.12025	3.81e-07	0.62584	0.531	0	0
ENSG00000278376.1_5	AP004609.3	11	119000000	119000000	0.1911	rs4938500	-3.47	rs582200	0.126723	6.59	0.73982	354	lasso	0.14256	2.92e-08	0.68907	0.491	0	0
ENSG00000265257.5_6	AP005263.1	18	9102734	9254344	0.3415	rs1107147	3.76	rs2279992	0.28615	-7.57	0.61034	622	lasso	0.2842	5.25e-16	-0.67277	0.501	0	0
ENSG00000272688.1_5	AP005329.3	18	3246399	3247084	0.1907	rs1791379	2.5	rs4798075	0.22698	-6.79	-0.10201	487	lasso	0.2162	3.98e-12	0.08043	0.936	0	0
ENSG00000255102.1_5	AP005436.1	11	87800000	87800000	0.2101	rs12226885	-3.46	rs3758833	0.100433	-5.21	1.50146	540	enet	0.12698	1.77e-07	-1.53429	0.125	0	0
ENSG00000255284.1_6	AP006621.3	11	778000	784000	0.4323	rs7102856	11.69	rs12224894	0.421362	9.12	1.23945	428	lasso	0.4454	7.55e-27	1.39702	0.162	0	0
ENSG00000213983.11_3	AP1G2	14	24000000	24000000	0.4264	rs7148851	2.88	rs7159262	0.35203	-8.49	-0.53314	438	enet	0.36624	3.47e-21	0.54918	0.583	0	0
ENSG00000072958.8_4	AP1M1	19	16308389	16356718	0.1477	rs12461349	3.83	rs916960	-0.004507	-3.26	0.15069	450	blup	0.04284	0.00209	-1.0723	0.284	0	0
ENSG00000129354.11_3	AP1M2	19	10683347	10697991	0.778	rs10409243	5.9	rs7252007	0.352974	-8.59	-0.69918	360	lasso	0.66628	2.48e-48	3.2517	0.00115	0.0412	291
ENSG00000152056.17_5	AP1S3	2	225000000	225000000	0.3002	rs1014492	2.71	rs6734908	0.189	-7.6	-0.66854	458	blup	0.26236	1.01e-14	0.25187	0.801	0	0
ENSG00000161203.13_4	AP2M1	3	184000000	184000000	0.0907	rs3749440	5.45	rs843358	0.010824	4.06	-1.65687	491	blup	0.04251	0.00217	-4.13304	3.58e-05	0.0188	639
ENSG00000132842.13_4	AP3B1	5	77300000	77600000	0.2626	rs6453389	3.28	rs9790855	0.248	7.41	1.2251	562	lasso	0.24986	5.26e-14	1.11876	0.263	0	0
ENSG00000103723.13_5	AP3B2	15	83300000	83400000	0.5447	rs869498	-3.67	rs7161977	0.451	9.48	-0.507	236	lasso	0.449098	3.93e-27	-0.4161	0.677	0	0
ENSG00000065000.17_5	AP3D1	19	2100987	2164467	0.171	rs740406	3.24	rs11671391	-0.003617	3.71	1.06689	422	blup	0.00541	0.153	-0.5024	0.615	0	0
ENSG00000185009.12_2	AP3M1	10	75900000	75900000	0.5096	rs10762635	-2.9	rs7914469	0.392761	8.88	1.98029	237	lasso	0.38725	1.28e-22	2.05	0.0408	0.0275	437
ENSG00000070718.12_4	AP3M2	8	42000000	42000000	0.241	rs10112548	-3.62	rs13270574	0.192867	-6.23	-2.31	366	lasso	0.18437	2.04e-10	2.2805	0.0226	0.1304	92
ENSG00000177879.16_3	AP3S1	5	115000000	115000000	0.1655	rs257063	4.76	rs171809	-0.000452	4	-0.1524	588	enet	0.06454	0.000192	-1.41816	0.156	0	0
ENSG00000157823.17_4	AP3S2	15	90400000	90400000	0.6048	rs8042171	-4.08	rs10520684	0.146	-7.02	-0.5256	433	lasso	0.426144	2.12e-25	0.59219	0.554	0	0
ENSG00000134262.13_3	AP4B1	1	114000000	114000000	0.439	rs2476601	-7.27	rs17464525	0.432	9.27	-1.72248	468	lasso	0.52159	4.17e-33	-1.74202	0.0815	0	0
ENSG00000081014.11_4	AP4E1	15	51200000	51300000	0.7547	rs3098183	-6.11	rs12916255	0.713	11.8	-2.8798	491	lasso	0.762048	1.31e-62	-3.22836	0.00125	0.3636	33
ENSG00000120868.13_4	APAF1	12	99000000	99100000	0.2	rs7978994	-3.5	rs7315397	0.095792	5.14	2.18607	464	lasso	0.08749	1.52e-05	2.72311	0.00647	0.0251	478
ENSG00000011132.12_4	APBA3	19	3750770	3761690	0.3779	rs350897	-3.69	rs13960	0.339632	8.24	-0.1374	352	enet	0.34293	1.19e-19	0.1537	0.878	0	0
ENSG00000166313.19_6	APBB1	11	6420000	6440000	0.2371	rs16914845	2.33	rs4237774	-0.0048	4.01	-1.30302	649	blup	0.04188	0.00233	-1.17135	0.241	0	0
ENSG00000077420.16_4	APBB1IP	10	26700000	26900000	0.1982	rs945291	-4.02	rs3920764	0.154894	5.97	-3.92398	490	enet	0.17068	1.06e-09	-3.76	0.000167	0.004	1000
ENSG00000163697.17_5	APBB2	4	40800000	41200000	0.4068	rs6842814	3.84	rs11940114	0.286894	7.65	0.614497	650	lasso	0.32974	8.33e-19	0.54357	0.587	0	0
ENSG00000134982.17_4	APC	5	112000000	112000000	0.1189	rs163618	3.44	rs10515449	0.111	-4.77	-0.7527	535	lasso	0.09305	8.19e-06	0.28496	0.776	0	0
ENSG00000138613.14_4	APH1B	15	63600000	63600000	0.1281	rs11856972	3.16	rs902027	0.0212	-3.89	-0.252	479	blup	0.049352	0.00102	-1.73302	0.0831	0	0
ENSG00000166181.13_5	API5	11	43300000	43400000	0.7171	rs1489207	-4.06	rs4755711	0.733567	-12.01	3.01919	478	lasso	0.73529	4.12e-58	-3.09353	0.00198	0.0391	307
ENSG00000149089.13_3	APIP	11	34900000	34900000	0.6723	rs16926995	-3.34	rs7111607	0.458318	-9.75	2.64245	726	enet	0.70143	4.96e-53	-3.06084	0.00221	0.0151	793
ENSG00000101474.12_4	APMAP	20	24943561	24973387	0.2002	rs6036836	-2.69	rs8125909	0.14785	-5.5	-1.53638	486	lasso	0.1499	1.24e-08	1.59357	0.111	0	0
ENSG00000179750.16_4	APOBEC3B	22	39378352	39388809	0.8416	rs2284076	4.03	rs4365560	0.515503	10.09	0.55639	393	lasso	0.64111	2.93e-45	0.2114	0.833	0	0
ENSG00000244509.4_3	APOBEC3C	22	39410262	39416357	0.2459	rs2284076	4.03	rs2413589	0.01588	3.97	1.58076	388	blup	0.07485	6.17e-05	3.3629	0.000771	0.0131	916
ENSG00000243811.10_4	APOBEC3D	22	39417118	39429282	0.2219	rs2284076	4.03	rs2142834	0.095526	5.12	1.74514	390	blup	0.11428	7.51e-07	3.9755	7.02e-05	0	1000
ENSG00000128394.17_3	APOBEC3F	22	39436609	39451977	0.5884	rs2284076	4.03	rs2014881	0.512777	10.05	0.60778	394	enet	0.53492	2.66e-34	1.4235	0.155	0	0
ENSG00000239713.9_3	APOBEC3G	22	39473072	39483748	0.4463	rs2284076	4.03	rs2011869	0.193832	6.69	-0.99003	398	enet	0.21508	4.58e-12	0.2139	0.831	0	0
ENSG00000100336.17_3	APOL4	22	36585172	36600886	0.3011	rs7288426	-2.91	rs9610448	0.121121	-5.81	0.79815	479	lasso	0.15576	6.24e-09	-0.901	0.368	0	0
ENSG00000178878.12_3	APOLD1	12	12900000	13000000	0.6585	rs2306765	-2.9	rs34322	0.439032	-9.52	1.4825	574	enet	0.62061	6.51e-43	-2.22931	0.0258	0.1481	81
ENSG00000142192.21_6	APP	21	27252861	27543446	0.5423	rs226277	2.46	rs2830074	0.482871	-9.86	-0.13843	614	enet	0.619	9.95e-43	0.0186	0.985	0	0
ENSG00000136044.12_4	APPL2	12	106000000	106000000	0.5077	rs1663564	2.87	rs1196766	0.575779	-10.64	0.333834	617	lasso	0.6378	7.15e-45	0.34977	0.727	0	0
ENSG00000198931.10_2	APRT	16	88875747	88878352	0.4146	rs3903052	4.09	rs3826075	0.386093	8.72	1.00886	407	lasso	0.379147	4.63e-22	1.04998	0.294	0	0
ENSG00000214293.8_5	APTR	7	77300000	77300000	0.1815	rs10240710	3.54	rs35216166	0.101046	-4.75	-0.209094	515	lasso	0.062462	0.000242	-0.21788	0.828	0	0
ENSG00000021776.11_4	AQR	15	35100000	35300000	0.3133	rs10444865	-2.2	rs12593818	0.332	8.17	1.7865	414	enet	0.323089	2.19e-18	1.35157	0.177	0	0
ENSG00000047365.12_4	ARAP2	4	35900000	36200000	0.2015	rs7664826	4.04	rs9306932	0.281025	-7.48	4.00514	581	enet	0.28056	8.65e-16	-3.52671	0.000421	0.003	1000
ENSG00000120318.16_3	ARAP3	5	141000000	141000000	0.1664	rs11749731	-7.08	rs4912605	0.00043	-3.74	0.6681	522	blup	0.04197	0.0023	-0.61288	0.54	0	0
ENSG00000109321.11_4	AREG	4	75300000	75300000	0.2893	rs9131	19.57	rs11725706	0.085705	-5.33	2.52291	340	enet	0.22728	9.77e-13	-2.6383	0.00833	0.3636	33
ENSG00000205595.3	AREGB	4	75500000	75500000	0.2677	rs10938107	18.98	rs1691273	0.148939	-6.5	0.85513	353	lasso	0.21377	5.4e-12	-1.7037	0.0884	0	0
ENSG00000134287.10_4	ARF3	12	49300000	49400000	0.3624	rs6580716	2.93	rs7981004	0.28246	-7.51	1.2007	344	lasso	0.33405	4.43e-19	-1.54207	0.123	0	0
ENSG00000168374.11_4	ARF4	3	57600000	57600000	0.1685	rs11130605	-4.51	rs9857460	0.095537	-5.62	3.27361	372	blup	0.146459	1.86e-08	-3.0441	0.00233	0.0945	127
ENSG00000242247.11_4	ARFGAP3	22	43192508	43254112	0.0973	rs5759167	-3.62	rs3788599	0.02998	-4.07	1.78327	551	blup	0.04426	0.00179	-0.9172	0.359	0	0
ENSG00000164144.16_5	ARFIP1	4	154000000	154000000	0.4748	rs6535914	2.52	rs4619875	0.55568	10.49	0.207898	435	lasso	0.55581	3.02e-36	0.22037	0.826	0	0
ENSG00000101246.20_3	ARFRP1	20	62329995	62339377	0.3394	rs381331	-5.12	rs6011040	0.43949	9.29	-4.74588	439	lasso	0.43384	5.66e-26	-4.73844	2.15e-06	0.0154	779
ENSG00000118520.14_2	ARG1	6	132000000	132000000	0.425	rs7768619	-2.47	rs2246012	0.477672	-9.69	-0.63767	399	lasso	0.47539	3.33e-29	0.68772	0.492	0	0
ENSG00000134884.15_6	ARGLU1	13	107000000	107000000	0.4872	rs1477921	2.53	rs9583095	0.42	-9.34	-2.0286	513	lasso	0.44	1.95e-26	2.026	0.0428	0.0577	208
ENSG00000198826.11_5	ARHGAP11A	15	32900000	32900000	0.4189	rs6494794	-2.24	rs11634439	0.234	-7.31	1.3492	423	lasso	0.260706	1.26e-14	-0.98308	0.326	0	0
ENSG00000075884.14_4	ARHGAP15	2	144000000	145000000	0.3539	rs1095654	-4.48	rs354709	0.299	-7.88	-3.64868	593	lasso	0.30397	3.36e-17	3.18307	0.00146	0.0239	503
ENSG00000140750.17_5	ARHGAP17	16	24930710	25026987	0.4482	rs17767765	-4.64	rs10852276	0.330202	-8.13	-0.951633	448	lasso	0.339062	2.11e-19	0.90722	0.364	0	0
ENSG00000213390.11_5	ARHGAP19	10	99000000	99100000	0.6251	rs10786327	-12.85	rs11189080	0.593911	11.13	-2.76863	475	lasso	0.65428	7.72e-47	-1.05	0.292	0	0
ENSG00000269891.2_3	ARHGAP19-SLIT1	10	98900000	99100000	0.6641	rs10786327	-12.85	rs11189080	0.605625	11.24	-2.76863	499	lasso	0.65138	1.74e-46	-1.73	0.0845	0	0
ENSG00000107863.18_5	ARHGAP21	10	24900000	25000000	0.3081	rs12266014	-11.85	rs10466055	0.152094	-6.3	-0.05617	519	lasso	0.15208	9.61e-09	0.416	0.678	0	0
ENSG00000128805.14_4	ARHGAP22	10	49700000	49900000	0.4565	rs17011692	-3.06	rs11101416	0.313139	8.1	0.64208	605	lasso	0.31911	3.9e-18	0.615	0.539	0	0
ENSG00000138639.18_3	ARHGAP24	4	86400000	86900000	0.1286	rs4590017	3.75	rs41527748	0.031541	3.95	-0.734741	620	enet	0.07074	9.72e-05	-1.93614	0.0529	0	0
ENSG00000163219.11_2	ARHGAP25	2	68900000	69100000	0.1481	rs2280244	3.6	rs7564412	-0.00421	3.3	-1.16965	587	blup	0.01717	0.0371	-1.91044	0.0561	0	0
ENSG00000215769.8_5	ARHGAP27P1-BPTFP1-KPNA2P3	17	62745781	62777825	0.1538	rs12103721	2.69	rs11653958	0.060639	5.18	-0.02453	269	blup	0.109047	1.36e-06	-0.1564	0.876	0	0
ENSG00000031081.10_4	ARHGAP31	3	119000000	119000000	0.2096	rs3732359	-3.97	rs6781116	0.121208	-5.72	-1.22414	568	enet	0.143206	2.71e-08	1.07782	0.281	0	0
ENSG00000004777.18_3	ARHGAP33	19	36265434	36279724	0.1511	rs10407008	3.32	rs231226	0.101417	-4.92	-0.13751	423	lasso	0.07605	5.4e-05	0.0221	0.982	0	0
ENSG00000160007.18_3	ARHGAP35	19	47421933	47508334	0.2893	rs9797777	3.87	rs11667017	0.178776	6.35	-0.25704	370	enet	0.21788	3.22e-12	-0.9212	0.357	0	0
ENSG00000100852.13_4	ARHGAP5	14	32500000	32600000	0.2093	rs8007535	-3.14	rs17388327	0.05461	-4.92	-0.71452	519	blup	0.10256	2.82e-06	0.81125	0.417	0	0
ENSG00000123329.18_5	ARHGAP9	12	57900000	57900000	0.3148	rs4630335	-3.29	rs542278	0.19326	-6.48	0.322555	340	enet	0.2366	2.95e-13	-1.0216	0.307	0	0
ENSG00000132694.18_2	ARHGEF11	1	157000000	157000000	0.1665	rs16837847	-2.5	rs4661077	0.0308	-4.51	-1.02731	529	blup	0.04591	0.00149	0.48001	0.631	0	0
ENSG00000196914.9_3	ARHGEF12	11	120000000	120000000	0.1789	rs673974	-3.57	rs622373	0.011204	-4.39	-2.66102	642	blup	0.05001	0.00095	1.35064	0.177	0	0
ENSG00000110237.4_5	ARHGEF17	11	73000000	73100000	0.8058	rs12272360	3.01	rs3741152	0.737266	12.26	0.7187	303	enet	0.79908	9.57e-70	0.05863	0.953	0	0
ENSG00000142632.17_4	ARHGEF19	1	16500000	16500000	0.7066	rs157134	-2.78	rs221045	0.662	11.38	2.13888	336	enet	0.65964	1.69e-47	2.21547	0.0267	0.0275	436
ENSG00000114790.13_3	ARHGEF26	3	154000000	154000000	0.1611	rs12639034	2.77	rs95506	0.076415	5.4	-1.7016	416	lasso	0.137733	5.12e-08	-1.79191	0.0731	0	0
ENSG00000213214.4_2	ARHGEF35	7	144000000	144000000	0.1989	rs9640426	2.45	rs1731353	0.167821	-5.85	-1.14641	297	lasso	0.191011	9.07e-11	1.64324	0.1	0	0
ENSG00000102606.18_5	ARHGEF7	13	112000000	112000000	0.2864	rs9588367	-2.93	rs9555744	0.0153	-4.37	0.2592	642	enet	0.13408	7.81e-08	-2.0389	0.0415	0.0363	331
ENSG00000054267.22_4	ARID4B	1	235000000	235000000	0.0886	rs12092604	-5.19	rs1305556	0.0139	3.57	0.92519	454	blup	0.02354	0.0179	0.27684	0.782	0	0
ENSG00000196843.16_3	ARID5A	2	97200000	97200000	0.4231	rs6732237	-2.7	rs4907237	0.321	-8.01	-0.33096	217	lasso	0.29993	5.93e-17	0.40408	0.686	0	0
ENSG00000120805.14_4	ARL1	12	102000000	102000000	0.2228	rs7312125	3.4	rs824312	-0.001125	-3.68	-0.001583	505	enet	0.06833	0.000127	-0.72093	0.471	0	0
ENSG00000175414.7_4	ARL10	5	176000000	176000000	0.1759	rs7447449	-3.74	rs13162111	0.111	-4.87	1.2986	329	lasso	0.05714	0.000434	-1.32887	0.184	0	0
ENSG00000152219.5_3	ARL14EP	11	30300000	30400000	0.3016	rs620339	-3.71	rs1361422	0.101142	5.84	0.59961	401	enet	0.22763	9.34e-13	0.1663	0.868	0	0
ENSG00000214087.8_5	ARL16	17	79648204	79650954	0.507	rs9913546	-3.02	rs11150805	0.558832	-10.53	-1.62854	318	enet	0.599896	1.15e-40	1.85742	0.0633	0	0
ENSG00000185829.17_4	ARL17A	17	44594068	44657048	0.3743	rs199501	5.15	rs10432043	0.119788	5.71	-2.60579	140	enet	0.306867	2.24e-17	-3.88836	0.000101	0.1538	78
ENSG00000228696.8_4	ARL17B	17	44352150	44439163	0.4281	rs17689882	5.86	rs199513	0.48355	9.73	4.99515	85	enet	0.530376	6.85e-34	4.58231	4.6e-06	0.3077	39
ENSG00000273003.1_3	ARL2-SNX15	11	64800000	64800000	0.1174	rs17743381	-3.64	rs653111	0.01605	-3.66	0.05019	336	blup	0.06611	0.000162	2.41449	0.0158	0.2308	52
ENSG00000122644.13_6	ARL4A	7	12700000	12700000	0.2545	rs849763	-2.94	rs1990622	0.218293	6.73	-1.50808	549	lasso	0.219661	2.57e-12	-1.58665	0.113	0	0
ENSG00000162980.17_4	ARL5A	2	153000000	153000000	0.153	rs10432475	-2.75	rs12618445	0.0879	5.06	-0.05076	332	enet	0.15127	1.06e-08	-1.2029	0.229	0	0
ENSG00000165997.5_3	ARL5B	10	18900000	19000000	0.1639	rs7901394	2.41	rs7100880	0.111114	5.28	1.03903	582	lasso	0.10265	2.79e-06	0.875	0.382	0	0
ENSG00000113966.10_4	ARL6	3	97500000	97500000	0.1428	rs699300	-2.48	rs301947	0.042025	3.8	0.086277	323	enet	0.091522	9.71e-06	0.04513	0.964	0	0
ENSG00000170540.15_4	ARL6IP1	16	18802991	18812894	0.3974	rs8060055	-2.36	rs2291662	0.573035	-10.59	-0.85529	218	lasso	0.574965	4.13e-38	0.79963	0.424	0	0
ENSG00000177917.10_2	ARL6IP6	2	154000000	154000000	0.1927	rs13428569	-3.43	rs16831740	0.155	-5.9	0.24791	468	lasso	0.15229	9.38e-09	-0.08025	0.936	0	0
ENSG00000104442.10_5	ARMC1	8	66500000	66500000	0.2352	rs6997496	-4.04	rs10102473	0.064714	-5	0.651	365	blup	0.15152	1.03e-08	-1.1094	0.267	0	0
ENSG00000170632.14_4	ARMC10	7	103000000	103000000	0.3706	rs17680479	-2.82	rs11760934	0.014452	4.16	-0.72284	258	enet	0.152894	8.74e-09	-0.13115	0.896	0	0
ENSG00000118690.13_5	ARMC2	6	109000000	109000000	0.1605	rs6927569	-9.27	rs2806377	0.0266	4.01	-3.72032	434	blup	0.09118	1.01e-05	-1.85609	0.0634	0	0
ENSG00000169126.15_3	ARMC4	10	28100000	28300000	0.2053	rs2807743	-9.51	rs786394	0.047207	-4.76	-0.57288	586	enet	0.15552	6.41e-09	0.827	0.408	0	0
ENSG00000260286.3_4	ARMH2	6	24800000	24800000	0.1388	rs2328878	-3.78	rs1132352	0.004664	4.07	-3.15092	607	lasso	0.04009	0.00283	-3.00625	0.00264	0.0358	335
ENSG00000120029.13_4	ARMH3	10	104000000	104000000	0.335	rs7075281	4.31	rs17697512	0.280248	7.52	1.62353	336	lasso	0.2593	1.51e-14	1.72	0.0862	0	0
ENSG00000146476.11_3	ARMT1	6	152000000	152000000	0.3161	rs827423	-3.4	rs4870024	0.126139	5.74	-1.061	584	lasso	0.19588	4.99e-11	-1.4949	0.135	0	0
ENSG00000143437.21_4	ARNT	1	151000000	151000000	0.2311	rs6693567	-3.66	rs12034302	0.163	5.8	0.30049	319	blup	0.17036	1.1e-09	0.71599	0.474	0	0
ENSG00000172379.21_5	ARNT2	15	80700000	80900000	0.2494	rs11854045	-3.31	rs2278704	0.166	-6.15	1.395	591	enet	0.269936	3.65e-15	-1.20952	0.226	0	0
ENSG00000133794.17_3	ARNTL	11	13300000	13400000	0.5006	rs4757945	4.11	rs34369393	0.485244	9.76	-0.48266	601	enet	0.50949	4.75e-32	-0.07827	0.938	0	0
ENSG00000241685.10_4	ARPC1A	7	98900000	99000000	0.0923	rs34257469	-3.45	rs11973173	-0.004136	-3.24	-3.41079	300	blup	0.01424	0.0522	2.09437	0.0362	0.1237	97
ENSG00000130429.14_6	ARPC1B	7	99000000	99000000	0.1868	rs34257469	-3.45	rs17161700	0.18305	6.49	-0.947759	295	lasso	0.188973	1.16e-10	-0.99604	0.319	0	0
ENSG00000163466.16_3	ARPC2	2	219000000	219000000	0.305	rs4791	-6.97	rs12612347	0.353	-8.34	-5.65729	465	enet	0.36437	4.62e-21	5.94084	2.84e-09	0.0324	370
ENSG00000111229.16_5	ARPC3	12	111000000	111000000	0.09	rs4766521	3.18	rs28609096	0.024351	-4.51	-0.881019	227	lasso	0.04103	0.00255	0.28949	0.772	0	0
ENSG00000162704.16_4	ARPC5	1	184000000	184000000	0.447	rs789185	2.88	rs4388653	0.592	10.8	2.46811	525	lasso	0.61084	7.73e-42	2.27844	0.0227	0.0433	277
ENSG00000242498.8_4	ARPIN	15	90400000	90500000	0.7825	rs8042171	-4.08	rs1269077	0.507	-10.28	-0.4333	424	lasso	0.577001	2.59e-38	0.25983	0.795	0	0
ENSG00000250021.7_6	ARPIN-AP3S2	15	90400000	90500000	0.6205	rs8042171	-4.08	rs10520684	0.109	-6.62	-0.5256	437	lasso	0.427264	1.75e-25	0.58264	0.56	0	0
ENSG00000128989.10_2	ARPP19	15	52800000	52900000	0.1227	rs1873811	3.89	rs11858238	0.131	-5.31	-1.7521	440	lasso	0.096564	5.53e-06	1.75044	0.08	0	0
ENSG00000172995.16_5	ARPP21	3	35700000	35800000	0.1536	rs9850040	2.31	rs7609701	0.088984	-5.71	-0.034256	470	lasso	0.17437	6.81e-10	-0.20696	0.836	0	0
ENSG00000137486.17_6	ARRB1	11	75000000	75100000	0.3206	rs2168947	-2.46	rs12271945	0.224936	-6.75	1.41634	479	lasso	0.21429	5.06e-12	-1.43446	0.151	0	0
ENSG00000141480.18_3	ARRB2	17	4613891	4624794	0.3752	rs9912347	-4.63	rs34230287	0.278123	7.75	2.38168	436	enet	0.335512	3.57e-19	2.33237	0.0197	0.2353	51
ENSG00000197070.14_4	ARRDC1	9	141000000	141000000	0.2719	rs4880094	-3.62	rs7043932	0.2117	7.46	-1.7727	328	enet	0.24644	8.24e-14	-1.88066	0.06	0	0
ENSG00000281357.2_2	ARRDC3-AS1	5	90700000	90700000	0.1202	rs332539	-3.28	rs16876866	-0.00289	3.28	2.4341	341	blup	0.00996	0.0868	1.11888	0.263	0	0
ENSG00000140450.9_3	ARRDC4	15	98500000	98500000	0.728	rs2620862	3.12	rs2087658	0.673	11.48	-0.267	587	lasso	0.743178	2.18e-59	-0.90657	0.365	0	0
ENSG00000113273.17_5	ARSB	5	78100000	78300000	0.494	rs6880986	-3.69	rs163125	0.503	-10	1.3212	505	lasso	0.48907	2.53e-30	-1.4159	0.157	0	0
ENSG00000164291.16_2	ARSK	5	94900000	94900000	0.1834	rs2432175	3.34	rs3849754	0.169	6.21	-0.3528	414	blup	0.17399	7.13e-10	-0.4479	0.654	0	0
ENSG00000173409.14_4	ARV1	1	231000000	231000000	0.118	rs9431872	3.27	rs10864645	0.0205	-4.5	-1.37908	626	lasso	0.07351	7.15e-05	0.88589	0.376	0	0
ENSG00000214435.8_4	AS3MT	10	105000000	105000000	0.561	rs7917772	-5.16	rs4919690	0.550151	-10.62	4.12784	353	lasso	0.6317	3.64e-44	-3.4	0.000666	0.1875	64
ENSG00000104763.19_6	ASAH1	8	17900000	17900000	0.4683	rs4406440	3.13	rs4377998	0.600653	10.87	-0.404	878	lasso	0.5793	1.52e-38	-0.5748	0.565	0	0
ENSG00000153317.15_4	ASAP1	8	131000000	131000000	0.2241	rs10103048	10.66	rs2670876	0.136836	-6.32	-0.348	720	lasso	0.19202	8.02e-11	0.2428	0.808	0	0
ENSG00000151693.11_4	ASAP2	2	9350000	9550000	0.2656	rs12475939	2.41	rs2709591	0.171	6.93	-0.5253	479	enet	0.20835	1.06e-11	-0.38314	0.702	0	0
ENSG00000065802.12_3	ASB1	2	239000000	239000000	0.4768	rs3769109	-3.66	rs483042	0.552	-10.42	-1.52189	446	enet	0.54928	1.25e-35	1.43996	0.15	0	0
ENSG00000196372.13_3	ASB13	10	5680000	5710000	0.2979	rs2386626	2.99	rs5019340	0.215358	-6.65	-2.62395	677	lasso	0.19845	3.64e-11	2.82	0.00478	0.0144	836
ENSG00000183475.12_2	ASB7	15	101000000	101000000	0.2975	rs11630047	-3.44	rs4965689	0.0221	4.39	0.3471	616	blup	0.10051	3.55e-06	0.80981	0.418	0	0
ENSG00000177981.11_4	ASB8	12	48500000	48600000	0.2719	rs11168236	-4.04	rs2634663	0.174333	-6.94	2.53124	526	lasso	0.25621	2.28e-14	-1.88217	0.0598	0	0
ENSG00000138303.17_4	ASCC1	10	73900000	74000000	0.1881	rs3747869	-5.61	rs3780944	0.164115	6.14	1.34844	503	lasso	0.13325	8.6e-08	2.06	0.0395	0.48	25
ENSG00000286053.1_1	ASDURF	2	191000000	191000000	0.6991	rs10202029	3.47	rs2289226	0.82	-12.67	-1.36931	287	lasso	0.82079	1.44e-74	1.38159	0.167	0	0
ENSG00000111875.8_3	ASF1A	6	119000000	119000000	0.746	rs794258	-2.52	rs9387621	0.193984	7.14	1.17799	390	lasso	0.49632	6.29e-31	2.38725	0.017	0.004	1000
ENSG00000108684.14_6	ASIC2	17	31340105	32501983	0.3079	rs4332785	3.64	rs17782423	0.022126	4.71	-1.31348	1407	enet	0.131264	1.08e-07	-1.27516	0.202	0	0
ENSG00000126522.16_3	ASL	7	65500000	65600000	0.0637	rs937108	4.88	rs709609	0.058184	-4.6	4.29584	200	blup	0.088516	1.36e-05	-2.72608	0.00641	1	12
ENSG00000138381.10_5	ASNSD1	2	191000000	191000000	0.7539	rs10202029	3.47	rs2289226	0.874	-13.07	-1.36931	288	lasso	0.87485	1.05e-89	1.37532	0.169	0	0
ENSG00000198363.18_4	ASPH	8	62400000	62600000	0.3354	rs2931289	3.02	rs6990434	0.159731	5.74	-0.454	554	enet	0.18527	1.83e-10	-0.7264	0.468	0	0
ENSG00000128203.7_3	ASPHD2	22	26825226	26840981	0.308	rs1573718	-3.02	rs5761523	0.067136	-4.81	1.46392	772	blup	0.16348	2.5e-09	-0.1771	0.859	0	0
ENSG00000244617.2_3	ASPRV1	2	70200000	70200000	0.2317	rs3732261	-3.9	rs2901936	0.23	-7.01	-3.32822	344	lasso	0.21504	4.61e-12	3.27	0.00108	0.0698	172
ENSG00000162174.12_4	ASRGL1	11	62100000	62200000	0.6546	rs174583	-6.03	rs2513071	0.645356	11.37	-3.30709	429	lasso	0.70449	1.82e-53	-3.08533	0.00203	0.1154	104
ENSG00000171456.19_6	ASXL1	20	30946133	31027122	0.1102	rs6089151	-2.4	rs159428	0.13882	-5.5	-0.84501	368	lasso	0.0908	1.05e-05	1.11367	0.265	0	0
ENSG00000107669.17_7	ATE1	10	123000000	124000000	0.569	rs11200367	2.84	rs7913538	0.235238	-6.88	1.2829	747	enet	0.35986	9.24e-21	-1.07	0.284	0	0
ENSG00000123268.9_5	ATF1	12	51200000	51200000	0.7897	rs12427378	5.49	rs7979165	0.839681	12.98	-3.48035	329	lasso	0.86849	1.28e-87	-3.77778	0.000158	0.3077	39
ENSG00000115966.17_4	ATF2	2	176000000	176000000	0.0718	rs6738929	2.6	rs21818	0.0911	-4.54	2.12366	378	lasso	0.06319	0.000223	-2.12161	0.0339	0.1062	113
ENSG00000162772.17_6	ATF3	1	213000000	213000000	0.2081	rs10475	-3.23	rs10494953	0.214	6.63	0.7166	469	lasso	0.19044	9.72e-11	0.62599	0.531	0	0
ENSG00000118217.6_4	ATF6	1	162000000	162000000	0.2116	rs10800309	6.14	rs10733044	0.141	-5.39	-1.77303	623	lasso	0.1257	2.05e-07	1.73994	0.0819	0	0
ENSG00000145782.13_5	ATG12	5	115000000	115000000	0.5101	rs257063	4.76	rs26537	0.341	8.79	0.9976	543	lasso	0.37122	1.6e-21	1.00131	0.317	0	0
ENSG00000125703.15_3	ATG4C	1	63200000	63300000	0.1886	rs1328586	-3.03	rs7540030	0.0347	-4.77	0.12121	533	blup	0.08311	2.47e-05	0.32116	0.748	0	0
ENSG00000119787.14_5	ATL2	2	38500000	38600000	0.2308	rs1992881	2.47	rs11883614	0.0674	5.04	-1.77146	552	lasso	0.12238	2.99e-07	-1.93733	0.0527	0	0
ENSG00000184743.12_3	ATL3	11	63400000	63400000	0.164	rs1807304	-2.96	rs17158453	0.134716	-5.64	0.17996	316	lasso	0.11601	6.17e-07	-0.22177	0.824	0	0
ENSG00000149311.18_4	ATM	11	108000000	108000000	0.3228	rs10431061	5.76	rs3781868	0.501609	10	-5.23946	380	enet	0.49781	4.71e-31	-5.2544	1.49e-07	0.003	1000
ENSG00000179774.8_2	ATOH7	10	70000000	70000000	0.1156	rs7087595	-4.54	rs731063	0.009538	-3.93	-0.36691	384	blup	0.03112	0.00765	1.43	0.152	0	0
ENSG00000168874.13_3	ATOH8	2	86000000	86000000	0.8969	rs4832163	5.1	rs12151742	0.816	12.6	0.26617	501	lasso	0.85228	1.03e-82	0.61411	0.539	0	0
ENSG00000177556.12_4	ATOX1	5	151000000	151000000	0.1582	rs10077304	3.23	rs10044368	0.177	-6.24	-1.19	565	lasso	0.16149	3.17e-09	1.19	0.234	0	0
ENSG00000145246.13_4	ATP10D	4	47500000	47600000	0.5729	rs4518219	2.26	rs13106855	0.402862	-8.96	1.73415	437	enet	0.52068	5.02e-33	-0.91751	0.359	0	0
ENSG00000058063.16_5	ATP11B	3	183000000	183000000	0.2075	rs3811732	2.84	rs10937101	0.106215	-6.15	-0.130345	393	blup	0.137542	5.23e-08	0.09878	0.921	0	0
ENSG00000105726.17_3	ATP13A1	19	19756007	19774485	0.1391	rs2304130	4.56	rs2288865	0.044318	5.37	-1.43052	340	enet	0.1009	3.4e-06	0.0431	0.966	0	0
ENSG00000159363.18_4	ATP13A2	1	17300000	17300000	0.3704	rs696605	2.54	rs2076600	0.219	6.6	-2.05206	345	lasso	0.25942	1.49e-14	-1.70373	0.0884	0	0
ENSG00000133657.15_5	ATP13A3	3	194000000	194000000	0.6692	rs10933658	4.61	rs7373647	0.499237	-9.91	3.59746	563	lasso	0.644448	1.18e-45	-2.89413	0.0038	0.0444	270
ENSG00000127249.15_4	ATP13A4	3	193000000	193000000	0.2348	rs6763501	-2.79	rs11916762	0.14996	-6.36	0.67256	528	lasso	0.290982	2.06e-16	-1.93759	0.0527	0	0
ENSG00000069849.11_3	ATP1B3	3	142000000	142000000	0.1524	rs9869659	4.04	rs6440043	0.10362	5.31	-3.28053	376	enet	0.150527	1.15e-08	-2.71913	0.00655	0.0588	204
ENSG00000166896.8_4	ATP23	12	58300000	58400000	0.2658	rs4630335	-3.29	rs10877041	0.374994	-8.6	-2.89282	438	lasso	0.36827	2.53e-21	2.93676	0.00332	0.0368	326
ENSG00000074370.18_4	ATP2A3	17	3827164	3867758	0.3169	rs6502773	-2.73	rs11078477	0.162787	-6.27	-1.10984	511	lasso	0.151294	1.05e-08	1.23625	0.216	0	0
ENSG00000017260.19_7	ATP2C1	3	131000000	131000000	0.1829	rs12630247	2.79	rs1913251	0.146274	-5.61	1.76228	436	lasso	0.143328	2.67e-08	-1.65621	0.0977	0	0
ENSG00000064270.12_4	ATP2C2	16	84402133	84497793	0.6823	rs247826	6.72	rs8049966	0.271797	8.22	-1.25466	939	lasso	0.548227	1.57e-35	-0.44763	0.654	0	0
ENSG00000152234.16_5	ATP5F1A	18	43660214	43684300	0.5234	rs8095374	5.73	rs3753069	0.52584	10.37	3.65107	530	lasso	0.61664	1.8e-42	4.04972	5.13e-05	0.0368	326
ENSG00000165629.20_4	ATP5F1C	10	7830000	7850000	0.1919	rs10795540	-3.25	rs2802460	0.116197	5.48	-1.15637	629	lasso	0.10566	1.99e-06	-1.2	0.231	0	0
ENSG00000130770.18_4	ATP5IF1	1	28600000	28600000	0.3533	rs6672956	-5.33	rs3767306	0.309	-7.92	-1.58201	239	lasso	0.28206	7.05e-16	1.61404	0.107	0	0
ENSG00000154518.9_3	ATP5MC3	2	176000000	176000000	0.2609	rs6738929	2.6	rs21818	0.165	5.8	2.12366	352	lasso	0.12873	1.45e-07	1.75497	0.0793	0	0
ENSG00000156411.9_3	ATP5MPL	14	104000000	104000000	0.4281	rs10129426	-3.2	rs10149651	0.28218	7.66	-1.4619	335	lasso	0.32803	1.07e-18	-1.64196	0.101	0	0
ENSG00000241837.7_5	ATP5PO	21	35275757	35288118	0.197	rs915574	3.88	rs12627010	0.009728	3.7	-1.40586	411	blup	0.0566	0.000459	-1.011	0.312	0	0
ENSG00000205464.12_3	ATP6AP1L	5	81600000	81700000	0.5767	rs6895201	2.39	rs3738	0.57	10.56	-0.3639	478	lasso	0.57986	1.34e-38	-0.2882	0.773	0	0
ENSG00000185344.14_3	ATP6V0A2	12	124000000	124000000	0.266	rs28573826	4.78	rs4930708	0.331962	8.2	2.89909	420	blup	0.32778	1.11e-18	1.70447	0.0883	0	0
ENSG00000185883.12_4	ATP6V0C	16	2563953	2570219	0.1581	rs26930	-4.4	rs161428	0.021117	-3.94	-2.62458	288	blup	0.073517	7.15e-05	2.92196	0.00348	0.08	150
ENSG00000159720.12_4	ATP6V0D1	16	67471917	67515084	0.3602	rs35430428	-3.19	rs8056260	0.426053	-9.8	0.464779	220	lasso	0.445146	7.91e-27	-0.4745	0.635	0	0
ENSG00000155097.12_3	ATP6V1C1	8	104000000	104000000	0.6472	rs2679749	-5.79	rs1512351	0.390765	-8.95	0.787	544	enet	0.59592	3.01e-40	-1.1695	0.242	0	0
ENSG00000131100.13_3	ATP6V1E1	22	18074902	18111515	0.2457	rs4488761	-5.38	rs1296819	0.137766	-5.66	-0.97391	613	lasso	0.15226	9.41e-09	1.5589	0.119	0	0
ENSG00000250565.7_4	ATP6V1E2	2	46700000	46800000	0.297	rs12992366	-3.93	rs1868844	0.214	6.69	-0.24193	692	lasso	0.21629	3.93e-12	-0.35667	0.721	0	0
ENSG00000123191.14_4	ATP7B	13	52500000	52600000	0.1961	rs9535861	-3.83	rs3742290	0.0443	-4.03	2.1605	359	enet	0.11005	1.21e-06	-2.0705	0.0384	0.2791	43
ENSG00000130270.16_2	ATP8B3	19	1782074	1812275	0.1807	rs4807934	4.12	rs4807143	0.092924	-4.9	-0.07898	381	enet	0.10066	3.49e-06	-0.2801	0.779	0	0
ENSG00000054793.13_4	ATP9A	20	50213053	50385173	0.2555	rs880324	-3.48	rs6096573	0.08811	5.93	0.26127	650	enet	0.22198	1.92e-12	-0.6161	0.538	0	0
ENSG00000166377.20_6	ATP9B	18	76829285	77138287	0.3495	rs3826573	3.23	rs4799018	0.24357	-7.4	-1.65661	576	blup	0.26323	8.98e-15	1.42961	0.153	0	0
ENSG00000123472.12_5	ATPAF1	1	47100000	47100000	0.2629	rs2486445	-5.25	rs2181414	0.21	6.95	0.05933	354	enet	0.23486	3.7e-13	0.29439	0.768	0	0
ENSG00000150756.14_5	ATPSCKMT	5	10200000	10300000	0.4761	rs5745297	-2.72	rs2548546	0.333	8.34	0.3371	616	enet	0.38526	1.76e-22	-0.20843	0.835	0	0
ENSG00000138085.16_6	ATRAID	2	27400000	27400000	0.0657	rs1260326	9.07	rs11608	-0.00228	3.71	-3.92726	311	blup	0.01826	0.0327	-4.41611	1e-05	0.1304	92
ENSG00000164053.21_5	ATRIP	3	48500000	48500000	0.4209	rs9834639	-2.51	rs3135941	0.203577	-6.45	1.31434	261	lasso	0.167916	1.48e-09	-1.31813	0.187	0	0
ENSG00000124788.18_5	ATXN1	6	16300000	16800000	0.4637	rs1144700	-7.34	rs1144700	0.365265	-8.63	-7.33896	802	lasso	0.3641	4.82e-21	7.26856	3.63e-13	0	1000
ENSG00000204842.16_7	ATXN2	12	112000000	112000000	0.6057	rs3184504	6.93	rs968529	0.249679	-7.09	1.4131	260	lasso	0.25648	2.2e-14	-2.07325	0.0381	0.9231	13
ENSG00000168488.18_4	ATXN2L	16	28834356	28848558	0.2839	rs17639997	3.84	rs4451951	0.276899	-7.77	-0.209764	177	blup	0.301391	4.84e-17	1.06774	0.286	0	0
ENSG00000066427.22_5	ATXN3	14	92500000	92600000	0.7075	rs745381	5.11	rs2402109	0.59259	10.9	-1.45358	544	lasso	0.6625	7.42e-48	-1.29283	0.196	0	0
ENSG00000178999.13_5	AURKB	17	8108051	8113918	0.2038	rs4321249	4.8	rs3027247	0.132542	-5.76	-3.28895	436	lasso	0.126702	1.82e-07	3.28895	0.00101	0.0306	392
ENSG00000158321.16_5	AUTS2	7	69100000	70300000	0.4415	rs10258649	-2.88	rs2533449	0.384205	-9.07	1.38834	807	lasso	0.420277	5.71e-25	-1.20186	0.229	0	0
ENSG00000169857.8_4	AVEN	15	34200000	34300000	0.2282	rs2303868	3.1	rs613479	0.135	6.16	-1.5199	680	enet	0.155677	6.3e-09	-1.18684	0.235	0	0
ENSG00000135407.10_6	AVIL	12	58200000	58200000	0.1287	rs4630335	-3.29	rs2069502	0.116016	5.38	-0.69813	362	enet	0.09357	7.73e-06	-0.1587	0.874	0	0
ENSG00000105778.19_4	AVL9	7	32500000	32600000	0.3448	rs215713	-2.86	rs1597557	0.145245	6.84	1.26351	528	enet	0.322632	2.34e-18	1.00979	0.313	0	0
ENSG00000162779.22_6	AXDND1	1	179000000	180000000	0.2324	rs6666358	3.04	rs4651024	0.189	-6.38	1.72793	560	enet	0.18767	1.36e-10	-1.01064	0.312	0	0
ENSG00000103126.15_3	AXIN1	16	337440	402723	0.095	rs743962	3.2	rs35021117	0.014503	4.62	0.625715	365	lasso	0.090266	1.12e-05	0.14096	0.888	0	0
ENSG00000163512.14_3	AZI2	3	28400000	28400000	0.1776	rs2581187	-3.31	rs6771057	0.130145	5.77	1.05615	443	enet	0.1318	1.02e-07	0.64711	0.518	0	0
ENSG00000162885.13_3	B3GALNT2	1	236000000	236000000	0.787	rs4660129	11.17	rs381674	0.853	-13.03	0.60693	334	enet	0.8542	2.88e-83	-0.22011	0.826	0	0
ENSG00000112309.10_2	B3GAT2	6	71600000	71700000	0.1085	rs4707902	3.51	rs782002	0.059775	4.79	1.60949	440	lasso	0.04143	0.00244	1.49349	0.135	0	0
ENSG00000149541.10_3	B3GAT3	11	62400000	62400000	0.1576	rs4489748	-3.61	rs11231161	0.134545	5.37	-3.08822	371	lasso	0.09537	6.32e-06	-3.08822	0.00201	0.0896	134
ENSG00000170340.11_3	B3GNT2	2	62400000	62500000	0.7157	rs4672498	-4.02	rs12616639	0.583	-10.72	0.79244	366	lasso	0.60054	9.83e-41	-0.46989	0.638	0	0
ENSG00000177191.2_2	B3GNT8	19	41931264	41934635	0.1628	rs7256675	3.01	rs3745290	0.045529	-3.87	0.52239	369	blup	0.04891	0.00107	0.2822	0.778	0	0
ENSG00000175711.8_2	B3GNTL1	17	80900031	81009686	0.489	rs2011631	3.04	rs10852789	0.296706	7.76	1.05893	300	enet	0.322739	2.31e-18	0.6976	0.485	0	0
ENSG00000139044.11_4	B4GALNT3	12	570000	673000	0.7956	rs11063334	2.59	rs1008587	0.615932	10.98	0.980736	444	enet	0.76857	8.82e-64	0.86321	0.388	0	0
ENSG00000117411.16_2	B4GALT2	1	44400000	44500000	0.2117	rs530373	-3.05	rs7555	0.104	5.13	-0.22775	419	lasso	0.06743	0.00014	-0.30661	0.759	0	0
ENSG00000121578.13_5	B4GALT4	3	119000000	119000000	0.2505	rs529650	-3.3	rs12690556	0.231607	6.81	0.132888	505	lasso	0.235288	3.5e-13	0.43494	0.664	0	0
ENSG00000027847.14_4	B4GALT7	5	177000000	177000000	0.2384	rs13190036	4.83	rs234375	0.0887	5.25	0.1425	243	enet	0.03269	0.00643	0.02912	0.977	0	0
ENSG00000151929.9_2	BAG3	10	121000000	121000000	0.1581	rs12573657	3.47	rs17099196	0.070724	-4.15	-0.22233	490	lasso	0.04126	0.00249	-0.237	0.813	0	0
ENSG00000156735.11_3	BAG4	8	38000000	38100000	0.1315	rs2445007	-2.46	rs11783967	0.111599	5.22	0.332	264	blup	0.10205	2.99e-06	0.3438	0.731	0	0
ENSG00000166170.9_2	BAG5	14	104000000	104000000	0.2266	rs8176373	-3.4	rs3759579	0.12095	-6.02	-0.852	353	enet	0.21771	3.29e-12	0.31228	0.755	0	0
ENSG00000175866.15_4	BAIAP2	17	79008922	79091232	0.368	rs11664	3.07	rs8081168	0.077996	5.43	-1.50388	473	lasso	0.221617	2.01e-12	-1.01971	0.308	0	0
ENSG00000226137.5_3	BAIAP2-DT	17	79002930	79008681	0.4817	rs11664	3.07	rs4969349	0.209541	6.55	1.8552	450	enet	0.384911	1.86e-22	0.05652	0.955	0	0
ENSG00000007516.13_5	BAIAP3	16	1383602	1399442	0.389	rs7187167	3.61	rs8063	0.27911	7.59	2.35052	458	lasso	0.312857	9.54e-18	2.1397	0.0324	0.0383	313
ENSG00000095739.11_3	BAMBI	10	29000000	29000000	0.5738	rs2807743	-9.51	rs1775908	0.517458	10.09	0.55335	618	lasso	0.51507	1.56e-32	1.16	0.246	0	0
ENSG00000172530.20_7	BANP	16	87982850	88110924	0.1665	rs3751674	3.05	rs11117333	0.066134	-4.68	1.11227	460	enet	0.044043	0.00183	-1.24826	0.212	0	0
ENSG00000138376.11_4	BARD1	2	216000000	216000000	0.51	rs4673823	-2.91	rs12477063	0.438	-9.53	0.17056	457	enet	0.56133	8.93e-37	0.44197	0.659	0	0
ENSG00000123685.9_3	BATF3	1	213000000	213000000	0.4934	rs10475	-3.23	rs2221593	0.176	-5.98	-0.51273	431	lasso	0.3116	1.14e-17	2.49316	0.0127	0.0784	153
ENSG00000087088.20_5	BAX	19	49458072	49465055	0.3815	rs550455	-6.99	rs7259013	0.307665	-7.85	1.34124	428	lasso	0.29143	1.94e-16	-1.4094	0.159	0	0
ENSG00000123636.18_4	BAZ2B	2	160000000	160000000	0.4588	rs10173538	7.06	rs4665083	0.479	9.72	6.87568	583	lasso	0.5574	2.13e-36	7.10671	1.19e-12	0.004	1000
ENSG00000105327.17_3	BBC3	19	47724079	47736023	0.1228	rs9797777	3.87	rs1035388	0.056345	-4.61	2.18809	323	enet	0.10315	2.64e-06	-2.8768	0.00402	0.1143	105
ENSG00000174483.20_4	BBS1	11	66300000	66300000	0.1354	rs7103627	-2.83	rs13897	0.011855	-3.34	-0.45277	274	blup	0.04632	0.00143	-1.06875	0.285	0	0
ENSG00000179941.8_4	BBS10	12	76700000	76700000	0.2092	rs10748291	3.49	rs1512504	0.198617	6.52	-0.155561	436	lasso	0.17611	5.53e-10	-0.12528	0.9	0	0
ENSG00000181004.10_3	BBS12	4	124000000	124000000	0.1316	rs7695953	-2.57	rs4833255	0.031849	4.3	-1.93576	288	blup	0.02917	0.00951	-1.36595	0.172	0	0
ENSG00000125124.12_4	BBS2	16	56500748	56553999	0.7643	rs4784706	3.79	rs8060037	0.690759	-11.66	2.91813	503	lasso	0.709825	3.1e-54	-2.80778	0.00499	0.0706	170
ENSG00000140463.14_4	BBS4	15	73000000	73000000	0.8089	rs4777506	-2.9	rs11637927	0.615	10.95	-1.1495	279	lasso	0.63216	3.22e-44	-0.79671	0.426	0	0
ENSG00000138686.9_2	BBS7	4	123000000	123000000	0.2131	rs4833808	-2.28	rs6838153	0.214538	6.51	0.26105	417	lasso	0.20382	1.87e-11	0.21987	0.826	0	0
ENSG00000122507.20_5	BBS9	7	33200000	33600000	0.7171	rs6955823	-2.25	rs17169807	0.689787	-11.84	0.973089	576	lasso	0.720915	7.03e-56	-0.97589	0.329	0	0
ENSG00000114439.19_5	BBX	3	107000000	108000000	0.1987	rs9842211	-4.8	rs558598	0.20902	-6.65	-0.0595	510	lasso	0.193512	6.67e-11	-0.73472	0.463	0	0
ENSG00000050820.17_7	BCAR1	16	75262079	75301951	0.3563	rs3743607	3.82	rs13337397	0.377423	8.95	-1.80824	390	lasso	0.384725	1.92e-22	-2.02635	0.0427	0.1558	77
ENSG00000060982.15_4	BCAT1	12	25000000	25100000	0.7933	rs6487399	-3	rs10842424	0.625349	11.07	2.11222	658	lasso	0.6574	3.19e-47	1.8727	0.0611	0	0
ENSG00000107949.17_5	BCCIP	10	128000000	128000000	0.1267	rs4962548	-2.86	rs2149019	0.075343	4.62	-1.18061	593	blup	0.07859	4.08e-05	-1.17	0.242	0	0
ENSG00000103507.14_6	BCKDK	16	31117428	31124112	0.0893	rs4889630	-3.11	rs1052352	0.013739	-3.57	-1.14254	244	blup	0.054118	0.000605	0.60408	0.546	0	0
ENSG00000142867.13_4	BCL10	1	85700000	85700000	0.1865	rs11161615	-2.68	rs9887812	0.139	5.5	-2.08635	562	lasso	0.11951	4.15e-07	-2.05612	0.0398	0.0453	265
ENSG00000171791.13_5	BCL2	18	60790579	60987361	0.1974	rs1395267	3.72	rs3744950	0.05791	-5.33	-0.44039	544	lasso	0.05198	0.000765	0.54691	0.584	0	0
ENSG00000188761.13_4	BCL2L15	1	114000000	114000000	0.1986	rs2476601	-7.27	rs17464525	0.208	6.5	-1.72248	477	lasso	0.18623	1.62e-10	-2.69638	0.00701	0.2222	54
ENSG00000106635.8_3	BCL7B	7	73000000	73000000	0.1146	rs17145750	-5	rs7777102	0.071712	-4.62	-4.48209	219	blup	0.065136	0.00018	4.28439	1.83e-05	0.001	1000
ENSG00000186174.12_4	BCL9L	11	119000000	119000000	0.1938	rs498872	-3.11	rs2077579	0.028498	-4.04	-0.73542	369	enet	0.10305	2.67e-06	1.65403	0.0981	0	0
ENSG00000197580.11_4	BCO2	11	112000000	112000000	0.3337	rs612345	3.75	rs7106524	0.112537	5.1	2.06158	391	blup	0.15015	1.21e-08	2.26654	0.0234	0.125	96
ENSG00000186716.20_4	BCR	22	23521891	23660224	0.215	rs915587	2.75	rs2256725	0.06437	4.47	-0.27661	454	blup	0.09563	6.13e-06	1.1132	0.266	0	0
ENSG00000164039.15_4	BDH2	4	104000000	104000000	0.1429	rs4648068	-2.87	rs2045746	0.130566	6.02	0.02612	327	blup	0.13799	4.97e-08	-0.50459	0.614	0	0
ENSG00000145734.19_5	BDP1	5	70800000	70900000	0.5385	rs2056169	-2.62	rs6453406	0.327	8.02	-1.792	295	lasso	0.33348	4.82e-19	-1.76119	0.0782	0	0
ENSG00000183092.16_4	BEGAIN	14	101000000	101000000	0.702	rs10146962	-3.35	rs4073738	0.79507	-12.46	-0.09685	439	enet	0.78543	5.67e-67	0.1846	0.854	0	0
ENSG00000165626.17_4	BEND7	10	13500000	13600000	0.2119	rs11258422	-5.38	rs7922134	0.190638	-6.43	3.26466	750	enet	0.20736	1.2e-11	-4.32	1.58e-05	0.002	1000
ENSG00000167995.16_3	BEST1	11	61700000	61700000	0.2431	rs174555	-6.79	rs10792320	0.145303	5.72	-2.76119	456	enet	0.16164	3.11e-09	-3.1912	0.00142	0.2069	58
ENSG00000177951.17_2	BET1L	11	168000	207000	0.6152	rs7102856	11.69	rs11602954	0.445805	9.33	-4.10245	284	lasso	0.54893	1.35e-35	-3.96943	7.2e-05	0.1132	106
ENSG00000242252.2_4	BGLAP	1	156000000	156000000	0.0814	rs584025	-2.93	rs2842868	0.0559	-4.17	-0.32957	384	lasso	0.05311	0.000676	0.21442	0.83	0	0
ENSG00000151746.14_4	BICD1	12	32300000	32500000	0.3431	rs11051699	3.44	rs7296677	0.145995	-5.76	-0.649126	701	lasso	0.16531	2.01e-09	0.02323	0.981	0	0
ENSG00000185963.14_3	BICD2	9	95500000	95500000	0.2594	rs7341851	3.24	rs12685780	0.21142	6.65	1.4133	422	blup	0.20995	8.72e-12	1.27789	0.201	0	0
ENSG00000162069.15_5	BICDL2	16	3077683	3086927	0.7574	rs6501178	-5.04	rs1859376	0.756757	12.17	0.279975	363	lasso	0.771258	2.84e-64	0.23514	0.814	0	0
ENSG00000063169.10_6	BICRA	19	48111453	48206534	0.1678	rs1035390	3.84	rs2974225	0.15835	5.73	0.84413	479	lasso	0.13406	7.83e-08	1.1027	0.27	0	0
ENSG00000112624.12_5	BICRAL	6	42700000	42800000	0.1745	rs11755487	6.34	rs2894478	0.096997	5.04	-0.72487	402	lasso	0.08693	1.62e-05	-0.9359	0.349	0	0
ENSG00000100290.3_3	BIK	22	43506756	43525718	0.2003	rs5759167	-3.62	rs138908	0.042304	-4.42	3.37786	565	lasso	0.06953	0.000111	-3.6042	0.000313	0.001	1000
ENSG00000136717.15_5	BIN1	2	128000000	128000000	0.3971	rs6431138	2.32	rs6751498	0.285	7.5	2.00637	493	lasso	0.30498	2.92e-17	1.90831	0.0564	0	0
ENSG00000147439.12_3	BIN3	8	22500000	22500000	0.2571	rs12550612	6.43	rs6558176	0.073812	-4.26	-0.243	539	enet	0.06032	0.000306	0.2537	0.8	0	0
ENSG00000197299.12_4	BLM	15	91300000	91400000	0.185	rs8039305	4.48	rs389480	0.178	6.2	-0.7828	531	lasso	0.177739	4.54e-10	-0.78175	0.434	0	0
ENSG00000196072.12_5	BLOC1S2	10	102000000	102000000	0.1498	rs4075098	-2.38	rs2862954	0.010654	4.62	1.64253	397	lasso	0.04436	0.00177	1.8	0.0722	0	0
ENSG00000188428.20_4	BLOC1S5	6	8010000	8060000	0.4967	rs2327019	3.45	rs2207720	0.366692	-8.52	-1.54731	650	lasso	0.46701	1.56e-28	1.69252	0.0905	0	0
ENSG00000259040.5_3	BLOC1S5-TXNDC5	6	7880000	8060000	0.4947	rs2327019	3.45	rs2207720	0.187681	-7.29	-1.54731	704	lasso	0.41178	2.37e-24	1.51442	0.13	0	0
ENSG00000104164.10_3	BLOC1S6	15	45900000	45900000	0.1327	rs269868	-2.44	rs1974981	0.14	5.82	0.3569	399	lasso	0.09863	4.39e-06	0.43008	0.667	0	0
ENSG00000106605.11_5	BLVRA	7	43800000	43800000	0.2057	rs757859	-3.48	rs6950861	0.151602	-5.81	2.09839	422	lasso	0.13014	1.23e-07	-2.15887	0.0309	0.1348	89
ENSG00000117475.14_3	BLZF1	1	169000000	169000000	0.4089	rs3917768	-3.27	rs1980198	0.335	8.22	0.63562	602	enet	0.37105	1.65e-21	0.12025	0.904	0	0
ENSG00000168283.14_4	BMI1	10	22600000	22600000	0.122	rs34737777	-3.82	rs11591811	0.089121	-5.14	-2.37373	238	lasso	0.0619	0.000257	2.37	0.0176	0.1481	81
ENSG00000138756.17_4	BMP2K	4	79700000	79800000	0.2275	rs1834519	-2.95	rs11942573	0.206115	6.71	-1.8846	449	lasso	0.20229	2.26e-11	-2.47729	0.0132	0.0283	424
ENSG00000138696.10_4	BMPR1B	4	95700000	96100000	0.1385	rs9307146	3.46	rs11732687	0.054041	-4.32	-1.17292	700	lasso	0.11711	5.45e-07	-0.37574	0.707	0	0
ENSG00000204217.13_3	BMPR2	2	203000000	203000000	0.2332	rs7602496	3.02	rs6753156	0.123	6.11	0.80515	375	lasso	0.25082	4.64e-14	1.31916	0.187	0	0
ENSG00000164603.12_6	BMT2	7	112000000	113000000	0.2449	rs2041066	-3.8	rs10500013	0.112533	-5.4	-0.954873	385	enet	0.110057	1.21e-06	1.35298	0.176	0	0
ENSG00000113734.17_4	BNIP1	5	173000000	173000000	0.1887	rs11740316	5.64	rs29775	0.111	5.46	-1.0789	574	lasso	0.12834	1.51e-07	-0.7938	0.427	0	0
ENSG00000145919.10_3	BOD1	5	173000000	173000000	0.2939	rs791357	10.24	rs7736275	0.0544	4.99	-0.974	575	lasso	0.11558	6.49e-07	-0.15852	0.874	0	0
ENSG00000183336.8_3	BOLA2	16	29454377	29466285	0.0975	rs1364182	3.27	rs12716974	0.026431	-3.61	1.05571	161	blup	0.007789	0.113	-0.42925	0.668	0	0
ENSG00000261740.6_6	BOLA2-SMG1P6	16	29454551	29465972	0.1007	rs1364182	3.27	rs12716974	0.026591	-3.63	1.05571	161	blup	0.007344	0.12	-0.4886	0.625	0	0
ENSG00000165714.11_4	BORCS5	12	12500000	12600000	0.3363	rs4763301	-2.76	rs3741800	0.148194	5.86	-0.76364	584	enet	0.13887	4.49e-08	1.13966	0.254	0	0
ENSG00000166275.15_3	BORCS7	10	105000000	105000000	0.2988	rs7917772	-5.16	rs9527	0.311178	-7.85	3.95448	348	lasso	0.36485	4.3e-21	-4.45	8.67e-06	0.0774	155
ENSG00000270316.1_3	BORCS7-ASMT	10	105000000	105000000	0.4511	rs7917772	-5.16	rs4919690	0.443092	-9.36	4.12784	358	enet	0.51984	5.95e-33	-4.24	2.27e-05	0.0702	171
ENSG00000101425.13_4	BPI	20	36932525	36965907	0.4204	rs4353702	3.51	rs6064334	0.17263	6.08	-1.63155	501	lasso	0.2465	8.18e-14	-1.61682	0.106	0	0
ENSG00000235106.10_6	BRD3OS	9	137000000	137000000	0.2792	rs460154	5.98	rs2810489	0.09269	-5.9	5.8086	554	lasso	0.11566	6.43e-07	-5.88093	4.08e-09	0.001	1000
ENSG00000166164.15_4	BRD7	16	50347398	50402845	0.5325	rs1362622	4.22	rs11644043	0.356407	8.61	1.64538	359	lasso	0.52402	2.54e-33	1.73052	0.0835	0	0
ENSG00000028310.18_4	BRD9	5	850000	893000	0.1603	rs2736100	8.09	rs6555556	0.0424	3.85	-0.4394	378	blup	0.05975	0.000326	-4.1306	3.62e-05	0.007	1000
ENSG00000104221.12_2	BRF2	8	37700000	37700000	0.4136	rs2211704	-2.42	rs3192596	0.374986	8.75	-0.913	218	lasso	0.37938	4.47e-22	-0.9173	0.359	0	0
ENSG00000164713.9_2	BRI3	7	97900000	97900000	0.1009	rs1045916	4.75	rs1635614	0.006807	3.78	4.16911	362	blup	0.014578	0.0501	1.64232	0.101	0	0
ENSG00000184992.11_3	BRI3BP	12	125000000	126000000	0.2324	rs4765622	4.17	rs7139310	0.105699	-5.47	-0.538707	575	lasso	0.16878	1.33e-09	1.48361	0.138	0	0
ENSG00000254999.4_3	BRK1	3	10200000	10200000	0.1856	rs7634392	2.95	rs41464050	0.177837	-6.43	1.14934	569	enet	0.213763	5.41e-12	-1.2213	0.222	0	0
ENSG00000185658.13_4	BRWD1	21	40556102	40693485	0.3544	rs2836878	-6.12	rs2009713	0.034603	5.28	-1.30859	735	enet	0.2972	8.66e-17	-0.8549	0.393	0	0
ENSG00000168000.14_6	BSCL2	11	62500000	62500000	0.1848	rs4489748	-3.61	rs529220	0.192751	6.34	-0.33907	345	lasso	0.21174	6.97e-12	-0.98813	0.323	0	0
ENSG00000172270.19_5	BSG	19	571277	583493	0.4863	rs4807440	-5.89	rs28915400	0.570318	-10.54	0.18218	420	lasso	0.56385	5.1e-37	-0.1834	0.855	0	0
ENSG00000109743.11_4	BST1	4	15700000	15700000	0.1301	rs13122790	-2.2	rs4541502	0.16453	5.91	0.025646	556	enet	0.11841	4.7e-07	-0.05367	0.957	0	0
ENSG00000064726.9_3	BTBD1	15	83700000	83700000	0.3283	rs869498	-3.67	rs2381030	0.307	7.78	0.6912	357	lasso	0.335222	3.73e-19	0.39855	0.69	0	0
ENSG00000148925.10_4	BTBD10	11	13400000	13500000	0.1897	rs6486088	-2.85	rs10832081	0.171404	-5.95	-1.28894	610	lasso	0.16264	2.76e-09	1.2446	0.213	0	0
ENSG00000151136.15_4	BTBD11	12	108000000	108000000	0.1732	rs2374710	2.88	rs4964604	0.027044	4	1.71019	572	lasso	0.09857	4.41e-06	0.64958	0.516	0	0
ENSG00000132640.15_5	BTBD3	20	11871371	11907257	0.4218	rs2423544	-3.1	rs11700249	0.1982	-7.94	-1.15475	512	lasso	0.42431	2.89e-25	1.29892	0.194	0	0
ENSG00000011114.15_6	BTBD7	14	93700000	93800000	0.355	rs4905043	3.54	rs10147990	0.29285	-7.68	1.27773	437	enet	0.31695	5.32e-18	-2.10103	0.0356	0.0945	127
ENSG00000134717.18_4	BTF3L4	1	52500000	52600000	0.3027	rs12038297	-2.52	rs2783192	0.215	-6.52	-0.40185	207	lasso	0.24238	1.4e-13	0.45512	0.649	0	0
ENSG00000186265.10_3	BTLA	3	112000000	112000000	0.1474	rs9288952	2.58	rs11919639	0.077953	-4.69	0.028816	505	lasso	0.048941	0.00107	-0.42467	0.671	0	0
ENSG00000168903.8_2	BTNL3	5	180000000	180000000	0.7008	rs7379313	-3.7	rs2276995	0.671	11.45	-0.374	299	enet	0.79067	5.15e-68	-0.37246	0.71	0	0
ENSG00000113303.11_3	BTNL8	5	180000000	180000000	0.362	rs7379313	-3.7	rs2276995	0.349	8.36	-0.374	331	enet	0.35258	2.79e-20	-0.08438	0.933	0	0
ENSG00000166167.18_4	BTRC	10	103000000	103000000	0.1832	rs3915773	-3.08	rs10883648	0.211084	-6.68	1.75706	415	lasso	0.19848	3.62e-11	-1.83	0.0671	0	0
ENSG00000071462.11_6	BUD23	7	73100000	73100000	0.5399	rs17145750	-5	rs12154779	0.425819	9.42	-1.98679	273	enet	0.453025	1.96e-27	-1.4642	0.143	0	0
ENSG00000275676.1_1	BX005040.1	9	43600000	43600000	0.043	NA	NA	NA	NA	NA	NA	3	blup	0.03889	0.00323	NA	NA	0	0
ENSG00000224038.1_6	BX005214.1	9	39400000	39400000	0.1153	rs4961908	1.84	rs4961908	0.01011	3.2	1.8433	7	enet	0.05028	0.000922	0.9625	0.336	0	0
ENSG00000226676.1_5	BX248123.1	10	81400000	81400000	0.1838	rs2802372	-5.49	rs10885307	0.144263	-5.41	0.85271	329	lasso	0.14146	3.32e-08	0.0252	0.98	0	0
ENSG00000226206.1_5	BX470209.1	9	92500000	92500000	0.0905	rs17529841	-3.14	rs7864036	0.02696	-3.86	0.4029	462	blup	0.01666	0.0394	-0.11065	0.912	0	0
ENSG00000214688.6_3	C10orf105	10	73500000	73500000	0.1941	NA	NA	NA	NA	NA	NA	0	enet	0.02479	0.0156	NA	NA	0	0
ENSG00000204683.11_5	C10orf113	10	21400000	21400000	0.8043	rs11599453	2.62	rs7900067	0.582221	11.4	-0.13657	455	lasso	0.6635	5.57e-48	-0.43	0.667	0	0
ENSG00000119965.13_3	C10orf88	10	125000000	125000000	0.1105	rs705133	2.64	rs10794579	0.020804	4.15	-1.82685	553	blup	0.03227	0.00674	-0.726	0.468	0	0
ENSG00000110665.11_3	C11orf21	11	2320000	2320000	0.2865	rs4930081	3.67	rs11022157	0.217573	-6.89	2.33805	476	lasso	0.19895	3.42e-11	-2.3753	0.0175	0.046	261
ENSG00000149179.13_4	C11orf49	11	47000000	47200000	0.0922	rs2293578	5.25	rs4319473	0.080638	-4.54	-0.76842	329	lasso	0.04827	0.00115	1.10665	0.268	0	0
ENSG00000182919.14_2	C11orf54	11	93500000	93500000	0.4472	rs11020425	-3.25	rs652961	0.482771	9.77	-0.23446	410	lasso	0.47378	4.5e-29	-0.28126	0.779	0	0
ENSG00000166323.13_4	C11orf65	11	108000000	108000000	0.2232	rs10431061	5.76	rs10890838	0.144753	5.83	-0.75306	369	lasso	0.14507	2.18e-08	-0.78246	0.434	0	0
ENSG00000205177.6_3	C11orf91	11	33700000	33700000	0.1216	rs10836126	-3.71	rs831611	0.165223	5.82	-2.26515	417	lasso	0.13514	6.91e-08	-2.26515	0.0235	0.0659	182
ENSG00000188070.9_4	C11orf95	11	63500000	63500000	0.0795	rs1807304	-2.96	rs10897459	-0.002143	3.88	1.95345	323	blup	0.01783	0.0344	1.45808	0.145	0	0
ENSG00000157895.11_5	C12orf43	12	121000000	121000000	0.2885	rs6553	3.43	rs10849829	0.138968	5.38	-1.65843	452	lasso	0.14901	1.38e-08	-1.73029	0.0836	0	0
ENSG00000111412.6_3	C12orf49	12	117000000	117000000	0.4963	rs11068063	3.63	rs7294919	0.286624	7.61	-0.486064	433	enet	0.35827	1.18e-20	-0.62868	0.53	0	0
ENSG00000177627.10_4	C12orf54	12	48900000	48900000	0.1832	rs4760698	3.23	rs901964	0.061064	-4.77	2.47507	455	blup	0.06675	0.000151	-1.61235	0.107	0	0
ENSG00000182993.4_4	C12orf60	12	15000000	15100000	0.2975	rs247342	-2.47	rs2075268	0.119052	5.61	1.08376	390	lasso	0.28178	7.33e-16	0.74202	0.458	0	0
ENSG00000130921.7_3	C12orf65	12	124000000	124000000	0.188	rs28573826	4.78	rs1051434	0.19782	6.61	-2.47005	342	lasso	0.18678	1.52e-10	-2.51256	0.012	0.1875	64
ENSG00000235162.8_4	C12orf75	12	106000000	106000000	0.1292	rs1663564	2.87	rs1864892	0.065662	-4.95	-0.756205	626	enet	0.07288	7.67e-05	2.31931	0.0204	0.0211	568
ENSG00000179933.6_3	C14orf119	14	23600000	23600000	0.1852	rs7148851	2.88	rs9972278	0.06148	5.59	0.1664	484	lasso	0.11196	9.77e-07	0.16258	0.871	0	0
ENSG00000169609.14_3	C15orf40	15	83700000	83700000	0.4156	rs869498	-3.67	rs4842935	0.168	6.38	-3.1837	326	lasso	0.305018	2.9e-17	-2.16306	0.0305	0.0594	202
ENSG00000186073.13_6	C15orf41	15	36900000	37100000	0.3778	rs1450417	-2.89	rs7173538	0.118	6.19	1.0372	664	blup	0.225079	1.29e-12	1.36637	0.172	0	0
ENSG00000166920.12_3	C15orf48	15	45700000	45700000	0.3418	rs269868	-2.44	rs12439274	0.412	9.43	0.5028	361	lasso	0.444741	8.49e-27	0.53704	0.591	0	0
ENSG00000189227.6_3	C15orf61	15	67800000	67800000	0.081	rs8042507	4.16	rs4489954	0.0894	-4.61	-0.3198	422	lasso	0.055533	0.000518	0.31976	0.749	0	0
ENSG00000261652.2_2	C15orf65	15	55700000	55700000	0.2942	rs7175728	-2.97	rs11732	0.312	8.17	-0.3369	436	lasso	0.330476	7.48e-19	-0.21995	0.826	0	0
ENSG00000166455.13_3	C16orf46	16	81087102	81110872	0.276	rs4632124	-5.23	rs2602402	0.094282	4.81	0.64651	693	blup	0.110468	1.16e-06	1.93181	0.0534	0	0
ENSG00000140688.17_4	C16orf58	16	31500792	31520630	0.1114	rs17855121	-2.38	rs13337037	0.08574	4.4	0.532319	262	blup	0.075633	5.66e-05	-0.01969	0.984	0	0
ENSG00000182831.12_6	C16orf72	16	9185501	9215492	0.2188	rs2136657	-3.46	rs12443711	0.020272	3.69	-1.18648	570	lasso	0.024841	0.0155	-1.47267	0.141	0	0
ENSG00000155330.10_3	C16orf87	16	46830515	46865092	0.1068	rs10518838	2.05	rs4401068	0.032782	3.74	0.568177	131	blup	0.040359	0.00275	-0.41042	0.681	0	0
ENSG00000256806.5_3	C17orf100	17	6555038	6596521	0.542	rs6502978	3.19	rs10491082	0.640118	11.2	0.87352	570	lasso	0.642107	2.24e-45	0.86863	0.385	0	0
ENSG00000205710.4_3	C17orf107	17	4802713	4806229	0.2594	rs1602914	-5.36	rs16954223	0.251175	7.08	2.92176	442	lasso	0.266614	5.71e-15	3.49226	0.000479	0.1519	79
ENSG00000258315.5_4	C17orf49	17	6917814	6920844	0.3117	rs35776863	-5.06	rs312470	0.186748	6.6	-1.02322	495	lasso	0.270738	3.28e-15	-1.4233	0.155	0	0
ENSG00000125319.14_2	C17orf53	17	42219274	42239844	0.0813	rs2074108	3.52	rs13726	0.037709	-4.08	0.8408	367	blup	0.021861	0.0217	-1.13984	0.254	0	0
ENSG00000187624.9_6	C17orf97	17	260116	280853	0.7936	rs11649979	-2.72	rs11150882	0.742785	12.01	0.14239	308	enet	0.747813	3.72e-60	-0.05267	0.958	0	0
ENSG00000187997.11_7	C17orf99	17	76142434	76162258	0.6795	rs2292641	-3.83	rs17773842	0.594222	10.81	1.11586	546	enet	0.604211	4e-41	1.12763	0.259	0	0
ENSG00000152242.11_5	C18orf25	18	43753519	43846955	0.1382	rs8095374	5.73	rs7231820	0.08103	-5.06	5.36389	583	lasso	0.05658	0.000461	-5.36354	8.16e-08	0.014	855
ENSG00000177576.11_4	C18orf32	18	47003620	47013622	0.2689	rs357906	-2.36	rs6507927	0.32418	-8.05	-0.01584	532	lasso	0.3456	7.98e-20	-0.18344	0.854	0	0
ENSG00000166845.15_6	C18orf54	18	51884276	51911588	0.0998	rs4940315	4.67	rs2917782	0.01304	-3.9	0.24311	346	blup	0.01485	0.0486	0.91825	0.358	0	0
ENSG00000131943.17_2	C19orf12	19	30189793	30206696	0.7266	rs10413028	-3.15	rs1001434	0.500974	10.09	-0.2138	491	lasso	0.60386	4.37e-41	-0.3056	0.76	0	0
ENSG00000228300.14_5	C19orf24	19	1275529	1279243	0.1806	rs4807440	-5.89	rs4807809	0.156226	-5.85	-1.14991	402	lasso	0.15444	7.29e-09	1.1499	0.25	0	0
ENSG00000105072.9_6	C19orf44	19	16607205	16632163	0.1343	rs12461349	3.83	rs754292	0.136899	-5.37	0.91005	396	lasso	0.12184	3.18e-07	-1.3202	0.187	0	0
ENSG00000160392.13_5	C19orf47	19	40825443	40854434	0.2949	rs4803336	-4.47	rs7507651	0.152661	5.77	-1.1281	389	enet	0.19232	7.73e-11	-0.5065	0.613	0	0
ENSG00000104979.9_4	C19orf53	19	13885270	13889587	0.4405	rs10409785	2.64	rs1044733	0.374397	9.03	0.13198	330	lasso	0.38655	1.43e-22	0.1893	0.85	0	0
ENSG00000130813.18_6	C19orf66	19	10196798	10203928	0.3192	rs10409243	5.9	rs3760755	0.140581	5.5	3.31974	357	lasso	0.15884	4.34e-09	3.9084	9.29e-05	0.0342	351
ENSG00000183397.5_2	C19orf71	19	3539152	3544028	0.4538	rs3746070	-3.06	rs10126	0.161794	-6.44	1.03767	383	blup	0.26223	1.02e-14	-1.195	0.232	0	0
ENSG00000262874.2_3	C19orf84	19	51891543	51893845	0.2152	rs7250000	-5.48	rs3826657	0.101367	5.48	-0.53533	650	lasso	0.10536	2.06e-06	-1.1575	0.247	0	0
ENSG00000106392.10_3	C1GALT1	7	7200000	7290000	0.6398	rs2251188	-5.84	rs1010366	0.580004	-10.74	0.513511	527	lasso	0.677859	8.02e-50	-0.38144	0.703	0	0
ENSG00000116922.14_5	C1orf109	1	38100000	38200000	0.465	rs10908350	-4.46	rs3762352	0.391	9.02	0.77957	449	lasso	0.40892	3.8e-24	0.7578	0.449	0	0
ENSG00000000460.17_6	C1orf112	1	170000000	170000000	0.1268	rs3917768	-3.27	rs12135361	0.0704	4.88	0.90538	627	blup	0.09964	3.92e-06	0.7588	0.448	0	0
ENSG00000182795.13_3	C1orf116	1	207000000	207000000	0.1721	rs10779478	3.29	rs2054780	0.094	-5.04	0.5619	408	lasso	0.09618	5.77e-06	-0.65203	0.514	0	0
ENSG00000197982.14_5	C1orf122	1	38300000	38300000	0.1893	rs10908350	-4.46	rs12083795	0.00235	3.47	-0.06855	447	blup	0.03281	0.00634	1.24253	0.214	0	0
ENSG00000198912.11_3	C1orf174	1	3810000	3820000	0.2507	rs12403561	-4.14	rs4073324	0.12	-5.42	-0.43694	454	lasso	0.16438	2.25e-09	-0.95981	0.337	0	0
ENSG00000163263.7_3	C1orf189	1	154000000	154000000	0.081	rs7654	2.61	rs6701341	0.0343	4.21	0.03982	329	blup	0.06891	0.000119	0.71058	0.477	0	0
ENSG00000179902.12_3	C1orf194	1	110000000	110000000	0.7602	rs7542337	-4.08	rs676385	0.197	-7.45	0.8162	418	enet	0.5851	3.94e-39	0.09423	0.925	0	0
ENSG00000239887.5_5	C1orf226	1	162000000	162000000	0.2588	rs351451	4.02	rs6658646	0.138	-6.02	1.07642	618	enet	0.14159	3.27e-08	-1.01938	0.308	0	0
ENSG00000143793.13_3	C1orf35	1	228000000	228000000	0.0905	rs587000	-2.79	rs417237	0.0101	3.96	-2.09134	340	enet	0.04281	0.0021	-1.7238	0.0847	0	0
ENSG00000164008.16_5	C1orf50	1	43200000	43200000	0.1379	rs12718444	-5.31	rs12141653	0.0289	-4.39	-2.02387	418	enet	0.05157	0.0008	1.98657	0.047	0.2034	59
ENSG00000162757.4_3	C1orf74	1	210000000	210000000	0.398	rs7550857	2.97	rs1044516	0.393	8.94	2.47335	483	lasso	0.45477	1.43e-27	2.49721	0.0125	0.0189	635
ENSG00000082196.20_3	C1QTNF3	5	34000000	34000000	0.2243	rs4594828	-2.58	rs2548023	0.043	4.35	1.1877	418	lasso	0.10779	1.57e-06	0.82858	0.407	0	0
ENSG00000273294.1_3	C1QTNF3-AMACR	5	34000000	34100000	0.7064	rs4594828	-2.58	rs34677	0.597	10.79	0.0103	480	enet	0.65557	5.36e-47	-0.09861	0.921	0	0
ENSG00000133466.14_3	C1QTNF6	22	37576206	37595425	0.3459	rs4821670	3.72	rs229527	0.20565	6.48	0.53729	665	lasso	0.31388	8.24e-18	0.9745	0.33	0	0
ENSG00000163145.12_3	C1QTNF7	4	15300000	15400000	0.114	rs10021661	-2.44	rs6449146	0.050641	-4.2	-0.445489	541	lasso	0.03141	0.00741	0.6539	0.513	0	0
ENSG00000088854.12_3	C20orf194	20	3229951	3388272	0.1196	rs6084229	-4.77	rs6051839	0.12083	-5.19	0.85767	504	enet	0.13349	8.36e-08	-0.29163	0.771	0	0
ENSG00000176659.8_3	C20orf197	20	58630980	58648008	0.1158	rs1416388	-2.5	rs2865793	0.02785	-4.45	-0.73454	592	enet	0.05781	0.000403	0.52713	0.598	0	0
ENSG00000265590.9_7	C21orf59-TCP10L	21	33951132	33984591	0.1041	rs11088238	-3.34	rs2833888	-0.000427	-3.19	2.73605	479	blup	0.0419	0.00232	-1.2698	0.204	0	0
ENSG00000154642.11_5	C21orf91	21	19161291	19191703	0.2166	rs2824343	-3.99	rs243607	0.242382	7.18	-0.05635	507	enet	0.2574	1.94e-14	0.034	0.973	0	0
ENSG00000240770.5_5	C21orf91-OT1	21	19135632	19164840	0.2736	rs2824343	-3.99	rs243556	0.281146	7.51	0.64294	489	enet	0.3091	1.62e-17	0.368	0.713	0	0
ENSG00000188511.12_3	C22orf34	22	49808173	50051190	0.7461	rs137845	3.68	rs9616333	0.705602	11.89	-0.57501	819	enet	0.76069	2.28e-62	-0.5521	0.581	0	0
ENSG00000172375.13_3	C2CD2L	11	119000000	119000000	0.5802	rs498872	-3.11	rs547345	0.66168	-11.4	-0.8795	378	lasso	0.65991	1.56e-47	0.81656	0.414	0	0
ENSG00000111731.12_4	C2CD5	12	22600000	22700000	0.3234	rs11046751	2.41	rs6487309	0.160122	6.51	0.408331	474	blup	0.17833	4.23e-10	0.39035	0.696	0	0
ENSG00000273045.6_5	C2orf15	2	99800000	99800000	0.079	rs958778	2.54	rs11695751	0.075	4.4	1.33741	295	lasso	0.07669	5.04e-05	1.16665	0.243	0	0
ENSG00000237651.6_4	C2orf74	2	61400000	61400000	0.3987	rs6737373	4.37	rs1729660	0.477	9.85	-3.21942	319	lasso	0.50428	1.33e-31	-3.52349	0.000426	0.2222	54
ENSG00000125730.16_3	C3	19	6677715	6730573	0.307	rs433594	-3.23	rs339392	0.348054	-8.56	2.74683	477	lasso	0.3541	2.22e-20	-2.7975	0.00515	0.0133	901
ENSG00000131379.9_2	C3orf20	3	14700000	14800000	0.7981	rs7642354	-4.6	rs1901	0.830922	-12.74	-0.170917	647	lasso	0.838567	5.67e-79	0.2826	0.777	0	0
ENSG00000180697.9_3	C3orf22	3	126000000	126000000	0.4182	rs6763458	3.05	rs11718493	0.449335	-9.45	2.07168	537	lasso	0.451995	2.35e-27	-2.02812	0.0425	0.1463	82
ENSG00000179021.10_3	C3orf38	3	88200000	88200000	0.1699	rs936361	2.01	rs1051436	0.168128	-5.79	0.127221	304	blup	0.176815	5.08e-10	0.26067	0.794	0	0
ENSG00000187068.3_3	C3orf70	3	185000000	185000000	0.1022	rs4687477	3.48	rs7633364	0.005272	3.95	-0.763394	417	blup	0.035026	0.00496	-1.22619	0.22	0	0
ENSG00000123838.11_4	C4BPA	1	207000000	207000000	0.8916	rs10127904	3.27	rs3813948	0.854	12.8	0.33995	391	lasso	0.8474	2.41e-81	0.3777	0.706	0	0
ENSG00000164096.13_4	C4orf3	4	120000000	120000000	0.4102	rs13139045	-5.36	rs1546505	0.429846	9.65	-4.40191	449	enet	0.56337	5.67e-37	-3.54116	0.000398	0.2	60
ENSG00000151470.13_3	C4orf33	4	130000000	130000000	0.1067	rs4975216	2.85	rs12500341	0.127638	-5.08	-1.05346	384	lasso	0.07912	3.85e-05	0.96063	0.337	0	0
ENSG00000106804.7_2	C5	9	124000000	124000000	0.152	rs4582630	3.54	rs10760134	0.11362	5.84	1.4194	371	blup	0.10847	1.45e-06	0.4611	0.645	0	0
ENSG00000082213.18_5	C5orf22	5	31500000	31600000	0.186	rs13347335	2.74	rs491989	0.0577	-4.26	0.2375	683	lasso	0.0347	0.00514	-0.3606	0.718	0	0
ENSG00000181751.10_3	C5orf30	5	103000000	103000000	0.0582	rs467693	3.89	rs258151	0.0441	4.3	3.573	342	blup	0.05297	0.000686	3.43387	0.000595	0.01	1000
ENSG00000185056.10_3	C5orf47	5	173000000	173000000	0.4407	rs791357	10.24	rs17695092	0.315	7.95	-1.4311	649	lasso	0.3596	9.61e-21	1.00412	0.315	0	0
ENSG00000225940.6_5	C5orf67	5	55800000	55900000	0.4525	rs1296284	2.96	rs2619820	0.214	-6.58	1.3915	594	enet	0.25317	3.41e-14	-1.64855	0.0992	0	0
ENSG00000185127.6_2	C6orf120	6	170000000	170000000	0.3414	rs3749882	-2.9	rs9396949	0.398817	8.95	-1.17755	480	lasso	0.39871	2.03e-23	-1.39092	0.164	0	0
ENSG00000203872.7_5	C6orf163	6	88100000	88100000	0.1353	rs7774080	-8.33	rs373646	0.127038	-5.56	7.52596	423	enet	0.10113	3.32e-06	-7.93237	2.15e-15	0	1000
ENSG00000189325.7_3	C6orf222	6	36300000	36300000	0.3015	rs4713994	4.08	rs1076928	0.185001	-6.32	-0.41267	487	lasso	0.16114	3.3e-09	0.41318	0.679	0	0
ENSG00000184530.9_3	C6orf58	6	128000000	128000000	0.102	rs9375543	-3.26	rs2180341	0.068009	-4.24	2.57352	361	lasso	0.04594	0.00149	-2.54039	0.0111	0.0451	266
ENSG00000112308.13_3	C6orf62	6	24700000	24700000	0.2629	rs33943110	3.34	rs3813687	0.135392	6.4	1.31962	615	lasso	0.22707	1e-12	0.53912	0.59	0	0
ENSG00000136197.12_5	C7orf25	7	42900000	43000000	0.4621	rs2190947	-3	rs602524	0.595116	10.86	2.82039	449	lasso	0.605686	2.78e-41	2.95481	0.00313	0.008	1000
ENSG00000146576.13_4	C7orf26	7	6630000	6650000	0.2878	rs2251188	-5.84	rs10250100	0.043913	-4.96	0.859314	306	enet	0.138813	4.52e-08	-0.48714	0.626	0	0
ENSG00000146826.17_4	C7orf43	7	99800000	99800000	0.2448	rs4646450	-3.17	rs6975031	0.283428	-7.55	0.799226	276	enet	0.291283	1.98e-16	-0.57851	0.563	0	0
ENSG00000146540.15_5	C7orf50	7	1040000	1180000	0.1927	rs34010149	3.66	rs10229680	0.176446	-6.2	0.506438	404	enet	0.18688	1.5e-10	-0.25385	0.8	0	0
ENSG00000021852.13_4	C8B	1	57400000	57400000	0.6935	rs7537229	-8.18	rs17416642	0.317	9.38	-0.90336	655	lasso	0.49038	1.97e-30	-0.87548	0.381	0	0
ENSG00000253773.2_5	C8orf37-AS1	8	96200000	96800000	0.336	rs6987256	3.39	rs732068	0.050115	-4.57	0.641	875	enet	0.21503	4.61e-12	-0.7875	0.431	0	0
ENSG00000213865.7_3	C8orf44	8	67600000	67600000	0.0694	rs4463406	-2.46	rs11990331	0.055327	-4.45	-1.75	229	lasso	0.06253	0.00024	1.7082	0.0876	0	0
ENSG00000241852.10_5	C8orf58	8	22500000	22500000	0.152	rs11135696	5.11	rs4872526	0.048805	-4.2	-0.306	524	enet	0.00243	0.226	0.2654	0.791	0	0
ENSG00000176731.12_3	C8orf59	8	86100000	86100000	0.1553	rs13269739	3.61	rs7818163	0.164256	-5.89	0.714	242	lasso	0.13098	1.12e-07	-1.0648	0.287	0	0
ENSG00000204352.3_3	C9orf129	9	96100000	96100000	0.6689	rs7341851	3.24	rs4744247	0.34472	9.24	-1.8699	464	lasso	0.65968	1.67e-47	-1.06373	0.287	0	0
ENSG00000148120.16_1	C9orf3	9	97500000	97800000	0.2393	rs16909919	-3.55	rs10993381	0.18996	6.6	-0.6979	463	lasso	0.22309	1.66e-12	-0.86217	0.389	0	0
ENSG00000135045.7_3	C9orf40	9	77600000	77600000	0.1791	rs577787	-3.3	rs2376378	-0.00507	-4.5	0.2204	415	enet	0.07962	3.64e-05	-0.60399	0.546	0	0
ENSG00000165118.15_3	C9orf64	9	86600000	86600000	0.1698	rs7047907	-5.55	rs1572030	0.09796	-5.13	2.1329	537	lasso	0.11653	5.82e-07	-2.08867	0.0367	0.2609	46
ENSG00000147894.15_3	C9orf72	9	27500000	27600000	0.3577	rs7875399	-3.28	rs3849946	0.14504	-5.42	-0.4038	709	enet	0.21986	2.51e-12	-0.18072	0.857	0	0
ENSG00000074410.14_4	CA12	15	63600000	63700000	0.0988	rs11856972	3.16	rs12441236	0.1	5.68	0.4615	479	lasso	0.122658	2.9e-07	0.76623	0.444	0	0
ENSG00000164879.7_4	CA3	8	86300000	86400000	0.0465	rs13269739	3.61	rs10090196	0.032585	-3.89	0.733	201	enet	0.02766	0.0113	-0.8693	0.385	0	0
ENSG00000167434.10_5	CA4	17	58227303	58248260	0.2611	rs2665397	-8.36	rs7216167	0.110265	-5.26	-0.42895	209	lasso	0.09776	4.83e-06	0.59878	0.549	0	0
ENSG00000178538.10_3	CA8	8	61100000	61200000	0.093	rs6981399	11.55	rs10957150	0.068724	-4.22	3.96	383	blup	0.04548	0.00156	-2.183	0.029	0.4615	26
ENSG00000120159.13_5	CAAP1	9	26800000	26900000	0.3246	rs7875399	-3.28	rs633903	0.11888	6.31	-0.248	615	enet	0.21523	4.5e-12	-2.43937	0.0147	0.0358	335
ENSG00000135932.11_3	CAB39	2	232000000	232000000	0.2748	rs4435442	2.89	rs11682404	0.000124	-3.96	0.7026	528	blup	0.09819	4.61e-06	0.26627	0.79	0	0
ENSG00000102547.19_3	CAB39L	13	49900000	50000000	0.2286	rs7333969	-5.99	rs9596110	0.0402	-4.77	-1.5784	485	lasso	0.06434	0.000197	1.5178	0.129	0	0
ENSG00000149679.11_5	CABLES2	20	60963688	60982341	0.1593	rs4635599	-3.2	rs6061519	0.17503	5.98	0.53586	483	enet	0.14593	1.97e-08	0.46846	0.639	0	0
ENSG00000160325.14_2	CACFD1	9	136000000	136000000	0.2783	rs495828	-7.79	rs28641026	0.1674	5.74	0.4856	611	lasso	0.16639	1.77e-09	0.97338	0.33	0	0
ENSG00000158966.15_4	CACHD1	1	64900000	65200000	0.2851	rs6704305	3.38	rs764457	0.156	-6.58	-0.20941	577	lasso	0.1428	2.85e-08	0.21237	0.832	0	0
ENSG00000151067.21_4	CACNA1C	12	2080000	2810000	0.2828	rs215976	3.28	rs7139125	-0.004909	3.67	1.57416	907	blup	0.03191	0.00701	2.26292	0.0236	0.0364	330
ENSG00000157388.17_6	CACNA1D	3	53400000	53800000	0.1796	rs1139106	-3.88	rs12493802	0.087412	-4.88	2.59771	669	lasso	0.112079	9.65e-07	-2.79389	0.00521	0.0536	224
ENSG00000198216.12_5	CACNA1E	1	181000000	182000000	0.2375	rs593080	-3.62	rs553042	0.0401	-4.58	0.00119	721	blup	0.08952	1.21e-05	0.89106	0.373	0	0
ENSG00000153956.16_4	CACNA2D1	7	81600000	82100000	0.1389	rs38537	-2.99	rs979246	-0.004875	-3.17	0.955891	663	blup	0.033944	0.00559	-0.23451	0.815	0	0
ENSG00000116161.17_2	CACYBP	1	175000000	175000000	0.5967	rs7551235	3.24	rs1046439	0.595	10.78	1.25049	445	lasso	0.59223	7.28e-40	1.22407	0.221	0	0
ENSG00000084774.14_4	CAD	2	27400000	27500000	0.2437	rs1260326	9.07	rs6547496	0.194	6.45	-2.80353	312	lasso	0.19705	4.32e-11	-2.56516	0.0103	0.7059	17
ENSG00000105767.3_3	CADM4	19	44126520	44144002	0.1791	rs4760	-17.5	rs4760	0.131608	5.25	-17.5002	414	lasso	0.10528	2.08e-06	-17.436	4.39e-68	0.003	1000
ENSG00000188820.13_4	CALHM6	6	117000000	117000000	0.5847	rs17078103	3.43	rs2858844	0.167841	6.6	-0.59816	381	enet	0.32207	2.54e-18	1.0029	0.316	0	0
ENSG00000129007.14_3	CALML4	15	68500000	68500000	0.4981	rs8042507	4.16	rs8024471	0.34	-8.87	-0.2858	472	enet	0.427279	1.74e-25	0.47285	0.636	0	0
ENSG00000269058.5_3	CALR3	19	16589868	16607003	0.2314	rs12461349	3.83	rs12982931	0.059081	-4.25	0.51115	380	lasso	0.09258	8.62e-06	-0.4176	0.676	0	0
ENSG00000128595.17_6	CALU	7	128000000	128000000	0.1479	rs7806863	3.44	rs339061	0.168172	5.98	0.037475	361	lasso	0.196255	4.76e-11	0.27174	0.786	0	0
ENSG00000183049.12_3	CAMK1D	10	12400000	12900000	0.3396	rs17512962	-4.72	rs11257655	0.337531	8.24	0.20246	907	lasso	0.30766	2e-17	0.179	0.858	0	0
ENSG00000110931.19_6	CAMKK2	12	122000000	122000000	0.1221	rs2720034	-3.75	rs11615578	-0.002904	-3.41	0.386975	425	blup	0.01585	0.0432	1.20092	0.23	0	0
ENSG00000143919.15_4	CAMKMT	2	44600000	45000000	0.126	rs2342702	2.49	rs17032140	0.095	-5.06	-0.16226	769	lasso	0.10042	3.59e-06	0.05891	0.953	0	0
ENSG00000108509.21_5	CAMTA2	17	4871287	4890970	0.305	rs1602914	-5.36	rs426475	0.213961	7.44	0.05982	447	lasso	0.278124	1.21e-15	1.10884	0.268	0	0
ENSG00000111530.13_5	CAND1	12	67700000	67700000	0.2288	rs2700062	3.45	rs812326	0.072341	-5.4	0.046508	566	blup	0.10915	1.34e-06	-0.55689	0.578	0	0
ENSG00000171302.17_4	CANT1	17	76987798	77005949	0.3155	rs12949587	-3.69	rs11891	-0.000129	3.98	1.16897	650	blup	0.038716	0.0033	1.62169	0.105	0	0
ENSG00000127022.15_4	CANX	5	179000000	179000000	0.2597	rs34646062	-6.85	rs34646062	0.0705	5.14	-6.8544	489	blup	0.11202	9.71e-07	-6.13612	8.46e-10	0.001	1000
ENSG00000042493.16_3	CAPG	2	85600000	85600000	0.2408	rs4832163	5.1	rs35522137	-0.0035	-4.13	1.48562	460	enet	0.10637	1.84e-06	-1.01888	0.308	0	0
ENSG00000014216.15_6	CAPN1	11	64900000	65000000	0.6464	rs17743381	-3.64	rs3825072	0.458393	9.56	0.1301	341	lasso	0.43526	4.43e-26	0.23444	0.815	0	0
ENSG00000142330.20_4	CAPN10	2	242000000	242000000	0.3232	rs12466789	2.84	rs10198074	0.0696	3.9	1.95525	515	enet	0.10966	1.27e-06	1.48734	0.137	0	0
ENSG00000162949.16_4	CAPN13	2	30900000	31000000	0.1258	rs606089	4.05	rs744638	0.11	-5.04	-0.21027	656	lasso	0.11531	6.69e-07	0.40372	0.686	0	0
ENSG00000103326.12_4	CAPN15	16	577712	604636	0.1763	rs743962	3.2	rs3760049	0.082263	-4.86	-0.218659	462	enet	0.089053	1.28e-05	0.5959	0.551	0	0
ENSG00000110888.17_5	CAPRIN2	12	30900000	30900000	0.4731	rs354138	2.55	rs11834524	0.51519	10.2	-1.64538	581	enet	0.50147	2.31e-31	-1.61992	0.105	0	0
ENSG00000180881.19_7	CAPS2	12	75700000	75800000	0.2305	rs11180432	3.02	rs12369556	0.283484	7.6	-2.4377	493	lasso	0.28116	7.97e-16	-2.60755	0.00912	0.0205	584
ENSG00000204397.7_4	CARD16	11	105000000	105000000	0.1748	rs581364	2.18	rs17103781	0.128242	5.28	-0.33441	351	lasso	0.0907	1.06e-05	-0.2716	0.786	0	0
ENSG00000255501.2_3	CARD18	11	105000000	105000000	0.1043	rs581364	2.18	rs17103781	-0.002381	4.71	-0.33441	469	enet	-0.0024	0.467	-0.36173	0.718	0	0
ENSG00000105483.18_5	CARD8	19	48684027	48759203	0.1978	rs550455	-6.99	rs12984288	0.111754	4.76	-0.72867	547	lasso	0.11084	1.11e-06	-0.6655	0.506	0	0
ENSG00000187796.14_5	CARD9	9	139000000	139000000	0.3894	rs11146021	7.86	rs10781496	0.34361	8.83	6.2456	375	lasso	0.38087	3.53e-22	5.95153	2.66e-09	0.0486	247
ENSG00000138380.18_6	CARF	2	204000000	204000000	0.1014	rs7602496	3.02	rs28760505	-0.00046	3.66	2.96017	285	blup	0.0304	0.0083	1.20418	0.229	0	0
ENSG00000153048.11_4	CARHSP1	16	8946799	8962869	0.5922	rs2136657	-3.46	rs11645498	0.214687	7.14	1.65619	512	enet	0.423136	3.53e-25	1.89427	0.0582	0	0
ENSG00000142453.11_6	CARM1	19	10982189	11033746	0.1452	rs6511703	-5.28	rs386670	0.005114	-3.31	1.42785	392	blup	0.04661	0.00138	0.5566	0.578	0	0
ENSG00000079691.18_6	CARMIL1	6	25300000	25600000	0.4064	rs17587226	-5.32	rs2744267	0.249927	8.03	2.78937	842	enet	0.2657	6.45e-15	3.83425	0.000126	0.0784	153
ENSG00000249669.9_6	CARMN	5	149000000	149000000	0.2074	rs2270682	-3.13	rs12518020	-0.00114	3.83	0.3842	580	blup	0.07963	3.64e-05	-1.4375	0.151	0	0
ENSG00000134905.17_4	CARS2	13	111000000	111000000	0.1457	rs9588367	-2.93	rs7337089	-0.0038	-3.82	0.1551	763	blup	0.05341	0.000654	0.1104	0.912	0	0
ENSG00000118307.19_5	CASC1	12	25300000	25300000	0.3423	rs699032	-2.79	rs12228638	0.19101	7.14	-0.319148	612	lasso	0.24972	5.36e-14	-0.0607	0.952	0	0
ENSG00000137752.24_5	CASP1	11	105000000	105000000	0.2514	rs581364	2.18	rs12801987	0.258322	7.22	-0.19631	324	lasso	0.2566	2.16e-14	-0.14813	0.882	0	0
ENSG00000164305.19_4	CASP3	4	186000000	186000000	0.1864	rs11723606	-3.23	rs1405939	0.023567	-4.3	1.58547	588	lasso	0.03774	0.00367	-1.14576	0.252	0	0
ENSG00000196954.14_4	CASP4	11	105000000	105000000	0.082	rs581364	2.18	rs7925618	0.008541	3.67	1.21848	340	blup	0.01279	0.0619	0.96025	0.337	0	0
ENSG00000137757.11_4	CASP5	11	105000000	105000000	0.2859	rs581364	2.18	rs12801987	0.11469	5.41	-0.19631	337	blup	0.19638	4.69e-11	-0.47496	0.635	0	0
ENSG00000165806.19_4	CASP7	10	115000000	115000000	0.6134	rs7902084	3.95	rs3124739	0.125473	7.05	1.51736	605	enet	0.57035	1.18e-37	1.56	0.118	0	0
ENSG00000064012.21_6	CASP8	2	202000000	202000000	0.1253	rs6737136	4.48	rs1035142	0.0842	-4.87	1.21214	373	blup	0.08849	1.36e-05	-1.56123	0.118	0	0
ENSG00000118412.12_5	CASP8AP2	6	90500000	90600000	0.1086	rs12212193	-3.59	rs3210511	-0.003383	3.96	0.03428	441	blup	0.02724	0.0118	-0.91568	0.36	0	0
ENSG00000132906.18_4	CASP9	1	15800000	15900000	0.3289	rs10489962	-3.11	rs4233532	0.196	-7.05	1.10171	543	blup	0.27221	2.69e-15	-0.17456	0.861	0	0
ENSG00000153113.23_7	CAST	5	95900000	96100000	0.3348	rs10051637	4.14	rs26484	0.339	8.27	-0.3601	550	lasso	0.32696	1.25e-18	-0.27501	0.783	0	0
ENSG00000239282.7_6	CASTOR1	22	30681106	30685616	0.3193	rs9609078	-3	rs2240422	0.347924	-8.37	-2.15743	405	lasso	0.38615	1.53e-22	1.8131	0.0698	0	0
ENSG00000274070.1_1	CASTOR2	7	74400000	74400000	0.5001	rs35005436	-3.61	rs707395	0.053695	-5	-2.63877	74	enet	0.187946	1.32e-10	1.66477	0.096	0	0
ENSG00000121691.6_4	CAT	11	34500000	34500000	0.7329	rs11032937	2.72	rs11032695	0.800349	12.59	-0.76951	619	enet	0.80429	7.5e-71	-0.61105	0.541	0	0
ENSG00000158428.4_3	CATIP	2	219000000	219000000	0.4652	rs4791	-6.97	rs6745037	0.35	-8.39	-0.57046	401	lasso	0.36712	3.03e-21	0.70494	0.481	0	0
ENSG00000225062.1_4	CATIP-AS1	2	219000000	219000000	0.635	rs4791	-6.97	rs6745037	0.412	-9.07	-0.57046	398	lasso	0.39644	2.93e-23	0.57169	0.568	0	0
ENSG00000166762.18_5	CATSPER2	15	43900000	44000000	0.2782	rs525403	-2.76	rs10518820	0.392	-9.45	1.4466	263	blup	0.363235	5.51e-21	-1.23864	0.215	0	0
ENSG00000099338.23_6	CATSPERG	19	38826415	38861583	0.6592	rs10426809	-3.42	rs3760884	0.645314	11.27	0.17132	357	lasso	0.6775	8.95e-50	0.5689	0.569	0	0
ENSG00000078699.21_3	CBFA2T2	20	32077881	32237842	0.0837	rs2747564	3.04	rs3746460	0.05042	-4.32	0.80726	382	enet	0.04876	0.00109	-1.03851	0.299	0	0
ENSG00000110395.6_4	CBL	11	119000000	119000000	0.1432	rs12282752	2.96	rs1893032	-0.00468	-3.79	1.43069	419	blup	0.02449	0.0161	-1.95679	0.0504	0	0
ENSG00000105879.12_3	CBLL1	7	107000000	107000000	0.1719	rs2072208	2.6	rs13224313	0.01638	-4.49	-1.47794	440	lasso	0.070813	9.64e-05	1.70931	0.0874	0	0
ENSG00000159228.13_3	CBR1	21	37442239	37445464	0.0981	rs403433	-2.96	rs762360	0.015709	-4.14	0.47337	503	enet	0.0373	0.00386	-0.0549	0.956	0	0
ENSG00000236830.6_4	CBR3-AS1	21	37504065	37548113	0.1476	rs403433	-2.96	rs2835289	0.165176	-5.89	0.57349	518	lasso	0.1542	7.53e-09	-0.5646	0.572	0	0
ENSG00000145439.12_3	CBR4	4	170000000	170000000	0.2862	rs11939299	2.78	rs4692714	0.09288	-5	1.66576	572	blup	0.14861	1.44e-08	-2.06226	0.0392	0.0591	203
ENSG00000160200.17_2	CBS	21	44473301	44497053	0.7977	rs11700748	4.85	rs11700748	0.622776	11.03	4.84785	563	lasso	0.7869	2.95e-67	5.3464	8.97e-08	0	1000
ENSG00000274276.4_4	CBSL	21	44473301	44496472	0.7983	rs11700748	4.85	rs11700748	0.623013	11.03	4.84785	563	lasso	0.787	2.75e-67	5.3455	9.02e-08	0	1000
ENSG00000108468.15_4	CBX1	17	46147414	46178840	0.0728	rs2525103	4.03	rs41336845	0.099293	4.57	-0.92343	443	enet	0.072006	8.45e-05	-0.93829	0.348	0	0
ENSG00000183741.11_2	CBX6	22	39257455	39268319	0.476	rs139371	-3.74	rs760645	0.078162	-4.77	-0.56851	392	enet	0.18478	1.94e-10	2.3268	0.02	0.1395	86
ENSG00000141570.11_3	CBX8	17	77765931	77775482	0.2186	rs12949587	-3.69	rs7211532	-0.005135	-3.59	-0.59613	488	blup	0.021954	0.0214	0.45139	0.652	0	0
ENSG00000100211.10_2	CBY1	22	39052641	39069859	0.1116	rs139371	-3.74	rs3827356	0.063016	-4.46	0.72234	380	blup	0.05131	0.000824	0.375	0.708	0	0
ENSG00000132024.17_5	CC2D1A	19	14017014	14041692	0.1242	rs10409785	2.64	rs8102371	0.035335	-3.75	-1.50953	313	blup	0.07292	7.64e-05	0.4662	0.641	0	0
ENSG00000188649.14_4	CC2D2B	10	97700000	97800000	0.4877	rs12784174	-3.15	rs3176893	0.265292	7.81	1.45491	572	lasso	0.32614	1.41e-18	1.74	0.0827	0	0
ENSG00000164221.13_4	CCDC112	5	115000000	115000000	0.3237	rs257063	4.76	rs267307	0.15	5.77	-1.1838	435	enet	0.19606	4.88e-11	-1.34827	0.178	0	0
ENSG00000151773.13_4	CCDC122	13	44400000	44500000	0.5264	rs41344149	3.08	rs12428350	0.214	6.81	-0.927	557	enet	0.40065	1.48e-23	0.0283	0.977	0	0
ENSG00000183323.12_4	CCDC125	5	68600000	68600000	0.2064	rs11745591	-7.81	rs12513817	0.2	-7.11	7.028	256	blup	0.23981	1.95e-13	-7.04893	1.8e-12	0.001	1000
ENSG00000169193.12_4	CCDC126	7	23600000	23700000	0.4694	rs12540730	3.77	rs11980035	0.547095	10.4	2.08521	462	lasso	0.539513	1.01e-34	2.12663	0.0335	0.0723	166
ENSG00000164366.3_3	CCDC127	5	197000	218000	0.1843	rs699644	2.5	rs28416084	0.203	-6.36	0.7978	288	lasso	0.20936	9.38e-12	-1.01316	0.311	0	0
ENSG00000244607.6_4	CCDC13	3	42700000	42800000	0.5008	rs7612912	-6.41	rs13090185	0.445452	9.48	-1.54298	492	lasso	0.446126	6.65e-27	-1.91726	0.0552	0	0
ENSG00000104957.14_3	CCDC130	19	13842574	13874110	0.2031	rs10409785	2.64	rs517323	0.103122	5.33	-1.62449	346	blup	0.13448	7.46e-08	-0.398	0.691	0	0
ENSG00000100147.13_3	CCDC134	22	42196683	42222303	0.2384	rs3752591	-3.5	rs9607821	0.186946	-7.44	0.24344	312	lasso	0.33208	5.92e-19	-1.4584	0.145	0	0
ENSG00000163006.12_6	CCDC138	2	109000000	110000000	0.1705	rs6542775	-3.3	rs13422589	0.0237	-3.58	-1.49655	402	blup	0.05069	0.000882	-1.0694	0.285	0	0
ENSG00000135205.15_6	CCDC146	7	76800000	77000000	0.5949	rs10240710	3.54	rs4463350	0.377886	-8.95	-0.849185	347	enet	0.549272	1.25e-35	1.63495	0.102	0	0
ENSG00000153237.17_3	CCDC148	2	159000000	159000000	0.6405	rs9789420	2.45	rs13418976	0.582	10.69	-1.57775	563	enet	0.53293	4.02e-34	-1.94736	0.0515	0	0
ENSG00000181982.18_2	CCDC149	4	24800000	25000000	0.2229	rs16876184	2.93	rs4315770	0.057261	-5.46	2.27646	586	blup	0.0645	0.000193	-1.90545	0.0567	0	0
ENSG00000163749.17_2	CCDC158	4	77200000	77300000	0.4207	rs6532026	2.85	rs1532984	0.382953	8.71	0.968587	567	lasso	0.38612	1.54e-22	0.80646	0.42	0	0
ENSG00000183401.12_5	CCDC159	19	11455360	11465620	0.2072	rs2278426	4.37	rs172731	0.031222	-4.22	-1.98558	389	blup	0.04576	0.00152	1.5425	0.123	0	0
ENSG00000280670.3_5	CCDC163	1	46000000	46000000	0.252	rs4420029	5.97	rs882803	0.227	7.43	4.12866	284	lasso	0.26808	4.69e-15	4.38617	1.15e-05	0.15	80
ENSG00000175820.3_2	CCDC168	13	103000000	103000000	0.271	rs9518921	-2.98	rs660207	0.255	7.81	-1.1148	692	enet	0.2967	9.33e-17	-0.8729	0.383	0	0
ENSG00000242715.7_4	CCDC169	13	36800000	36900000	0.3018	rs6563485	3.57	rs7327598	0.32	8.13	-0.7103	579	lasso	0.30405	3.33e-17	-0.7103	0.478	0	0
ENSG00000250709.1_3	CCDC169-SOHLH2	13	36700000	36900000	0.3316	rs6563485	3.57	rs7327598	0.406	9.06	-0.7103	615	lasso	0.39999	1.65e-23	-0.7079	0.479	0	0
ENSG00000120262.10_3	CCDC170	6	152000000	152000000	0.5498	rs827423	-3.4	rs17081262	0.222401	7.71	-1.9193	618	enet	0.43034	1.03e-25	-2.43032	0.0151	0.0642	187
ENSG00000164989.17_4	CCDC171	9	15600000	16100000	0.3548	rs10962272	2.8	rs10119257	0.29509	8.12	-0.7644	842	blup	0.28505	4.68e-16	-0.63942	0.523	0	0
ENSG00000154781.16_3	CCDC174	3	14700000	14700000	0.2292	rs7642354	-4.6	rs7651177	0.154717	-6.07	-0.283649	631	lasso	0.155407	6.5e-09	0.3182	0.75	0	0
ENSG00000151838.12_4	CCDC175	14	60000000	60000000	0.327	rs219387	2.92	rs2882417	0.12742	-5.5	1.91406	462	enet	0.18848	1.23e-10	-1.80937	0.0704	0	0
ENSG00000122483.17_5	CCDC18	1	93600000	93700000	0.1584	rs7418336	4.63	rs2783489	0.139	5.84	-0.35798	319	enet	0.13431	7.6e-08	0.16267	0.871	0	0
ENSG00000177875.4_2	CCDC184	12	48600000	48600000	0.2052	rs11168236	-4.04	rs901964	0.12723	-5.68	2.47507	519	lasso	0.14689	1.77e-08	-2.08796	0.0368	0.169	71
ENSG00000223745.7_6	CCDC18-AS1	1	93700000	93800000	0.2971	rs10874746	4.22	rs2783489	0.403	9	-0.35798	327	lasso	0.39832	2.16e-23	-0.35789	0.72	0	0
ENSG00000159214.13_4	CCDC24	1	44500000	44500000	0.4695	rs530373	-3.05	rs12403036	0.62	10.99	0.0389	419	lasso	0.61342	4.05e-42	0.00484	0.996	0	0
ENSG00000147419.18_3	CCDC25	8	27600000	27600000	0.7235	rs2292974	-3.29	rs10102309	0.852079	12.89	-0.587	657	lasso	0.86234	1.09e-85	-0.6217	0.534	0	0
ENSG00000024862.17_4	CCDC28A	6	139000000	139000000	0.1411	rs7761041	3.04	rs11154987	0.008161	3.96	-0.51545	422	blup	0.03175	0.00714	-0.89159	0.373	0	0
ENSG00000186409.16_5	CCDC30	1	42900000	43100000	0.2841	rs12718444	-5.31	rs12039696	0.318	-7.95	-0.47365	431	lasso	0.31993	3.46e-18	0.4738	0.636	0	0
ENSG00000128891.15_6	CCDC32	15	40800000	40900000	0.3097	rs12101934	-4.3	rs16970734	0.252	7.26	-0.3996	354	lasso	0.288569	2.88e-16	-0.862	0.389	0	0
ENSG00000173421.17_3	CCDC36	3	49200000	49300000	0.2638	rs35713889	2.71	rs11706052	0.063089	4.02	-1.81679	289	enet	0.092456	8.75e-06	-1.74749	0.0806	0	0
ENSG00000164051.14_5	CCDC51	3	48500000	48500000	0.1145	rs9834639	-2.51	rs2362452	0.125952	-5.17	0.285754	258	lasso	0.102464	2.85e-06	-0.32724	0.743	0	0
ENSG00000160124.9_2	CCDC58	3	122000000	122000000	0.1587	rs17265703	2.97	rs12485716	-0.003591	-3.53	-1.00588	475	blup	0.022357	0.0205	0.14524	0.885	0	0
ENSG00000104983.8_5	CCDC61	19	46498719	46524576	0.3018	rs892100	-3.15	rs4803880	0.218619	6.96	-1.23638	420	enet	0.23519	3.54e-13	-1.1121	0.266	0	0
ENSG00000130783.13_4	CCDC62	12	123000000	123000000	0.1532	rs10846513	4.63	rs1696320	0.077202	-5.46	-0.497682	315	lasso	0.11534	6.66e-07	0.92796	0.353	0	0
ENSG00000180376.16_4	CCDC66	3	56600000	56700000	0.6719	rs11712407	4.48	rs11130525	0.622607	11.14	-0.71615	470	lasso	0.69673	2.27e-52	-0.54769	0.584	0	0
ENSG00000198624.13_3	CCDC69	5	151000000	151000000	0.3189	rs153460	3.39	rs1004736	0.365	-8.44	-2.3512	628	lasso	0.36836	2.5e-21	2.73761	0.00619	0.0404	297
ENSG00000216937.13_5	CCDC7	10	32700000	33200000	0.6503	rs1887531	-3.1	rs3004208	0.411033	9.8	-1.27142	613	blup	0.68132	2.81e-50	-1.34	0.18	0	0
ENSG00000186714.12_5	CCDC73	11	32600000	32800000	0.3401	rs17336103	-3.17	rs956322	0.158585	6.7	-1.31679	453	lasso	0.25155	4.22e-14	-2.26362	0.0236	0.0764	157
ENSG00000152076.18_4	CCDC74B	2	131000000	131000000	0.0774	rs6752853	2.14	rs6985	0.00725	3.28	0.62025	191	blup	0.01543	0.0454	0.00943	0.992	0	0
ENSG00000120647.10_6	CCDC77	12	498000	552000	0.4676	rs11063334	2.59	rs10774154	0.606388	-11.08	1.30585	406	lasso	0.6462	7.3e-46	-1.65143	0.0987	0	0
ENSG00000149231.14_7	CCDC82	11	96100000	96100000	0.5205	rs483431	-2.75	rs11021552	0.452536	9.44	0.39784	482	lasso	0.42798	1.55e-25	0.33157	0.74	0	0
ENSG00000186166.9_3	CCDC84	11	119000000	119000000	0.5991	rs498872	-3.11	rs3802881	0.406439	-9.2	1.61511	378	lasso	0.41294	1.95e-24	-1.62006	0.105	0	0
ENSG00000105321.14_4	CCDC9	19	47759237	47776958	0.377	rs9797777	3.87	rs2287689	0.38189	8.76	3.78206	333	lasso	0.3764	7.13e-22	3.7821	0.000156	0.003	1000
ENSG00000137500.9_4	CCDC90B	11	83000000	83000000	0.275	rs10792655	3.16	rs574982	0.139216	5.71	1.26069	386	blup	0.15302	8.61e-09	-0.15153	0.88	0	0
ENSG00000123106.10_5	CCDC91	12	28300000	28700000	0.1412	rs12822936	2.84	rs12809834	-0.000153	-3.73	-2.24826	713	blup	0.04851	0.00112	1.64898	0.0992	0	0
ENSG00000274736.5_3	CCL23	17	34340096	34345009	0.1745	rs16971600	-2.66	rs10491121	0.000113	-3.23	-1.03406	284	blup	0.051274	0.000827	-0.34423	0.731	0	0
ENSG00000256515.3	CCL3L3	17	34522268	34524157	0.3129	rs16971600	-2.66	rs7208788	0.101009	5.09	-1.09193	295	enet	0.101718	3.1e-06	-1.67919	0.0931	0	0
ENSG00000275302.2_3	CCL4	17	34431220	34433014	0.1741	rs16971600	-2.66	rs9910447	0.091149	-4.78	0.3513	274	lasso	0.090624	1.07e-05	-0.59017	0.555	0	0
ENSG00000205020.7	CCL4L1	17	34538310	34540280	0.5921	rs16971600	-2.66	rs7208788	0.15915	5.83	-1.09193	297	lasso	0.203595	1.92e-11	-1.45008	0.147	0	0
ENSG00000136280.16_6	CCM2	7	45000000	45100000	0.5393	rs3735485	-6.6	rs6958168	0.575285	10.65	0.211148	439	lasso	0.571909	8.29e-38	0.188	0.851	0	0
ENSG00000145386.10_3	CCNA2	4	123000000	123000000	0.2373	rs4833808	-2.28	rs4516739	0.157218	5.86	0.2275	414	lasso	0.1575	5.08e-09	0.13461	0.893	0	0
ENSG00000157456.8_4	CCNB2	15	59400000	59400000	0.1216	rs387812	-2.7	rs4417505	0.0219	-3.99	-0.1828	411	blup	0.062982	0.000228	-0.42947	0.668	0	0
ENSG00000112237.13_4	CCNC	6	100000000	100000000	0.2582	rs17237611	3.21	rs1054227	0.11228	-5.08	1.21763	459	enet	0.09924	4.1e-06	-0.54238	0.588	0	0
ENSG00000118971.8_5	CCND2	12	4380000	4410000	0.8288	rs10849023	-4.43	rs3217862	0.639692	-11.19	0.454352	588	lasso	0.75097	1.09e-60	-0.87253	0.383	0	0
ENSG00000113328.19_4	CCNG1	5	163000000	163000000	0.1594	rs1017213	-2.56	rs6870488	0.0115	-4.53	-1.8906	457	blup	0.03798	0.00358	3.02184	0.00251	0	1000
ENSG00000138764.15_4	CCNG2	4	78100000	78400000	0.1853	rs6823048	2.75	rs2009091	0.019798	4.45	0.18222	623	lasso	0.04583	0.00151	-0.26872	0.788	0	0
ENSG00000134480.15_4	CCNH	5	86600000	86700000	0.1571	rs12514659	3.71	rs6864328	-0.00134	3.62	0.27	291	blup	-0.00255	0.478	1.03722	0.3	0	0
ENSG00000090061.17_4	CCNK	14	99900000	100000000	0.1523	rs8015948	2.75	rs10149871	-0.00404	3.59	-1.88973	548	blup	0.03152	0.00732	-0.5001	0.617	0	0
ENSG00000163660.11_2	CCNL1	3	157000000	157000000	0.1521	rs10049088	3.55	rs6781991	0.139251	5.42	-0.686581	432	lasso	0.125629	2.06e-07	-0.75841	0.448	0	0
ENSG00000103540.16_4	CCP110	16	19535133	19564730	0.3421	rs2521480	-2.97	rs1894381	0.248167	7.31	-1.00169	467	lasso	0.269277	3.99e-15	-1.16683	0.243	0	0
ENSG00000163823.4_3	CCR1	3	46200000	46200000	0.2899	rs12493471	4.48	rs1491961	0.315793	7.92	2.06992	469	enet	0.307282	2.11e-17	1.62244	0.105	0	0
ENSG00000121807.5_4	CCR2	3	46400000	46400000	0.2533	rs12493471	4.48	rs1979672	0.075322	5.4	-1.86003	432	blup	0.211639	7.06e-12	-1.7359	0.0826	0	0
[truncated: 4,932 more rows]

## Sheet: Supplementary Data 4
Supplementary Data 4. SgRNA spacer sequence
Gene symbol	sgRNA spacer sequence
TAF9	TGGCTTGATCAATGGCAAAG
AK6	TTAGATAACCAAATGAGAGA
[truncated: 4 more rows]

## Sheet: Supplementary Data 5
Supplementary Data 5. Primer sequnce used for PCR
[truncated: 36 more rows]
